# Supplementary material for: Landscape and Clinical Significance of Immune Checkpoint in Cutaneous Melanoma
Source: Front Immunol. 2021 Dec 24;12:756282. doi: 10.3389/fimmu.2021.756282 (PMC8738081; doi:10.3389/fimmu.2021.756282)
Supplement: Supplementary file 2 [file DataSheet_2.xlsx]

## Sheet: checkpoint
id	TCGA-FR-A2OS	TCGA-EB-A4XL	TCGA-EB-A431	TCGA-BF-A3DL	TCGA-GN-A263	TCGA-EB-A3XB	TCGA-BF-AAOU	TCGA-XV-A9W5	TCGA-ER-A19T	TCGA-EB-A82B	TCGA-BF-AAP2	TCGA-BF-A1PZ	TCGA-GN-A4U5	TCGA-EB-A44O	TCGA-BF-AAP4	TCGA-ER-A196	TCGA-BF-A5EO	TCGA-EB-A85I	TCGA-BF-A5EQ	TCGA-BF-A3DN	TCGA-EB-A3Y7	TCGA-BF-A5EP	TCGA-EB-A6R0	TCGA-EB-A299	TCGA-EB-A42Y	TCGA-EB-A24D	TCGA-EB-A4P0	TCGA-EB-A5SF	TCGA-ER-A2NF	TCGA-D9-A4Z3	TCGA-EB-A430	TCGA-BF-AAP7	TCGA-BF-AAP8	TCGA-EB-A5VU	TCGA-XV-AAZW	TCGA-D9-A4Z2	TCGA-EB-A5FP	TCGA-FS-A1ZN	TCGA-EB-A3HV	TCGA-BF-A3DJ	TCGA-WE-A8K4	TCGA-D3-A5GT	TCGA-ER-A42H	TCGA-FR-A726	TCGA-BF-A1PV	TCGA-EB-A3XF	TCGA-BF-A5ES	TCGA-FW-A5DX	TCGA-EB-A3Y6
ADORA2A	0.0119981	0.0419913	0.0121547	0.00413927	0	0.035757	0.0268621	0.0334346	0	0.0711018	0.0434601	0.0132774	0.0702104	0.0329947	0.0665456	0.0277156	0.0239253	0.0327253	0.0822285	0.00642696	0	0.0313555	0.0993931	0.0281231	0.0444024	0.0827868	0.0254887	0.00479859	0.07685	0.0251198	0.0264204	0.06537	0.0492264	0.00364998	0.0368078	0.0485723	0.00777095	0.0208941	0.0357014	0.0182525	0.109479	0.0102174	0.100482	0.0553969	0.00360807	0.0287146	0.00519842	0.00856672	0.0161445
BTLA	0.0170098	0.291042	0.0689273	0	0.190567	0.157711	0.0853049	0.0505604	0.0210332	0.139778	0.255416	0.0639996	0.711986	0.0654874	0.281768	0.0062868	0.0379893	0.315485	0.497389	0.083826	0	0.0355623	0.346855	0.164797	0.0464857	0.261269	0.127197	0	0.594275	0.0854699	0.153571	0.330261	0.0488519	0.0331174	0.0521825	0.0296633	0.0220338	0.0236973	0.0323929	0.103507	1.10567	0.0115882	0.00949694	0.0274877	0.028645	0.0705619	0.0766462	0.0388642	0.19226
BTNL2	0.017135	0.0133265	0.0462896	0	0	0.0226959	0	0.0159164	0.0397274	0	0	0	0.0117965	0	0.0253429	0	0	0	0.0391444	0	0	0	0.120109	0.0267757	0	0	0.0145605	0.0548242	0	0	0	0.016974	0	0.0208506	0	0.010672	0	0.039786	0	0	0.0446715	0	0.023917	0.0395571	0	0.0546777	0	0.0122344	0
CD160	0.0411739	0.211841	0.0855617	0.0218534	0.0591391	0.0755121	0.0170183	0.105911	0.132178	0.040041	0.0542333	0.122672	0.104662	0.182906	0.121794	0.035118	0.0101051	0.109424	0.217064	0.0644695	0.0100185	0.0520276	0.339068	0.0544415	0.0324587	0.319255	0.150716	0.00506685	0.136473	0.0751518	0.0523077	0.100399	0.0324865	0.0616645	0.0728729	0.216987	0.0246162	0.246361	0.0226184	0.13491	0.159637	0.0269715	0.185675	0.201073	0.0380978	0.0555865	0.00548904	0.0904564	0.102282
CD200	1.09329	10.4586	3.06141	5.57642	4.02573	7.53016	21.555	23.8105	0.454964	3.76774	4.8685	0.716608	25.0234	6.52187	14.9821	4.54589	12.0678	9.58824	17.6049	45.7967	1.66929	16.917	21.8329	5.07926	0.536277	7.58908	3.39453	0.887964	4.81864	3.81494	4.74087	8.65585	0.741848	30.0663	25.2323	6.61018	23.7759	26.9817	15.7704	11.7652	5.64935	0.53713	1.86644	3.9946	0.809289	18.7518	2.01864	7.07356	7.11792
CD200R1	1.47511	0.2555	0.0652559	0.00888909	0.0546715	0.221833	0.132679	0.113685	0.0248911	0.0763457	0.199388	0.0891038	0.651889	0.11957	0.319159	0.0535674	0.0822074	0.29868	0.564094	0.238083	0.00509394	0.0817653	1.13291	0.488189	0.102689	0.115947	0.125895	0	0.622634	0.647339	0.10993	0.204192	0.158571	0.0666259	0.0444627	0.457356	0.0125161	0.0972184	0.0460013	1.40718	1.2371	0.0109709	0.0764242	0.133836	0.0464901	0.421376	0.0893091	0.12418	0.281696
CD244	0.0792394	0.801157	1.27249	0.0485991	0.20176	0.419823	0.339042	0.253525	0.163304	0.633061	0.371101	0.204605	1.1759	0.157377	2.37649	0.0813521	0.280907	0.576342	0.455904	0.212228	0.0835498	0.013148	1.12209	0.543443	0.436111	0.248282	0.389041	0.274658	0.686974	0.159755	0.673719	1.16871	0.270922	0.192845	0.128297	0.334495	0.148263	0.0715507	0.220064	0.487538	0.964041	0.12746	0.0983134	2.86589	0.037067	0.287972	0.0762933	2.60255	0.284328
CD27	0.347876	3.94041	0.590373	0.369275	0.34825	2.30388	3.49881	1.82282	0.151659	11.4882	4.22966	1.56948	12.4168	0.723623	6.97894	1.13739	3.37242	7.41233	7.60753	0.449138	0.296261	0.639386	7.35517	3.33132	0.924294	5.72654	2.48615	0.0998888	17.1815	1.48156	3.81054	11.752	1.66516	0.564416	0.355737	1.46665	0.462178	0.776673	0.838722	1.44381	17.0068	0.22788	0.323711	0.370658	0.429182	0.839672	1.90144	1.23555	1.84838
CD274	0.202066	1.40962	1.00077	0.228145	1.34602	2.24253	1.60121	0.716655	0.0615188	1.96915	0.98397	0.603069	6.38645	1.37236	2.07843	1.15985	0.60074	1.88167	1.1517	0.862633	0.561697	0.374908	9.25923	0.72241	0.711193	0.484955	0.738857	0.0587745	1.72925	0.226483	1.05509	1.71659	1.0363	0.309217	0.342821	0.385178	0.519529	0.88149	0.353469	1.74006	4.07067	0.052144	0.269224	0.342793	0.349859	3.88829	0.695084	0.354131	1.04227
CD276	23.1502	32.6949	146.083	156.15	28.3103	53.6526	21.673	60.5422	84.5473	28.7084	23.2799	37.9468	21.8355	89.9929	21.1795	49.8103	36.5181	65.6334	35.1365	30.9453	58.3259	32.0229	16.165	23.4302	52.1848	22.211	23.6774	49.4189	25.7048	9.62936	28.8895	31.244	16.0941	30.7468	28.0153	38.841	20.9424	39.6468	38.2586	66.0181	41.7463	13.157	20.7639	25.3152	39.5032	30.9148	86.4486	28.2073	31.9689
CD28	1.52418	0.460548	0.260823	0.149222	0.279703	0.392172	0.281294	0.306116	0.477542	0.524855	0.698594	0.205138	0.69836	0.233646	0.396024	0.242652	0.168396	0.435388	0.882252	0.308926	0.00814404	0.065362	0.341253	0.2253	0.718273	0.40164	0.231907	0.115327	1.0884	1.3404	0.147405	0.464181	0.464784	0.473072	0.106629	0.372018	0.0767065	0.266025	0.199186	2.22157	1.26188	0.0964701	1.39075	0.472523	0.1022	0.488831	0.392658	0.411778	0.329115
CD40	2.1053	3.20507	1.0958	2.14288	2.03608	2.27435	2.69214	2.79236	1.55397	4.23147	1.80937	11.39	6.13331	0.910177	4.7406	3.68823	3.31882	1.85527	4.79056	6.51578	20.9939	2.08854	8.34754	12.3971	0.946453	1.72007	4.93135	2.55586	3.63419	4.51542	2.13166	24.8883	1.96033	4.59676	1.92384	3.76317	0.580238	0.554705	4.85164	3.55558	17.2746	0.466221	2.27862	1.91306	0.999796	4.62162	2.11328	1.32196	8.02306
CD40LG	0.0692188	0.323004	0.0841467	0.0477599	0.281993	0.265881	0.223158	0.192889	0.0213979	0.175017	0.428514	0.0919187	0.638554	0.0571052	0.153564	0.0639579	0.419605	0.138451	0.337341	0.0889871	0.120424	0.0310104	0.370512	0.259593	0.0630555	0.30733	0.0235276	0.0110735	1.21722	0.0483065	0.060969	0.287988	0.127797	0.067383	0.0955569	0.103466	0.0537979	0.0401801	0.255398	0.387508	0.204517	0.0353672	0.0966158	0.0239694	0.0915879	0.0993949	0.347888	0.0691915	0.176965
CD44	311.116	144.417	69.8805	65.603	128.507	76.2591	71.3226	63.558	180.602	97.5308	152.925	146.938	120.64	10.7024	53.5005	181.818	47.0103	67.2556	107.201	80.7845	8.10943	95.8558	203.37	87.4661	117.558	235.252	136.041	22.5112	281.648	113.231	83.9282	92.0823	214.7	43.5498	120.597	91.7944	69.4859	161.242	81.616	169.883	79.8926	91.0718	140.374	134.293	188.653	194.54	241.351	43.4422	87.0202
CD48	0.722201	2.73073	1.50995	0.206745	2.83656	4.73712	19.6161	0.699387	0.0593768	4.69262	2.52996	0.858717	6.20965	0.522921	3.56239	0.504033	1.20113	2.33306	3.47522	0.761366	0.151892	0.344202	4.54336	3.44565	0.704263	3.49882	3.26433	0.196657	5.22081	0.970488	2.77459	4.85571	4.33428	0.649758	0.235698	1.59823	0.238853	2.5198	0.850441	1.42593	7.95185	0.372933	0.493301	1.30808	0.392772	2.06551	1.01861	0.625368	11.1858
CD70	0.270916	0.140467	0.011089	0.0339868	0.0418066	0.424082	4.69059	2.62325	0.0126893	0.389204	0.551485	0.308886	4.10322	0.0338643	6.07106	0.455136	4.0468	1.74657	0.712674	0.923488	0.116858	0.171637	23.7297	2.23217	0.458063	0.197029	1.77193	0.0394004	0.497153	0.103127	0.343478	1.10601	0.185254	0.129867	4.0926	2.78151	0.031903	2.02057	23.6758	2.32795	2.69673	0.0838933	0.0114589	1.88575	0.158002	0.73351	0.853668	0.152403	0.121513
CD80	0.278966	0.0916743	0.090222	0.0162661	0.0800346	0.109289	0.0844483	0.0875923	0.0182193	0.360128	0.0310519	0.0434802	0.265087	0.0324149	0.203393	0.23235	0.0877515	0.228624	0.203455	0.13049	0.0124285	0.0234701	0.415624	0.079817	0.0939554	0.0565788	0.0400653	0	0.164726	0.0987136	0.0519122	0.217963	0.0403012	0.100404	0.0421878	0.151721	0.0305376	0.077546	0.0420888	0.310817	0.279984	0	0.087748	0.0816351	0.0708934	0.369865	0.129379	0.0953834	0.0898777
CD86	2.03328	1.42465	1.3361	0.273004	3.24623	2.24188	1.85042	1.25232	0.334098	3.88475	1.66482	1.07841	3.82865	0.916805	2.73092	1.32697	1.33836	1.5655	2.38806	0.812451	0.394012	0.426739	3.86135	1.41404	1.88561	1.09027	1.22658	0.25788	2.4959	1.54938	0.810768	5.48004	2.32981	1.51573	0.578813	1.21389	0.175589	0.433833	1.71804	4.64146	3.11365	0.299504	1.75398	1.37859	0.550854	2.99277	1.44128	0.863216	1.53805
CTLA4	0.201707	1.42111	2.70851	8.37506	0.78549	0.887945	1.14758	0.914771	0.0366792	1.67815	0.929894	0.466122	5.30135	35.7124	3.95725	0.756471	0.728731	2.51349	1.24686	0.146182	7.28116	1.29348	1.78437	0.686015	0.141864	0.932596	0.322639	0.0664355	0.905068	0.248414	0.731571	2.37425	0.535488	0.0866285	0.118299	0.221695	7.56185	0.185962	1.4899	0.505405	4.01097	0.0505207	0.190456	0.301305	0.135587	0.33129	0.586051	0.62691	0.758362
ENTPD1	2.30038	2.26654	11.0417	0.649643	2.47491	2.14359	3.36347	1.6194	2.26691	9.52005	1.73532	1.25374	2.47524	2.55245	3.80017	2.06658	0.684976	1.83747	2.7497	4.25645	1.15912	1.43565	2.57902	2.56261	5.38123	2.49453	2.25954	0.731051	13.0875	2.52121	1.13917	2.13699	2.35244	2.67436	1.29344	2.148	1.7278	1.10209	1.70764	1.86361	3.16792	1.13367	4.90657	5.96741	2.7567	1.74984	1.48531	2.37014	2.06047
FGL1	0.0114302	0	0.0051464	0.00525778	0.0064675	0	0	0	0	0	0	0	0.0209842	0	0.00563518	0	0.00607808	0.00692807	0.00580269	0.114291	0	0	0.0145674	0.00595377	0.00433853	0	0	0.0365716	0	0.00531796	0.00419497	0.0377429	11.685	0.00463628	0.00584425	0.669182	0	0.00884669	0	0.0185478	0	0	0.0159543	0	0	0.00607898	0.00660315	0	0
HAVCR2	1.51758	1.67142	0.736873	0.711758	2.6434	2.46116	1.86537	2.27879	0.500819	4.00746	1.66359	1.28058	9.08196	0.945589	6.81672	0.617106	2.72686	4.1663	2.9155	0.793429	0.366043	0.785051	7.49623	1.67395	1.92007	1.31721	1.54524	0.423143	3.01101	1.90128	1.61264	9.13785	1.18695	1.58113	0.735363	0.85663	0.329776	0.664052	2.62873	4.26121	8.61383	0.399809	1.67982	1.26703	0.831201	3.36028	2.81344	0.78847	2.36679
HHLA2	0.0554819	0.0215752	0.00468384	0	0	0.00918599	0	0.0386522	0.00535979	0	0.0548095	0	0.167108	0	0.015386	0	0	0.0441375	0.00528113	0.0631542	0	0	0.00883874	0.0541864	0.0118457	0.00416112	0.00589325	0	0	0	0.00763584	0	0	0	0.00531896	0.116624	0.00449181	0.0322061	0.0536544	0.00422017	0.0120536	0	0	0.0320208	0	0.027663	0	0.0198071	0.0793213
ICOS	1.77838	0.717444	0.295448	0.0262472	0.52465	0.333806	0.212917	0.291513	0	0.75143	0.582478	0.320983	2.42899	0.156915	1.17447	0.25483	0.273079	1.0635	1.39043	0.137543	0	0.0710093	1.21809	0.542419	0.113706	0.485011	0.145462	0.00760698	1.18504	0.272112	0.308888	1.46963	0.204846	0.0752199	0.051056	0.207306	0.34493	0.104888	0.13017	0.277775	3.2479	0.0242958	0.0995563	0.104284	0.0915155	0.61452	0.255466	0.0882728	0.7422
ICOSLG	0.0890948	0.0524604	0.0328936	0.0357456	0.0461723	0.0679382	0.152839	0.232837	0.0395393	0.0791147	0.0410965	0.0142985	0.0502534	0.0317108	0.0518803	0.118679	0.0953209	0.0770593	0.0881606	0.0407048	0.0325901	0.0465933	0.052112	0.113154	0.155356	0.0459713	0.0413871	0.125779	0.160934	0.0234458	0.058891	0.126444	0.0830934	0.11345	0.123061	0.0684049	0.00744867	0.0184499	0.349052	0.298037	0.169527	0.0433588	0.0606094	0.0904429	0.022847	0.142862	0.151468	0.0121801	0.0351233
IDO1	0.231409	2.51365	0.562629	0.793019	2.80205	0.883769	14.769	0.802486	0.0119227	1.32258	1.46307	0.815192	49.6416	0.413641	7.20453	0.605825	0.344548	2.5247	2.54926	0.396662	0.0121998	0.155508	42.2477	0.554465	0.158103	1.35142	0.642359	0.0308501	1.83704	0.23686	2.24211	2.98005	0.458892	0.173647	0.0887391	0.120105	0.0899271	0.255223	0.358058	0.582034	35.1518	0.0197063	0.780585	0.356147	0.0788675	7.95039	0.922412	0.26987	0.928947
IDO2	0.00566024	0.0792392	0.0191137	0	0.0192162	0.037486	0.0405519	0.0262885	0.00437443	0.0134172	0.0484609	0.00626374	0.0779351	0.0233484	0.0376722	0.0104601	0.00902959	0.00514617	0.0603433	0.0212239	0	0	0.122634	0.0442246	0	0.00339613	0.0240491	0	0.00659177	0	0.0280442	0.100927	0.0522518	0.00344383	0	0.0035253	0.00733204	0.00657131	0	0.010333	0.054107	0	0.00395029	0.013067	0.00340429	0.0857938	0.00490481	0.00808286	0.00761631
KIR3DL1	0.00442542	0.0137673	0.00597758	0	0.0150241	0.0117233	0	0.041107	0	0.0279737	0.0699487	0.0244863	0.079213	0.0121699	0.0523623	0.00817815	0.00705973	0.056329	0.0539189	0	0.0349962	0	0.0225602	0.0345767	0	0	0.0225631	0	0.0154612	0.037061	0.121812	0.105213	0	0.00538507	0	0.00551247	0.011465	0.00513774	0.0158018	0.0107717	0.015383	0	0	0.0153245	0.0106465	0.00706078	0.0306784	0.0505563	0.00595476
LAG3	0.123466	2.63746	0.572576	0.539534	0.335328	1.83705	1.29734	3.53996	0.66793	8.56538	2.05993	3.25634	15.7079	0.565882	14.913	0.0912656	5.02907	11.6593	3.48495	0.295408	0.429601	0.288859	16.1707	3.09978	1.14347	1.11613	2.50399	0.085591	4.32314	0.8559	4.69441	26.0104	3.63879	1.04166	0.492397	0.266576	0.138608	0.420461	0.519233	1.31228	22.4458	0.273367	0.281479	0.665066	0.232672	1.3264	0.912963	0.311481	1.63364
LAIR1	1.29651	1.15378	0.473592	0.709635	1.36227	1.71315	1.85047	1.54012	0.378153	3.35647	1.46347	0.886366	2.20568	0.773498	2.21026	0.336928	2.46105	1.07391	1.99829	0.809683	0.266177	0.651586	2.48846	1.45373	1.66087	1.14441	1.52015	0.598304	2.61869	2.11629	0.794379	6.5544	1.38418	1.87725	0.53064	1.02101	0.177633	0.484846	2.7413	3.61471	2.944	0.395452	1.45296	0.901157	0.494854	3.49073	2.02009	0.754365	1.40906
LGALS9	1.28984	4.36528	2.45875	3.49002	1.46837	2.42564	1.983	4.89059	2.76256	5.0471	7.90329	2.92537	26.6486	1.23178	6.87879	1.4562	4.36108	5.95153	6.49663	2.60569	1.91468	1.84401	24.4167	5.35533	23.3921	1.69043	26.7354	6.6094	8.91785	3.01383	2.11082	18.7516	2.98917	3.28907	1.56658	5.0092	0.667182	1.32113	6.97655	9.14268	9.81639	1.71321	8.07399	3.50614	1.03788	14.2932	4.57378	7.42419	4.1968
NCR3	0.093394	0.564946	0.0280335	0.0286402	0.0880744	0.164939	0.185863	0.250617	0	0.377172	0.382717	0.137802	0.542948	0.0285369	0.276263	0.0767072	0.612507	0.283039	0.584755	0.0444691	0.114887	0.123973	0.277731	0.129725	0.0827148	0.174335	0.246904	0.0996063	0.809689	0.0579359	0.388464	1.02796	0.106439	0.0378821	0.0159174	0.116335	0.0134421	0.0361422	0.197618	0.290471	0.288571	0.0176739	0.0579376	0.0598904	0.0374472	0.0827835	0.0899216	0.133367	0.0977427
NRP1	5.83989	2.40254	1.48032	1.53796	2.86089	2.64152	5.52509	2.60177	2.22205	2.01306	1.1416	0.85523	1.23093	1.39283	1.28995	2.68087	1.23984	3.00706	3.08882	5.0414	0.74754	1.42633	0.915389	3.6332	2.16525	1.56268	1.30416	1.31145	2.5259	3.07456	0.543231	2.07613	2.28853	4.02068	1.49185	2.08986	1.04917	1.39399	3.19608	6.48954	0.646937	0.48523	4.96394	2.81983	1.0583	2.32678	1.00642	2.61405	2.76868
NT5E	6.08182	3.65544	3.4104	9.05511	19.2628	1.37813	11.2111	5.16994	1.22223	0.499843	2.55455	1.19131	1.96361	3.72725	1.49372	45.5822	2.66454	4.67179	6.18629	6.4205	0.215023	33.5531	2.35503	7.7521	14.5458	1.08873	0.938361	1.22951	4.34593	6.97458	0.409349	1.36875	2.93126	1.20531	3.11104	1.37552	13.3698	1.5236	3.37501	8.36069	2.29057	0.132314	1.70013	5.17542	7.01531	7.18471	3.9526	18.2454	4.69287
PDCD1	0.0713929	1.49917	0.168758	0.11494	0.0504949	1.02443	0.607386	1.32631	0.0275874	2.83933	1.58296	1.03365	9.87096	0.335396	7.16263	0.0329834	2.96116	6.24207	3.13506	0.184839	0.0846861	0.0977302	3.68501	1.61764	0.596164	1.06375	1.365	0.0951772	4.13633	0.664317	2.60052	8.80493	0.988583	0.108593	0.228144	0.118573	0.0462397	0.214118	0.417789	0.64441	16.8649	0.0303984	0.0332168	0.137346	0.150285	0.227815	0.701133	0.110445	1.16879
PDCD1LG2	1.05296	0.86856	0.301695	0.124757	0.947851	0.866398	0.981073	0.790367	0.402773	3.11786	0.427288	0.417835	2.17472	0.321737	1.0697	1.06138	0.21209	0.63822	0.93951	0.512757	0.0336437	0.317665	4.15468	0.556777	0.859894	0.855129	0.958026	0.127614	4.03177	0.58639	0.40401	0.96932	0.458196	0.368858	0.195774	0.443827	0.261771	0.358091	0.272174	1.53389	1.39566	0.117746	0.59383	0.466523	0.678071	2.17213	1.30874	0.410083	0.858695
SIGLEC15	0.0908848	0.0924336	0.155812	0.120594	0.106805	0.231501	0.0500869	0.0259758	0.0972538	0.0828599	0.0782727	0.139258	0.0818211	0.163417	0.465301	0.0710576	1.14315	0.120768	0.0905029	0.146051	0.0995144	0.219245	0.111375	0.398749	0.163196	0.0503359	0.439616	0.257238	0.109913	0.0585478	0.0769738	0.249317	0.0788796	0.0723108	0.107237	2.08131	0.230929	0.0852225	0.228829	0.148896	0.844479	0.0416746	0.146374	0.407521	0.0126142	0.0836578	0.145394	0.0449253	0.032925
TIGIT	0.0578161	1.28473	0.253806	0.0484405	0.690494	0.817761	0.336549	0.682813	0.0127663	1.49122	1.19398	0.427298	4.87588	0.23849	2.98983	0.15645	0.59292	3.26654	1.83968	0.168122	0.0489866	0.117175	2.48423	0.997028	0.296258	0.758212	0.463221	0.00990993	2.84233	0.498595	1.08444	3.8782	0.559137	0.0904543	0.0760146	0.195477	0.0534946	0.0886971	0.216274	0.485005	6.57105	0.0422015	0.13546	0.178757	0.0819644	0.164724	0.551098	0.173969	0.650154
TMIGD2	0.0199319	0.155018	0.0942298	0.0137527	0.0845849	0.0792019	0.0535497	0.148116	0.0154041	0.141742	0.183777	0.0771998	0.370495	0.0411094	0.235838	0.0368341	0.206679	0.0724867	0.364273	0.0854144	0	0.0148827	0.0381039	0.077866	0.0340447	0.0597955	0.0508118	0.0159433	0.20891	0	0.0658364	0.513363	0.0408887	0.0606354	0.137581	0.0744839	0.025819	0.0578505	0.0948944	0.121288	0.0866056	0.0169737	0	0.0345106	0.155842	0.0159007	0.120902	0.0426944	0.0402301
TNFRSF14	31.6803	27.3301	48.3397	73.3337	10.1992	44.019	11.9316	22.1479	17.977	25.27	32.9885	29.8995	42.6261	61.9157	24.4314	15.663	81.7617	31.7725	41.4787	12.3778	22.6458	47.8323	34.3752	23.0348	35.9062	83.3564	58.3915	10.243	29.0442	75.3811	55.4349	42.0145	78.9125	16.9236	30.388	39.7619	50.6515	46.6547	16.7171	19.1338	92.0942	88.6177	131.761	75.4468	20.9719	49.4553	71.2126	27.8773	20.8284
TNFRSF18	0.422295	2.44184	0.334806	0.430731	0.187001	0.83902	1.44696	2.40474	0.0709487	2.45177	1.838	0.772095	3.7668	0.908848	4.00548	1.49294	2.73863	4.80761	2.02732	0.314724	1.30676	1.71368	0.900903	4.3467	0.428599	0.837242	0.936124	1.51271	1.95648	0.281898	1.44541	3.67402	1.58195	0.323961	0.887145	0.560333	0.13081	0.31974	3.38728	1.01671	1.72321	0.406525	0.410046	0.47685	0.684654	0.790951	1.32055	0.0917671	1.02529
TNFRSF25	0.414099	1.41806	0.646058	0.0310086	0.114429	0.412431	0.620947	1.11519	2.09384	0.421044	0.655375	0.159855	1.34807	0.556142	0.612461	0.616947	0.681082	0.782164	0.557333	0.147878	0.228467	0.210926	0.486844	2.28738	0.42036	0.431431	0.414621	0.344071	0.295331	0.219544	0.342832	1.06209	1.14582	0.46874	1.50179	0.991648	0.332655	0.350316	0.469949	0.500061	1.0712	0.382709	0.259876	0.800349	0.154453	0.558263	0.105703	0.132936	0.431941
TNFRSF4	2.68934	1.20494	1.61887	2.95485	0.0868359	0.561424	0.811533	2.36232	0.225915	2.7255	1.338	0.646974	1.39866	3.76816	1.77262	1.17494	2.19174	3.41515	1.56933	1.87902	0.427657	0.785765	0.624025	2.69506	0.507618	0.684025	1.22958	1.53154	2.51917	0.601813	1.29545	4.6911	2.50362	0.898164	1.63661	4.55155	0.29346	0.755102	0.791536	1.58313	1.09233	0.647228	2.0605	0.573612	0.404368	0.804535	1.00056	0.709639	0.42284
TNFRSF8	0.198514	0.204111	0.127253	0.0789329	0.108517	0.173808	0.313371	0.137516	0.348442	0.356246	0.296933	0.134042	0.342823	0.10178	0.378205	0.242496	0.322051	0.575104	0.33308	0.0937205	0.149002	0.693395	0.128644	0.325979	0.20306	0.226103	0.223012	0.13995	0.509389	0.056355	0.0889091	0.346637	0.117339	0.184242	0.113542	0.138307	0.0523011	0.0390622	0.416489	0.196553	0.438588	0.0229222	0.061053	0.178652	0.0809452	0.112734	0.402352	0.0672664	0.298809
TNFRSF9	0.0675438	0.482052	0.0670837	0.01919	0.138259	0.378908	0.120977	0.398586	0.0030706	0.480323	0.436985	0.182467	1.69315	0.174818	1.74529	0.183559	0.415156	1.58942	1.08919	0.0638483	0.0219938	0.0534	2.3141	0.645697	0.18097	0.176408	0.313988	0.0254247	1.06191	0.354918	0.653993	1.20043	0.338251	0.0797732	0.0853218	0.0890842	0.0257334	0.110704	0.127682	0.502885	3.25938	0.0169174	0.0332745	0.105481	0.0597404	0.256737	0.258217	0.0624108	0.299388
TNFSF14	0.0473811	0.290706	0.0959991	0.0472221	0.254689	0.0941372	1.08908	0.210277	0.0122059	0.128953	0.13522	0.0757364	0.413177	0.0760068	0.167408	0.17512	0.130175	0.464284	0.436973	0.104341	0.058285	0.102204	0.328767	0.250912	0.0659424	0.142143	0.0849982	0.0126332	0.410775	0.0661328	0.199976	0.281616	0.167397	0.0288278	0.0847906	0.0983661	0.0204585	0.00611195	0.137853	0.105717	0.471223	0.0268992	0.0110225	0.145843	0.0411621	0.142794	0.109487	0.0676606	0.16293
TNFSF15	0.243921	0.104152	0.0581422	0.136401	0.154254	0.0971359	0.0942296	0.047388	0.0221777	3.96549	0.046198	0.0123496	0.0921944	0.15783	0.0565903	0.13847	0.0152595	0.136249	1.33056	0.416743	0.0605151	0.0357117	0.1341	0.0822109	0.0599073	0.0573928	0.024385	0.0153027	0.0798348	0.0712063	0.0772334	0.148452	0.0817619	0.0659587	0.0342358	0.170784	0.00826051	0.0869906	0.032258	0.102833	0.0665004	0.0190069	0.0956863	0.167459	0.0690368	0.165336	0.0773629	0.0887875	0.0793722
TNFSF18	0.0751617	0.233824	0.0338412	0.0691472	0.0744246	0.0331849	0	0.104725	0.0580875	0.0395923	0.0742508	0.0831754	0.129361	0	0.101902	0.0925988	0.00999191	0.0797245	0.104931	0.194596	0.0198126	0.0187071	0.111756	0.107663	0.114115	0.0676452	0.0425793	0	0.919079	0.104908	0.0689621	0.111684	0.167037	0.114325	0.0288225	0.187248	0	0.0436299	0.201284	0.0686051	0.0870886	0.0213354	0.874258	0.0072298	0.0301368	0.199868	0.0108551	0.0804986	0.345548
TNFSF4	0.593438	1.50372	1.8919	0.17171	0.530752	1.94818	1.57149	0.675707	0.680546	0.418481	0.281566	0.692017	3.27718	1.84252	2.18483	0.247635	0.905974	1.01526	1.42372	2.06795	0.136245	1.24832	3.57014	1.5954	0.603086	0.356061	0.412097	0.0969784	0.783992	0.699155	0.249411	0.922883	0.30762	0.306708	1.13539	3.95039	1.93832	1.31124	1.99746	1.5027	2.5508	0.467322	1.6611	3.204	0.36843	1.47115	0.486589	0.287034	5.57675
TNFSF9	10.0768	2.67894	0.989708	0.635863	0.666763	2.95156	4.16708	2.38564	2.82551	4.65548	4.96488	1.24552	3.90027	1.37101	11.8314	4.22968	3.72354	5.37057	5.14243	1.83701	5.99742	0.9814	9.85811	7.0823	2.93311	2.06671	2.74727	6.30804	1.82976	4.72339	1.57189	4.92371	11.3121	19.8635	10.822	4.41295	0.332685	4.60406	11.2924	8.43929	2.75702	1.40232	4.58647	5.10944	2.73497	4.19413	3.02409	1.02475	1.77874
VTCN1	0.00415496	0.0581664	0.106633	0.0630708	0.204535	0.0495306	0.0148838	0.00771894	0.0577997	0.0787922	0.0547281	0.0551755	0.0171627	0.0228521	0.0307263	0.307133	0	0.0151104	0.0506235	0.0356105	0.0131429	0.00620481	0	0.0324635	0	0.00997185	0.0211842	0.126293	0.358068	0.00579933	0.00914938	0.00823186	0.26423	0.0101119	0.0191198	0.0465801	0.0430573	0.0530611	0.197814	0.0707934	0.05055	0.0141531	0.0057995	0.273371	0.0299874	0.0132585	0	0.0711997	0.0279541
[truncated: 419 more columns]

## Sheet: TCGA_clinical
id	age	group	sex	ethnicity	OS	vital_status	Tumor_tissue_site	T	N	M	stage	New_Event	New_Event_Time	A8_New_Event_Type	therapy
TCGA-EB-A41A	90	1	MALE	NOT HISPANIC OR LATINO	0	0	Head and Neck	T4b	N0	M0	Stage IIC	0	0
TCGA-XV-A9VZ	90	2	FEMALE	NOT HISPANIC OR LATINO	0	0	Other Specify	T4	N0	M0	Stage II	0	0
TCGA-FR-A726	90	1	MALE	NOT HISPANIC OR LATINO	0	0	Head and Neck	T4b	N0	M0	Stage IIC	1		Locoregional Recurrence
TCGA-HR-A5NC	90	1	FEMALE	Not Evaluated	0	0	Trunk	T4	NX	M0		1		Locoregional Recurrence
TCGA-3N-A9WB	71	2	MALE	NOT HISPANIC OR LATINO	1.41918	1	Trunk	T1a	NX	M0	Stage IA	1	426	Locoregional Recurrence
TCGA-HR-A2OG	50	1	FEMALE	Not Evaluated	0.0191781	0	Extremities					1
TCGA-3N-A9WC	82	1	MALE	NOT HISPANIC OR LATINO	5.53973	0	Trunk	T2b	NX	M0	Stage IIA	1	1705	Distant Metastasis
TCGA-3N-A9WD	82	1	MALE	NOT HISPANIC OR LATINO	1.08219	1	Other Specify	T2a	N1a	M0	Stage IIIA	1	306	Distant Metastasis
TCGA-BF-A1PU	46	1	FEMALE	Unknown	1.06027	0	Extremities	T4b	N0	M0	Stage IIC	1	484	Distant Metastasis
TCGA-BF-A1PV	74	1	FEMALE	Unknown	0.0383562	0	Trunk	T4b	N0	M0	Stage IIC	0	14
TCGA-BF-A1PX	56	1	MALE	NOT HISPANIC OR LATINO	0.772603	1	Trunk	T4b	N2a	M0	Stage IIIB	0	282
TCGA-BF-A1PZ	71	1	FEMALE	NOT HISPANIC OR LATINO	2.33699	0	Extremities	T4a	N0	M0	Stage IIB	0	853
TCGA-GF-A6C8	62	2	FEMALE	NOT HISPANIC OR LATINO	0.169863	0	Extremities	T3b	NX	M0	Stage IIB	1
TCGA-BF-A1Q0	80	1	MALE	NOT HISPANIC OR LATINO	2.27671	0	Trunk	T4b	N0	M0	Stage IIC	0	831
TCGA-BF-A3DJ	36	1	FEMALE	Unknown	1.27123	0	Extremities	T4b	N1	M0	Stage IIIB	1	217	Distant Metastasis
TCGA-BF-A3DL	84	2	FEMALE	NOT HISPANIC OR LATINO	2.10685	0	Extremities	T3b	N2	M0	Stage IIIB	0	769
TCGA-BF-A3DM	63	1	MALE	NOT HISPANIC OR LATINO	1.64658	0	Trunk	T2b	N0	M0	Stage IIA	0	601
TCGA-BF-A3DN	81	1	FEMALE	HISPANIC OR LATINO	1.96438	0	Extremities	T3b	N3	M0	Stage IIIC	0	717
TCGA-BF-A5EO	65	2	MALE	NOT HISPANIC OR LATINO	1.92603	0	Trunk	T4b	N0	M0	Stage IIC	0	703
TCGA-BF-A5EP	75	1	FEMALE	NOT HISPANIC OR LATINO	0.917808	0	Trunk	T4b	N3	M0	Stage IIIC	0	335
TCGA-BF-A5EQ	63	1	MALE	NOT HISPANIC OR LATINO	0.884932	0	Trunk	T4b	N0	M0	Stage IIC	0	323
TCGA-BF-A5ER	63	2	MALE	NOT HISPANIC OR LATINO	0.89589	0	Trunk	T4b	N0	M0	Stage IIC	0	327
TCGA-BF-A5ES	76	1	FEMALE	NOT HISPANIC OR LATINO	1.34247	0	Trunk	T4b	N0	M0	Stage IIC	0	490
TCGA-YD-A89C	43	2	FEMALE	NOT HISPANIC OR LATINO	0.575342	0	Extremities	T1a	NX	M0	Stage IA	1
TCGA-EB-A5VV	74	1	FEMALE	NOT HISPANIC OR LATINO	0.586301	0	Head and Neck	T3b	N1	M0	Stage IIIB	1
TCGA-BF-A9VF	77	2	MALE	NOT HISPANIC OR LATINO	1.20548	0	Extremities	T4b	N0	M0	Stage IIC	0	440
TCGA-BF-AAOU	73	1	FEMALE	NOT HISPANIC OR LATINO	1.30411	0	Trunk	T4b	N0	M0	Stage IIC	0	476
TCGA-BF-AAOX	83	2	MALE	NOT HISPANIC OR LATINO	1.21644	0	Extremities	T4b	N0	M0	Stage IIC	0	444
TCGA-BF-AAP0	40	2	FEMALE	NOT HISPANIC OR LATINO	1.24384	0	Trunk	T4	NX	M1	Stage IV	0	454
TCGA-BF-AAP1	86	1	MALE	NOT HISPANIC OR LATINO	1.12055	0	Extremities	T4b	N0	M0	Stage IIC	0	409
TCGA-BF-AAP2	62	1	MALE	NOT HISPANIC OR LATINO	1.10959	0	Extremities	T3b	N0	M0	Stage IIB	0	405
TCGA-BF-AAP4	61	1	MALE	NOT HISPANIC OR LATINO	0.917808	0	Trunk	T4b	N0	M0	Stage IIC	0	335
TCGA-BF-AAP6	55	1	MALE	NOT HISPANIC OR LATINO	0.890411	0	Extremities	T4b	N2	M0	Stage III	0	325
TCGA-BF-AAP7	76	1	FEMALE	NOT HISPANIC OR LATINO	0.871233	0	Extremities	T4b	N0	M0	Stage IIC	0	318
TCGA-BF-AAP8	58	1	MALE	NOT HISPANIC OR LATINO	1.22466	0	Extremities	T4b	N0	M0	Stage IIC	0	447
TCGA-D3-A1Q1	79	2	FEMALE	NOT HISPANIC OR LATINO	1.38082	1	Extremities	T1b	N3	M0	Stage IIIC	1	58	Locoregional Recurrence	Chemotherapy;Immunotherapy;Vaccine
TCGA-D3-A1Q3	64	1	MALE	NOT HISPANIC OR LATINO	1.38904	1	Extremities	T4b	N0	M0	Stage IIC	0	507		Chemotherapy
TCGA-D3-A1Q5	60	1	MALE	NOT HISPANIC OR LATINO	9.38082	1	Trunk	TX	N0	M0		1	2452	Locoregional Recurrence
TCGA-D3-A1Q6	55	1	MALE	NOT HISPANIC OR LATINO	5.98356	1	Extremities	T4	N1b	M0	Stage III	1	48	Regional lymph node	Immunotherapy
TCGA-D3-A1Q7	42	1	FEMALE	NOT HISPANIC OR LATINO	11.1041	0	Trunk	T1b	N0	M0	Stage IB	1	921	Distant Metastasis
TCGA-D3-A1Q8	33	1	MALE	NOT HISPANIC OR LATINO	2.33973	1	Not Available	T0	N3	M1b	Stage IV	1	147	Distant Metastasis
TCGA-D3-A1Q9	72	1	MALE	NOT HISPANIC OR LATINO	2.63288	1	Extremities	T4b	N2a	M0	Stage IIIB	1	44	Regional lymph node	Hormone Therapy;Vaccine
TCGA-D3-A1QA	55	1	MALE	NOT HISPANIC OR LATINO	7.57534	0	Extremities	T2a	N0	M0	Stage IB	1	1393	Distant Metastasis	Vaccine
TCGA-D3-A2J6	65	2	MALE	NOT HISPANIC OR LATINO	3.61918	1	Extremities	T3b	N0	M0	Stage IIB	1	1289	Regional lymph node
TCGA-EB-A44R	52	2	MALE	NOT HISPANIC OR LATINO	0.863014	1	Extremities	TX	N2b	M0	Stage IIIB	1
TCGA-D3-A2J7	67	1	MALE	NOT HISPANIC OR LATINO	8.59178	1	Trunk	T3b	N1b	M0	Stage IIIC	1	13	Regional lymph node
TCGA-D3-A2J8	48	1	MALE	NOT HISPANIC OR LATINO	5.45753	1	Extremities	T2a	N0	M0	Stage IB	1	1737	Locoregional Recurrence
TCGA-DA-A3F3	52	1	MALE	NOT HISPANIC OR LATINO	0.873973	1	Not Available	T0	N2b	M0	Stage IIIB	1
TCGA-D3-A2J9	75	1	MALE	NOT HISPANIC OR LATINO	1.98082	1	Trunk;Extremities	T4b	N3	M0	Stage IIIC	1	231	Distant Metastasis
TCGA-D3-A2JA	68	2	MALE	NOT HISPANIC OR LATINO	9.6274	0	Trunk	T2a	N1a	M0	Stage IIIA	1	40	Regional lymph node
TCGA-D3-A2JB	70	2	FEMALE	NOT HISPANIC OR LATINO	14	1	Extremities	Tis	N0	M0	Stage 0	1	3035	Locoregional Recurrence
TCGA-D3-A2JC	53	1	FEMALE	NOT HISPANIC OR LATINO	7.23014	0	Not Available	T0	N2b	M0	Stage III	0	2639		Immunotherapy
TCGA-D3-A2JD	58	2	MALE	NOT HISPANIC OR LATINO	0.989041	1	Extremities	T4b	N1b	M0	Stage IIIC	1	85	Distant Metastasis
TCGA-D3-A2JE	75	1	FEMALE	NOT HISPANIC OR LATINO	2.30411	1	Trunk	TX	N3	M0	Stage IIIC	1	149
TCGA-D3-A2JF	74	1	MALE	NOT HISPANIC OR LATINO	5.1726	0	Extremities;Trunk	T1a	N0	M0	Stage IA	1	25	New primary melanoma
TCGA-D3-A2JG	30	1	FEMALE	NOT HISPANIC OR LATINO	9.46027	1	Extremities	T3a	N1a	M0	Stage IIIA	1	3279	Distant Metastasis
TCGA-D3-A2JH	68	1	MALE	NOT HISPANIC OR LATINO	3.50685	0	Extremities	T1b	N0	M0	Stage IB	1	569	Distant Metastasis	Immunotherapy
TCGA-D3-A2JK	24	2	MALE	NOT HISPANIC OR LATINO	1.00822	1	Trunk	T4b	N2b	M0	Stage IIIC	1	261	Distant Metastasis
TCGA-D3-A2JL	43	2	FEMALE	NOT HISPANIC OR LATINO	14.2986	0	Extremities	TX	N0	M0		1	2638	Distant Metastasis	Vaccine;Vaccine
TCGA-D3-A2JO	50	2	FEMALE	NOT HISPANIC OR LATINO	5.50685	0	Extremities	TX	N3	M0	Stage IIIC	1	50	Distant Metastasis
TCGA-D3-A2JP	37	1	MALE	NOT HISPANIC OR LATINO	4.96438	0	Not Available	T0	N3	M0	Stage IIIC	1	227	Distant Metastasis	Immunotherapy
TCGA-D3-A3BZ	63	2	MALE	HISPANIC OR LATINO	10.8932	0	Head and Neck	T4a	N0	M0	Stage IIB	1	2340
TCGA-D3-A3C6	54	1	FEMALE	NOT HISPANIC OR LATINO	4.83836	1	Extremities	T2a	N0	M0	Stage IB	1	1441	Distant Metastasis
TCGA-D3-A3C8	58	1	FEMALE	NOT HISPANIC OR LATINO	3.86027	0	Head and Neck	TX	N3	M0	Stage IIIC	1	176	Distant Metastasis
TCGA-D3-A3CC	69	1	FEMALE	NOT HISPANIC OR LATINO	7.24384	0	Other Specify	T4b	N0	M0	Stage IIC	1	96	Locoregional Recurrence
TCGA-WE-AA9Y	37	1	MALE	NOT HISPANIC OR LATINO	1.0137	0	Extremities	T2a	N3	M0	Stage IIIC	1
TCGA-D3-A3CF	61	2	FEMALE	NOT HISPANIC OR LATINO	2.04384	1	Other Specify	T4b	N3	M0	Stage IIIC	1	129	Distant Metastasis
TCGA-D3-A3ML	70	1	MALE	NOT HISPANIC OR LATINO	1.15616	1	Head and Neck	T3a	N2a	M0	Stage IIIA	1	32	Regional lymph node
TCGA-D3-A3MO	47	2	MALE	NOT HISPANIC OR LATINO	0.778082	1	Trunk	TX	N2c	M0	Stage III	1	47	Distant Metastasis
TCGA-D3-A3MR	42	1	MALE	NOT HISPANIC OR LATINO	8.63288	0	Not Available	T0	N1b	M0	Stage III	1	3108
TCGA-D3-A3MU	53	1	MALE	NOT HISPANIC OR LATINO	3.31233	0	Trunk	T3a	N2a	M0	Stage IIIA	1	750	Distant Metastasis
TCGA-XV-A9W5	51	2	MALE	NOT HISPANIC OR LATINO	1.07397	0	Extremities	T2	N0	M0		1			Immunotherapy
TCGA-XV-AAZW	62	1	FEMALE	NOT HISPANIC OR LATINO	1.07671	1	Extremities	T4	N0	M0	Stage II	1
TCGA-D3-A3MV	38	2	FEMALE	NOT HISPANIC OR LATINO	3.77534	0	Extremities	T2b	N2a	M0	Stage IIIB	1	16	Regional lymph node	Immunotherapy
TCGA-D3-A51H	60	1	MALE	NOT HISPANIC OR LATINO	4.69589	0	Trunk	T1b	N3	M0	Stage IIIC	1	838	Regional lymph node	Chemotherapy;Chemotherapy;Chemotherapy
TCGA-D3-A51J	19	1	MALE	NOT HISPANIC OR LATINO	12.0932	0	Not Available	T0	N1b	M0	Stage III	1	2008	Regional lymph node
TCGA-DA-A95Z	87	1	MALE	NOT HISPANIC OR LATINO	1.08493	0	Not Available	TX	N0	M1a	Stage IV	1
TCGA-D3-A51N	56	1	FEMALE	NOT HISPANIC OR LATINO	1.88493	0	Not Available	T0	N3	M1c	Stage IV	1	18	Distant Metastasis
TCGA-XV-AB01	54	1	FEMALE	NOT HISPANIC OR LATINO	1.10411	0	Head and Neck	T3	NX	M0	Stage II	1			Immunotherapy
TCGA-D3-A51R	60	2	MALE	NOT HISPANIC OR LATINO	5.31781	0	Extremities	T3a	N0	M0	Stage IIA	1	1016	Regional lymph node
TCGA-D3-A51T	59	1	FEMALE	NOT HISPANIC OR LATINO	2.2411	0	Trunk	T4b	N1b	M0	Stage IIIC	1	210	New primary melanoma
TCGA-D3-A5GL	74	2	MALE	NOT HISPANIC OR LATINO	10.4822	0	Extremities	T2a	N0	M0	Stage IB	1	1092	Distant Metastasis
TCGA-D3-A5GN	15	1	FEMALE	NOT HISPANIC OR LATINO	11.3123	0	Trunk	T1	N0	M0	Stage I	1	1279	New primary melanoma
TCGA-D3-A5GO	61	1	MALE	NOT HISPANIC OR LATINO	11.4932	0	Head and Neck	T4	N0	M0	Stage II	1	757
TCGA-D3-A5GR	23	1	FEMALE	NOT HISPANIC OR LATINO	14.8603	0	Extremities	T1b	N1	M0	Stage III	1	5354	Distant Metastasis
TCGA-D3-A5GS	58	1	MALE	NOT HISPANIC OR LATINO	1.51507	0	Trunk	T1b	N1b	M1c	Stage IV	1	44	Distant Metastasis
TCGA-D3-A5GT	43	2	MALE	HISPANIC OR LATINO	1.33425	0	Trunk	T2b	N3	M0	Stage IIIC	1	291	Distant Metastasis	Immunotherapy
TCGA-D3-A5GU	36	1	MALE	NOT HISPANIC OR LATINO	10.4329	0	Extremities	T1b	N0	M0	Stage IB	1	3089	Regional lymph node
TCGA-D3-A8GB	48	2	MALE	NOT HISPANIC OR LATINO	2.56986	1	Extremities	T3a	N1b	M0	Stage IIIB	1	347	Distant Metastasis	Immunotherapy
TCGA-EB-A44Q	51	1	FEMALE	NOT HISPANIC OR LATINO	1.15616	0	Extremities	TX	N3	M0	Stage IIIC	1
TCGA-D3-A8GC	48	1	MALE	NOT HISPANIC OR LATINO	6.63288	1	Not Available	TX	N3	M0	Stage IIIC	1	1859	Distant Metastasis
TCGA-D3-A8GD	63	2	FEMALE	NOT HISPANIC OR LATINO	1.96712	0	Extremities	T4b	N3	M0	Stage IIIC	1	147	Distant Metastasis
TCGA-D3-A8GE	26	2	MALE	HISPANIC OR LATINO	2.20274	0	Not Available	TX	N0	M1b	Stage IV	1	59	Distant Metastasis
TCGA-D3-A8GI	68	2	MALE	NOT HISPANIC OR LATINO	4.87671	1	Trunk	T1a	N0	M0	Stage IA	1	50	New primary melanoma
TCGA-D3-A8GJ	18	1	MALE	NOT HISPANIC OR LATINO	20.1151	0	Head and Neck	T3	N0	M0	Stage II	1	1443	Distant Metastasis
TCGA-YG-AA3P	63	1	FEMALE	HISPANIC OR LATINO	1.20274	0	Extremities	T4a	N0	M0	Stage IIB	1			Immunotherapy
TCGA-D3-A8GK	45	1	MALE	NOT HISPANIC OR LATINO	14.1836	0	Extremities	T3a	N0	M0	Stage IIA	1	1555	Locoregional Recurrence	Vaccine
TCGA-D3-A8GL	43	1	MALE	NOT HISPANIC OR LATINO	7.4274	1	Extremities	T2a	N1b	M0	Stage IIIB	1	1333	Regional lymph node
TCGA-D3-A8GN	27	2	FEMALE	NOT HISPANIC OR LATINO	13.4164	0	Not Available	TX	N0	M0		1	787	Distant Metastasis	Immunotherapy
TCGA-D3-A8GP	77	1	MALE	NOT HISPANIC OR LATINO	12.7068	0	Extremities	T2	N2c	M0	Stage III	1	535	Locoregional Recurrence
TCGA-D3-A8GQ	66	2	MALE	NOT HISPANIC OR LATINO	2.42192	1	Trunk	T3	N0	M0	Stage II	1	578	Distant Metastasis
TCGA-D3-A8GR	54	2	FEMALE	NOT HISPANIC OR LATINO	10.8027	1	Extremities	Tis	N0	M0	Stage 0	1	1720	Locoregional Recurrence
TCGA-D3-A8GS	52	2	MALE	NOT HISPANIC OR LATINO	9.76438	1	Trunk	T1	N0	M0	Stage I	1	2641	Regional lymph node
TCGA-D3-A8GV	25	1	MALE	NOT HISPANIC OR LATINO	13.9753	1	Extremities	TX	N0	M0		1	3896	Regional lymph node
TCGA-D9-A148	40	1	MALE	NOT HISPANIC OR LATINO	12.6274	0	Trunk	TX	N3	M1b		1	4287	Distant Metastasis	Immunotherapy
TCGA-D9-A149	65	1	FEMALE	NOT HISPANIC OR LATINO	4.55616	0	Trunk	TX	N1b	M0		1	1290	New primary melanoma
TCGA-D9-A1JW	82	1	MALE	NOT HISPANIC OR LATINO	0.30411	0	Head and Neck	T1a	N2a	M0		1	10	Distant Metastasis
TCGA-D9-A1JX	80	2	FEMALE	NOT HISPANIC OR LATINO	0.591781	1	Extremities	TX	NX	M0		1	195	Distant Metastasis
TCGA-FS-A1ZF	78	2	FEMALE	NOT HISPANIC OR LATINO	1.28767	1	Extremities	T4b	N0	M0	Stage IIC	1
TCGA-D9-A1X3	63	1	MALE	NOT HISPANIC OR LATINO	1.50959	0	Extremities	T4b	N2b			0	551
TCGA-D9-A3Z1	66	2	MALE	NOT HISPANIC OR LATINO	1.28219	1	Unknown	T2a	N3	M0	Stage IIIC	1	335	Locoregional Recurrence
TCGA-D9-A3Z3	39	1	FEMALE	NOT HISPANIC OR LATINO	1.85753	0	Unknown	T3a	N1b	M0	Stage IIIB	0	678
TCGA-D9-A3Z4	54	2	MALE	NOT HISPANIC OR LATINO	1.42192	1	Unknown	T4b	N3	M0	Stage IIIC	1	192	Regional lymph node
TCGA-Z2-AA3V	57	2	FEMALE	NOT HISPANIC OR LATINO	1.33151	0	Trunk	T1a	N0	M0	Stage IA	1			Targeted Molecular therapy
TCGA-D9-A4Z2	50	1	MALE	NOT HISPANIC OR LATINO	0.520548	1	Trunk;Extremities	T4b	N3	M0	Stage IIIC	1	80	Distant Metastasis
TCGA-D9-A4Z3	73	1	FEMALE	NOT HISPANIC OR LATINO	1.38356	0	Extremities	T4b	N1b	M0	Stage IIIC	1	100	Locoregional Recurrence
TCGA-D9-A4Z5	68	1	MALE	NOT HISPANIC OR LATINO	0.59726	0	Head and Neck	T4a	N0	M0	Stage IIB	0	218
TCGA-D9-A4Z6	54	2	MALE	NOT HISPANIC OR LATINO	1.53699	1	Trunk	T3b	N1b	M0	Stage IIIC	1	213	Distant Metastasis
TCGA-D9-A6E9	75	1	FEMALE	NOT HISPANIC OR LATINO	0.824658	0	Extremities	T3a	N1	M0	Stage IIIA	0	301
TCGA-D9-A6EA	70	1	MALE	NOT HISPANIC OR LATINO	2.09863	0	Trunk	T4a	N3	M0	Stage IIIC	0	766
TCGA-D9-A6EC	56	1	MALE	NOT HISPANIC OR LATINO	6.46301	0	Trunk	T3a	N1	M0	Stage IIIA	0	2359
TCGA-D9-A6EG	56	2	MALE	NOT HISPANIC OR LATINO	1.91233	1	Trunk	T4a	N1	M0	Stage IIIA	1	398	Distant Metastasis
TCGA-DA-A1HV	75	1	FEMALE	NOT HISPANIC OR LATINO	6.38082	0	Not Available	T0	N2b	M0	Stage IIIB	1	866	Distant Metastasis
TCGA-DA-A1HW	37	1	FEMALE	NOT HISPANIC OR LATINO	3.00274	1	Trunk	T1a	N1b	M0	Stage IIIB	1	852
TCGA-DA-A1I0	63	2	MALE	NOT HISPANIC OR LATINO	1.69863	1	Trunk	T4b	N3	M1a	Stage IV	1	599	Distant Metastasis
TCGA-DA-A1I1	55	1	MALE	NOT HISPANIC OR LATINO	18.5425	0	Not Available	T0	N2a	M0	Stage III	1	5591	Distant Metastasis	Immunotherapy
TCGA-QB-AA9O	73	1	MALE	NOT HISPANIC OR LATINO	1.50411	1	Not Available	TX	N3	M0	Stage IIIC	1			Immunotherapy
TCGA-DA-A1I2	45	1	MALE	NOT HISPANIC OR LATINO	14.7123	1	Trunk	T4b	N2b	M0	Stage III	1	4679	Regional lymph node
TCGA-DA-A1I4	51	1	MALE	NOT HISPANIC OR LATINO	2.99452	1	Trunk	T3b	N2b	M0	Stage IIIC	1	889	Distant Metastasis
TCGA-DA-A1I7	62	2	MALE	NOT HISPANIC OR LATINO	7.40548	0	Not Available	T0	N2b	M0	Stage IIIB	1	755	Distant Metastasis
TCGA-DA-A1I8	63	2	FEMALE	NOT HISPANIC OR LATINO	4.49315	1	Extremities	T4b	N0	M0	Stage IIC	1	961	Regional lymph node
TCGA-DA-A1IB	69	1	FEMALE	NOT HISPANIC OR LATINO	3.38356	1	Extremities	T2b	N2b	M0	Stage IIIC	1	243	Distant Metastasis
TCGA-DA-A1IC	81	1	MALE	NOT HISPANIC OR LATINO	5.67397	1	Extremities	T3a	N2c	M0	Stage IIIB	1	1930	Distant Metastasis
TCGA-DA-A3F2	55	2	MALE	NOT HISPANIC OR LATINO	2.8274	1	Trunk	T4a	N2b	M0	Stage IIIB	1	430	Distant Metastasis	Immunotherapy
TCGA-DA-A3F5	45	2	MALE	NOT HISPANIC OR LATINO	18.8301	1	Trunk	T1a	N0	M0	Stage I	1	6841	Distant Metastasis	Targeted Molecular therapy;Immunotherapy
TCGA-DA-A95V	83	2	FEMALE	NOT HISPANIC OR LATINO	6.00822	0	Head and Neck	T4b	N0		Stage IIC	0	2193
TCGA-DA-A95W	52	1	MALE	Unknown	3.11233	0	Not Available	TX	N1b	M0	Stage IIIB	0	1136
TCGA-DA-A95Y	68	2	MALE	NOT HISPANIC OR LATINO	1.17808	1	Trunk	T4b	N0	M0	Stage IIC	1	338	Distant Metastasis
TCGA-EB-A1NK	48	1	MALE	NOT HISPANIC OR LATINO	2.84658	0	Extremities	T4b	N0	M0	Stage IIC	0	1039
TCGA-EB-A24C	56	1	MALE	NOT HISPANIC OR LATINO	1.73151	0	Trunk	T4b	NX	M0		1	465	Regional lymph node	Chemotherapy;Immunotherapy;Chemotherapy;Chemotherapy;Immunotherapy;Chemotherapy;Chemotherapy
TCGA-EB-A24D	72	1	MALE	NOT HISPANIC OR LATINO	1.76712	0	Extremities	T4a	N2b	M0	Stage IIIB	1	500	Regional lymph node	Chemotherapy;Chemotherapy;Chemotherapy;Immunotherapy
TCGA-EB-A299	63	1	MALE	NOT HISPANIC OR LATINO	1.03562	0	Extremities	T2b	N0	M0	Stage IIA	0	378
TCGA-EB-A3HV	37	1	MALE	NOT HISPANIC OR LATINO	0.106849	0	Trunk	T4b	N0	M0	Stage IIC	0	39
TCGA-EB-A3XB	63	2	MALE	NOT HISPANIC OR LATINO	2.18082	0	Trunk	T4	NX	M0	Stage II	0	796
TCGA-EB-A3XC	74	2	MALE	NOT HISPANIC OR LATINO	1.78082	0	Trunk	T4b	N0	M0	Stage IIC	1	74	Distant Metastasis	Chemotherapy
TCGA-EB-A3XD	53	1	FEMALE	NOT HISPANIC OR LATINO	3.17808	0	Extremities	T4b	NX	M0	Stage IIC	0	1160
TCGA-EB-A3XE	77	1	FEMALE	NOT HISPANIC OR LATINO	0.493151	0	Trunk	T3a	N0	M0	Stage IIA	0	180
TCGA-EB-A3XF	57	1	MALE	NOT HISPANIC OR LATINO	0.761644	0	Trunk	T4b	N0	M0	Stage IIC	0	278
TCGA-EB-A3Y6	56	1	FEMALE	NOT HISPANIC OR LATINO	0.345205	0	Extremities	T4b	N0	M0	Stage IIC	0	126		Chemotherapy
TCGA-EB-A3Y7	86	2	FEMALE	NOT HISPANIC OR LATINO	0.893151	1	Head and Neck	T3a	N2c	M0	Stage IIIB	0	326
TCGA-EB-A41B	76	1	FEMALE	NOT HISPANIC OR LATINO	0.79726	0	Extremities	T4b	N0	M0	Stage IIC	0	291
TCGA-GN-A8LL	68	1	FEMALE	NOT HISPANIC OR LATINO	1.78082	1	Extremities	T4b	NX	M0	Stage IIC	1
TCGA-WE-AAA3	84	1	FEMALE	NOT HISPANIC OR LATINO	1.78356	0	Extremities	T4b	N2b	M0	Stage IIIC	1
TCGA-EB-A42Y	73	1	FEMALE	NOT HISPANIC OR LATINO	1.97534	1	Extremities	T4b	N0	M0	Stage IIC	1	721	Regional lymph node
TCGA-EB-A42Z	49	1	MALE	NOT HISPANIC OR LATINO	1.20822	0	Extremities	T4b	N1b	M0	Stage IIIC	0	441
TCGA-EB-A431	34	2	MALE	NOT HISPANIC OR LATINO	1.55616	0	Extremities	T4b	N0	M0	Stage IIC	0	568
TCGA-EB-A44N	59	1	MALE	NOT HISPANIC OR LATINO	0.561644	1	Extremities	T4b	N0	M0	Stage IIC	1	115	Regional lymph node
TCGA-EB-A44O	69	2	MALE	NOT HISPANIC OR LATINO	0.221918	0	Trunk	T4a	N0	M0	Stage IIB	1	60	Regional lymph node
TCGA-EB-A44P	58	1	FEMALE	NOT HISPANIC OR LATINO	2.03014	0	Trunk	T4b	N0	M0	Stage IIC	0	741
TCGA-EB-A4IQ	42	1	FEMALE	NOT HISPANIC OR LATINO	1.74247	1	Trunk	T4b	N1	M0	Stage IIIB	1	337	Regional lymph node
TCGA-EB-A4IS	77	1	MALE	NOT HISPANIC OR LATINO	2.12055	0	Trunk	T3b	NX	M0	Stage IIB	0	774
TCGA-EB-A4OY	65	1	FEMALE	NOT HISPANIC OR LATINO	2.67671	0	Extremities	T4b	N1a	M0	Stage IIIB	0	977		Hormone Therapy;Chemotherapy
TCGA-EB-A4OZ	41	2	FEMALE	NOT HISPANIC OR LATINO	1.69863	0	Trunk	T4a	N3	M0	Stage IIIC	0	620
TCGA-EB-A4P0	82	1	MALE	NOT HISPANIC OR LATINO	0.893151	1	Trunk	T4b	N0	M0	Stage IIC	0	326
TCGA-EB-A4XL	56	1	FEMALE	NOT HISPANIC OR LATINO	2.12877	0	Extremities	T4b	NX	M0	Stage IIC	0	777
TCGA-EB-A51B	53	1	MALE	NOT HISPANIC OR LATINO	2.55068	0	Trunk	T4b	NX	M0	Stage IIC	0	931
TCGA-EB-A550	75	1	FEMALE	NOT HISPANIC OR LATINO	0.723288	1	Unknown	T4b	NX	M0	Stage IIC	0	264		Hormone Therapy
TCGA-WE-A8JZ	70	1	MALE	Not Evaluated	2.00274	0	Extremities	T4b	N1a	M0	Stage IIIB	1
TCGA-EB-A551	78	1	FEMALE	NOT HISPANIC OR LATINO	1.61644	0	Extremities	T4b	N2b	M0	Stage IIIC	0	590
TCGA-EB-A553	62	2	MALE	NOT HISPANIC OR LATINO	0.619178	0	Trunk	T4b	N0	M0	Stage IIC	0	226		Chemotherapy;Chemotherapy
TCGA-EB-A57M	56	1	MALE	NOT HISPANIC OR LATINO	1.29315	1	Extremities	T4b	N1	M0	Stage IIIB	0	472		Chemotherapy;Chemotherapy;Ancillary;Ancillary;Chemotherapy;Ancillary;Immunotherapy;Ancillary
TCGA-EB-A5FP	65	2	FEMALE	NOT HISPANIC OR LATINO	1.24384	1	Trunk	T4b	NX	M1b	Stage IV	1	24	Regional lymph node	Chemotherapy;Chemotherapy
TCGA-EB-A5KH	55	2	MALE	NOT HISPANIC OR LATINO	1.69589	1	Extremities	T0	N1	M0	Stage III	0	619		Chemotherapy;Chemotherapy;Chemotherapy;Immunotherapy
TCGA-EB-A5SE	73	1	MALE	NOT HISPANIC OR LATINO	1.09863	1	Trunk	T3b	NX	M0	Stage IIB	1	367	Distant Metastasis
TCGA-EB-A5SF	78	2	FEMALE	NOT HISPANIC OR LATINO	1.01096	1	Extremities	T4b	NX	M0	Stage IIC	0	369
TCGA-EB-A5SG	57	1	FEMALE	NOT HISPANIC OR LATINO	5.68767	0	Extremities					1	1372	Locoregional Recurrence
TCGA-EB-A5SH	60	1	FEMALE	NOT HISPANIC OR LATINO	4.50137	0	Extremities	T4	N0	M0	Stage III	1	1065	Locoregional Recurrence	Chemotherapy;Chemotherapy;Immunotherapy
TCGA-EB-A5UM	48	1	FEMALE	NOT HISPANIC OR LATINO	2.13425	0	Trunk	T4b	N0	M0	Stage IIC	0	779
TCGA-EB-A5UN	49	2	MALE	NOT HISPANIC OR LATINO	4.90959	0	Trunk	T4b	NX	M0	Stage IIC	1	1689	Distant Metastasis
TCGA-EB-A5VU	56	2	MALE	NOT HISPANIC OR LATINO	0.879452	1	Extremities	T4b	N1	M0	Stage IIIB	1	217	Locoregional Recurrence
TCGA-EB-A6QY	71	2	MALE	NOT HISPANIC OR LATINO	1.04658	0	Trunk	T4b	N0	M0	Stage IIC	1	36	Regional lymph node	Chemotherapy;Chemotherapy;Immunotherapy
TCGA-DA-A960	73	2	MALE	NOT HISPANIC OR LATINO	2.20274	0	Trunk	T3b	N0	M0	Stage IIB	1
TCGA-EB-A6QZ	76	1	FEMALE	NOT HISPANIC OR LATINO	0.964384	1	Trunk	T3a	N0	M0	Stage IIA	1	129	Regional lymph node	Chemotherapy;Chemotherapy
TCGA-FS-A4FB	46	2	FEMALE	NOT HISPANIC OR LATINO	2.2274	1	Extremities	T2	N1a	M0	Stage III	1
TCGA-EB-A6R0	58	1	FEMALE	NOT HISPANIC OR LATINO	1.66575	1	Trunk	T4b	N0	M0	Stage IIC	0	608		Chemotherapy
TCGA-EB-A82B	58	1	FEMALE	NOT HISPANIC OR LATINO	1.06849	0	Extremities	T4b	N2	M0	Stage III	0	390
TCGA-EB-A82C	70	1	FEMALE	NOT HISPANIC OR LATINO	0.0465753	0	Extremities	T4b	N0	M0	Stage IIC	0	17
TCGA-EB-A85I	66	2	MALE	NOT HISPANIC OR LATINO	0.991781	0	Trunk	T4b	N0	M0	Stage IIC	0	362
TCGA-FS-A1ZY	71	1	MALE	NOT HISPANIC OR LATINO	2.25753	1	Trunk	T3b	N0	M0	Stage IIB	1
TCGA-EB-A85J	66	1	FEMALE	NOT HISPANIC OR LATINO	0.986301	0	Trunk	T4a	N0	M0	Stage IIB	1	138	Regional lymph node	Chemotherapy;Chemotherapy
TCGA-EB-A97M	66	1	MALE	NOT HISPANIC OR LATINO	1.13425	0	Trunk	T4b	N0	M0	Stage IIC	0	414
TCGA-EE-A17X	54	2	MALE	Not Evaluated	2.48493	1	Trunk	T1a	N0	M0	Stage IA	1	531	Locoregional Recurrence
TCGA-Z2-A8RT	42	1	FEMALE	NOT HISPANIC OR LATINO	2.29863	0	Extremities	T3b	N0	M0	Stage IIB	1			Targeted Molecular therapy
TCGA-EE-A17Y	69	2	MALE	Not Evaluated	2.26849	1	Trunk	T3b	N1a	M0	Stage IIIB	1	317	Regional lymph node
TCGA-EE-A17Z	57	1	MALE	NOT HISPANIC OR LATINO	0.720548	1	Trunk	T4a	N0	M0	Stage IIB	1	138	Regional lymph node
TCGA-EE-A180	69	1	MALE	NOT HISPANIC OR LATINO	7.91507	1	Trunk	T4a	N0	M0	Stage III	1	850	New primary melanoma
TCGA-EE-A181	82	1	FEMALE	NOT HISPANIC OR LATINO	2.81096	1	Extremities	T3	N0	M0	Stage II	1	788	Locoregional Recurrence
TCGA-EE-A182	84	2	FEMALE	NOT HISPANIC OR LATINO	1.22466	1	Trunk	T4b	N1b	M0	Stage IIIC	1	270	Locoregional Recurrence	Ancillary
TCGA-EE-A183	48	2	MALE	NOT HISPANIC OR LATINO	2.2411	1	Trunk	Tis	N0	M0	Stage 0	1	450	Locoregional Recurrence
TCGA-EE-A184	72	1	MALE	NOT HISPANIC OR LATINO	5.67945	1	Extremities	T2a	N0	M0	Stage IB	1	1309	Distant Metastasis
TCGA-FS-A4F5	77	2	FEMALE	NOT HISPANIC OR LATINO	2.39452	1	Extremities	T2a	N0	M0	Stage IB	1
TCGA-EE-A185	55	2	FEMALE	NOT HISPANIC OR LATINO	0.413699	1	Extremities	T4b	N3	M0	Stage IIIC	1	85	Regional lymph node	Chemotherapy
TCGA-EE-A20C	59	1	MALE	NOT HISPANIC OR LATINO	12.6055	1	Extremities	Tis	N0	M0	Stage 0	1	142	New primary melanoma
TCGA-EE-A20H	56	2	MALE	NOT HISPANIC OR LATINO	14.0219	1	Extremities	T2	N0	M0	Stage I	1	4667	Regional lymph node
TCGA-EE-A20I	79	2	MALE	NOT HISPANIC OR LATINO	1.12877	1	Extremities	TX	N0	M1c	Stage IV	1	53	Distant Metastasis
TCGA-EB-A5UL	71	2	MALE	NOT HISPANIC OR LATINO	2.4411	0	Trunk	TX	N1	M0	Stage III	1			Chemotherapy;Chemotherapy;Chemotherapy
TCGA-EE-A29A	68	1	MALE	Unknown	5.27945	1	Trunk	T3a	N1a	M0	Stage IIIA	1	867	Locoregional Recurrence
TCGA-EE-A29B	67	1	MALE	NOT HISPANIC OR LATINO	7.09041	1	Extremities	T3b	N0	M0	Stage IIB	1	490	New primary melanoma
TCGA-EE-A29C	20	2	MALE	NOT HISPANIC OR LATINO	6.58082	1	Trunk	T2a	N0	M0	Stage IB	1	204	Regional lymph node	Chemotherapy;Targeted Molecular therapy;Immunotherapy;Targeted Molecular therapy;Targeted Molecular therapy
TCGA-EE-A29D	87	1	MALE	NOT HISPANIC OR LATINO	1.16438	1	Head and Neck	T3b	N1b	M0	Stage IIIC	0	425
TCGA-EE-A29G	53	1	MALE	NOT HISPANIC OR LATINO	6.00548	1	Head and Neck	T4a	N2a	M0	Stage IIIA	1	726	Locoregional Recurrence
TCGA-EE-A29H	59	1	FEMALE	NOT HISPANIC OR LATINO	5.3863	0	Trunk	T1a	N0	M0	Stage IA	1	1231	Distant Metastasis	Vaccine;Vaccine;Targeted Molecular therapy
TCGA-EE-A29L	78	2	MALE	NOT HISPANIC OR LATINO	0.216438	1	Extremities	T4b	N3	M0	Stage IIIC	1	55	Distant Metastasis
TCGA-EE-A29N	78	1	MALE	NOT HISPANIC OR LATINO	1.55068	1	Trunk	TX	N0	M0		1	478	New primary melanoma
TCGA-D3-A51K	51	1	MALE	HISPANIC OR LATINO	2.74521	0	Extremities	Tis	N2b	M0	Stage IIIB	1
TCGA-EE-A29P	73	1	FEMALE	NOT HISPANIC OR LATINO	4.70137	0	Trunk	T4b	N0	M0	Stage IIC	1	1668	Distant Metastasis
TCGA-EE-A29Q	70	1	FEMALE	NOT HISPANIC OR LATINO	5.56164	1	Extremities	T3b	N0	M0	Stage IIB	1	1256	Regional lymph node	Chemotherapy
TCGA-EE-A29R	48	2	FEMALE	NOT HISPANIC OR LATINO	1.20548	0	Head and Neck	T3b	N1b	M0	Stage IIIC	1	426	Distant Metastasis
TCGA-EE-A29S	79	1	MALE	NOT HISPANIC OR LATINO	5.10685	1	Extremities	T3a	N0	M0	Stage IIA	1	1418	Locoregional Recurrence
TCGA-EE-A29T	51	1	FEMALE	NOT HISPANIC OR LATINO	30.8274	0	Trunk	TX	NX	M0		1	7483	Regional lymph node	Targeted Molecular therapy
TCGA-EE-A29V	85	2	MALE	NOT HISPANIC OR LATINO	2.15616	1	Head and Neck	T3b	N1b	M0	Stage IIIC	1	96	Locoregional Recurrence	Chemotherapy
TCGA-FR-A8YC	78	1	MALE	NOT HISPANIC OR LATINO	2.90137	1	Extremities	T3b	N0	M0	Stage IIB	1			Chemotherapy
TCGA-EE-A29W	42	2	MALE	NOT HISPANIC OR LATINO	16.2521	0	Extremities	Tis	N0	M0	Stage 0	1	4408	New primary melanoma
TCGA-EE-A29X	58	2	FEMALE	NOT HISPANIC OR LATINO	1.49315	1	Head and Neck	T2a	N0	M0	Stage IB	1	391	Regional lymph node	Chemotherapy
TCGA-EE-A2A0	77	1	FEMALE	NOT HISPANIC OR LATINO	3.90137	1	Extremities	T3a	N0	M0	Stage IIA	1	1247	Distant Metastasis
TCGA-EE-A2A1	46	1	MALE	NOT HISPANIC OR LATINO	9.66301	0	Extremities	T2a	N0	M0	Stage IB	1	3488	Regional lymph node
TCGA-EE-A2A5	43	1	MALE	NOT HISPANIC OR LATINO	3.27397	1	Extremities	T2a	N0	M0	Stage IB	1	1028	Regional lymph node	Chemotherapy
TCGA-FR-A8YD	56	1	FEMALE	NOT HISPANIC OR LATINO	3.02192	1	Other Specify	T4b	N0	M0	Stage IIC	1			Immunotherapy
TCGA-EB-A6L9	55	1	MALE	NOT HISPANIC OR LATINO	3.03836	0	Extremities	TX	N3	M0	Stage IIIC	1
TCGA-EE-A2A6	43	1	MALE	NOT HISPANIC OR LATINO	7.17808	0	Trunk	T1a	N0	M0	Stage IA	1	1505	New primary melanoma
TCGA-EE-A2GD	58	1	FEMALE	NOT HISPANIC OR LATINO	28.3452	1	Extremities	T4	N0	M0	Stage IIB	1	3689	Locoregional Recurrence
TCGA-EE-A2GE	44	1	MALE	NOT HISPANIC OR LATINO	14.4822	0	Trunk	T2	N0	M0	Stage I	1	5276
TCGA-EE-A2GJ	83	1	MALE	NOT HISPANIC OR LATINO	6.21918	0	Extremities	T1a	N0	M0	Stage IA	1	733	New primary melanoma
TCGA-EE-A2GK	46	1	FEMALE	NOT HISPANIC OR LATINO	4.56164	0	Trunk	T1	N0	M0	Stage I	1	1498
TCGA-EE-A2GL	40	1	FEMALE	NOT HISPANIC OR LATINO	6.63836	0	Extremities	T3a	N0	M0	Stage IIA	1	2329	Distant Metastasis	Vaccine;Vaccine
TCGA-FR-A7UA	65	1	FEMALE	NOT HISPANIC OR LATINO	3.18904	0	Extremities	T2a	N0	M0	Stage IB	1
TCGA-EE-A2GM	70	2	FEMALE	NOT HISPANIC OR LATINO	6.29041	0	Trunk	T4b	N0	M0	Stage IIC	1	1218	Locoregional Recurrence
TCGA-EE-A2GN	67	1	MALE	NOT HISPANIC OR LATINO	8.50959	1	Trunk	T2b	N0	M0	Stage IIA	1	2422	Distant Metastasis
TCGA-EE-A2GO	66	1	FEMALE	NOT HISPANIC OR LATINO	10.5671	0	Extremities	T3b	N0	M0	Stage II	1	2216	Regional lymph node
TCGA-EE-A2GP	80	1	MALE	NOT HISPANIC OR LATINO	1.1589	1	Extremities	T4b	N1a	M0	Stage IIIB	1	251	Distant Metastasis
TCGA-EE-A2GS	28	1	FEMALE	NOT HISPANIC OR LATINO	6.76712	1	Extremities	T2a	N0	M0	Stage IB	1	1565	Distant Metastasis	Targeted Molecular therapy;Immunotherapy;Targeted Molecular therapy;Targeted Molecular therapy;Targeted Molecular therapy
TCGA-ER-A2NH	49	1	MALE	NOT HISPANIC OR LATINO	3.46301	0	Trunk	T3a	N3	M0	Stage IIIC	1
TCGA-EE-A2GT	77	1	MALE	NOT HISPANIC OR LATINO	3.73973	0	Trunk	T3a	N0	M0	Stage IIA	1	281	Locoregional Recurrence
TCGA-EE-A2M5	49	1	MALE	NOT HISPANIC OR LATINO	1.80548	1	Trunk	T2	N0	M0	Stage I	1	537	Locoregional Recurrence	Chemotherapy
TCGA-EE-A2M7	66	2	MALE	NOT HISPANIC OR LATINO	2.40274	1	Trunk	T3a	N0	M0	Stage II	1	799	Distant Metastasis
TCGA-EE-A2GR	78	1	MALE	NOT HISPANIC OR LATINO	3.56438	1	Extremities;Extremities	T4	N0	M0	Stage II	1
TCGA-EE-A2M8	54	1	FEMALE	NOT HISPANIC OR LATINO	1.64658	1	Extremities	T3a	N1	M0	Stage III	1	498	Distant Metastasis
TCGA-DA-A3F8	39	1	MALE	NOT HISPANIC OR LATINO	3.6137	0	Head and Neck	T2a	N2b	M0	Stage IIIB	1
TCGA-EE-A2MC	73	1	MALE	NOT HISPANIC OR LATINO	5.12603	1	Extremities	T2	N0	M0	Stage I	1	896	Distant Metastasis
TCGA-EE-A2MD	52	1	MALE	NOT HISPANIC OR LATINO	3.93973	1	Extremities	T3a	N0	M0	Stage II	1	1344	Regional lymph node	Chemotherapy
TCGA-ER-A19N	47	1	MALE	NOT HISPANIC OR LATINO	3.67397	1	Not Available					1			Immunotherapy
TCGA-EE-A2ME	51	1	MALE	NOT HISPANIC OR LATINO	8.60548	1	Trunk	T2	N0	M0	Stage I	1	2703	Distant Metastasis	Vaccine
TCGA-EE-A2MF	39	1	FEMALE	NOT HISPANIC OR LATINO	22.3945	1	Extremities	T2	N0	M0	Stage I	1	8071	New primary melanoma
TCGA-EE-A2MG	23	1	MALE	NOT HISPANIC OR LATINO	8.6	1	Trunk	T2	N0	M0	Stage I	1	2585	Distant Metastasis	Vaccine;Chemotherapy
TCGA-EE-A2MH	66	1	MALE	NOT HISPANIC OR LATINO	1.4137	1	Trunk	T4a	N0	M0	Stage III	1	440	Distant Metastasis	Vaccine
TCGA-EE-A2MI	43	1	MALE	NOT HISPANIC OR LATINO	17.0548	1	Extremities	T4	N0	M0	Stage IIB	1	2673	New primary melanoma
TCGA-EE-A2MJ	60	1	MALE	NOT HISPANIC OR LATINO	8.01918	1	Trunk	T4b	N0	M0	Stage III	1	396	Regional lymph node
TCGA-EE-A2ML	35	1	MALE	NOT HISPANIC OR LATINO	18.0548	1	Trunk	T3a	N0	M0	Stage II	1	4983	Distant Metastasis	Chemotherapy;Chemotherapy;Immunotherapy
TCGA-D3-A3C7	57	2	FEMALE	NOT HISPANIC OR LATINO	3.91507	0	Not Available	T0	N1b	M0	Stage III	1			Immunotherapy
TCGA-EE-A2MM	63	1	FEMALE	NOT HISPANIC OR LATINO	13.9918	1	Trunk	T2	N0	M0	Stage I	1	1357	New primary melanoma	Vaccine;Vaccine
TCGA-EE-A2MN	58	1	MALE	NOT HISPANIC OR LATINO	3.96164	1	Trunk	T2	N0	M0	Stage I	1	969	Distant Metastasis	Chemotherapy
TCGA-EE-A2MP	34	1	FEMALE	NOT HISPANIC OR LATINO	20.7205	0	Extremities	T2	N0	M0	Stage I	1	365	Locoregional Recurrence
TCGA-EE-A2MQ	70	2	FEMALE	NOT HISPANIC OR LATINO	3.60274	1	Trunk	T3a	N2a	M0	Stage IIIA	1	986	Regional lymph node	Chemotherapy
TCGA-FS-A1YX	39	1	FEMALE	NOT HISPANIC OR LATINO	4.04932	1	Trunk	T2	N0	M0	Stage I	1
TCGA-EE-A2GI	39	1	MALE	NOT HISPANIC OR LATINO	4.06027	0	Extremities	T1a	N0	M0	Stage IA	1			Vaccine;Vaccine
TCGA-EE-A2MR	61	1	MALE	NOT HISPANIC OR LATINO	11.2	0	Trunk	T2	N0	M0	Stage I	1	3136
TCGA-EE-A2MS	72	1	MALE	NOT HISPANIC OR LATINO	13.5397	0	Extremities	T3a	N0	M0	Stage II	1	1883	New primary melanoma
TCGA-GN-A4U8	51	1	MALE	NOT HISPANIC OR LATINO	4.07397	0	Trunk					1			Immunotherapy
TCGA-EE-A3AA	47	1	MALE	NOT HISPANIC OR LATINO	10.3589	0	Not Available	T0	N2a	M0	Stage III	0	3781		Vaccine
TCGA-WE-A8K1	74	2	MALE	NOT HISPANIC OR LATINO	4.08767	0	Extremities	T3b	N3	M0	Stage IIIC	1
TCGA-YD-A9TA	75	2	MALE	NOT HISPANIC OR LATINO	4.09863	0	Head and Neck					1
TCGA-EE-A3AB	30	1	MALE	NOT HISPANIC OR LATINO	10.2274	0	Not Available	T0	N2a	M0	Stage III	0	3733
TCGA-EE-A3AD	50	1	MALE	NOT HISPANIC OR LATINO	2.39726	1	Not Available	T0	N1b	M0	Stage III	1	554	Distant Metastasis	Targeted Molecular therapy
TCGA-EE-A3AF	48	1	FEMALE	NOT HISPANIC OR LATINO	1.15068	1	Not Available	T0	N3	M0	Stage IIIC	1	201	Locoregional Recurrence	Chemotherapy
TCGA-EE-A3AG	25	2	MALE	NOT HISPANIC OR LATINO	3.46575	1	Not Available	T0	N2c	M0	Stage III	1	229	Regional lymph node	Targeted Molecular therapy;Targeted Molecular therapy
TCGA-FS-A4F2	46	1	FEMALE	NOT HISPANIC OR LATINO	4.17808	1	Head and Neck	T4b	N0	M0	Stage IIC	1
TCGA-ER-A198	45	1	MALE	NOT HISPANIC OR LATINO	4.23014	1	Other Specify		NX	M0		1			Chemotherapy
TCGA-EE-A3AH	30	1	MALE	NOT HISPANIC OR LATINO	11.5671	1	Extremities	T3b	N0	M0	Stage II	1	1981	Locoregional Recurrence	Chemotherapy
TCGA-EE-A3J3	42	1	MALE	NOT HISPANIC OR LATINO	14.3479	1	Trunk	T2	N0	M0	Stage IB	1	4523	Regional lymph node
TCGA-EE-A3J4	72	1	MALE	NOT HISPANIC OR LATINO	10.6	1	Extremities	T3a	N0	M0	Stage II	1	1429	Locoregional Recurrence
TCGA-EE-A3J5	71	1	MALE	NOT HISPANIC OR LATINO	3.07945	1	Extremities	T4a	N1	M0	Stage III	1	467	Locoregional Recurrence
TCGA-EE-A2MU	71	2	MALE	NOT HISPANIC OR LATINO	4.43836	0	Extremities	T1a	N0	M0	Stage IA	1
TCGA-EE-A3J7	43	2	MALE	NOT HISPANIC OR LATINO	5.33973	0	Trunk	T2	N0	M0	Stage I	1	1270	Regional lymph node
TCGA-EE-A3J8	59	1	MALE	NOT HISPANIC OR LATINO	2.86027	1	Trunk	T4a	N1a	M0	Stage IIIA	1	1035
TCGA-EE-A3JA	44	1	MALE	NOT HISPANIC OR LATINO	4.43288	1	Extremities	T2a	N0	M0	Stage IB	1	539	Regional lymph node
TCGA-FS-A4FC	75	1	FEMALE	NOT HISPANIC OR LATINO	4.53425	1	Extremities	T3a	N0	M0	Stage IIA	1
TCGA-EE-A3JB	60	1	FEMALE	NOT HISPANIC OR LATINO	16.8164	0	Extremities	T3a	N1	M0	Stage III	1	1434	Locoregional Recurrence	Chemotherapy
TCGA-EE-A3JD	70	1	MALE	NOT HISPANIC OR LATINO	2.27945	1	Not Available	TX	N2b	M0	Stage III	1	364	Distant Metastasis
TCGA-FW-A3TU	72	2	FEMALE	NOT HISPANIC OR LATINO	4.63288	1	Trunk					1
TCGA-D3-A51F	51	1	MALE	NOT HISPANIC OR LATINO	4.64384	0	Extremities	T4b	N1b	M0	Stage IIIC	1
TCGA-EE-A3JE	75	1	MALE	NOT HISPANIC OR LATINO	4.27945	0	Trunk	T3b	N1a	M0	Stage IIIB	1	194	Regional lymph node
TCGA-EE-A3JH	54	1	MALE	NOT HISPANIC OR LATINO	11.1945	0	Trunk	T2	N0	M0	Stage IB	1	537	Regional lymph node
TCGA-EE-A29M	33	2	FEMALE	NOT HISPANIC OR LATINO	4.73699	0	Extremities	T2a	N0	M0	Stage IB	1
TCGA-EE-A3JI	48	1	MALE	NOT HISPANIC OR LATINO	12.7342	1	Extremities;Trunk	T2	N0	M0	Stage I	1	725	New primary melanoma	Chemotherapy;Immunotherapy
TCGA-ER-A193	62	1	MALE	NOT HISPANIC OR LATINO	2.61644	1	Head and Neck	T3b	N0	M0	Stage IIB	1	806	Distant Metastasis
TCGA-ER-A194	77	2	MALE	NOT HISPANIC OR LATINO	3.70959	1	Other Specify		N0	M0		0	1354
TCGA-ER-A195	46	2	MALE	NOT HISPANIC OR LATINO	2.95342	1	Trunk	TX	N0	M0		0	1078		Immunotherapy
TCGA-ER-A196	64	1	FEMALE	NOT HISPANIC OR LATINO	4.89041	0	Extremities	T4b	N0	M0	Stage IIC	0	1785
TCGA-EE-A2GB	51	1	MALE	NOT HISPANIC OR LATINO	4.93973	0	Trunk	T2b	N1a	M0	Stage IIIB	1
TCGA-ER-A197	83	1	FEMALE	NOT HISPANIC OR LATINO	1.16164	1	Other Specify	T4b	N1a	M0	Stage IIIB	1	110	Distant Metastasis
TCGA-ER-A199	86	2	FEMALE	NOT HISPANIC OR LATINO	0.764384	1	Extremities	T4b	N3	M0	Stage IIIC	1	119
TCGA-EE-A2A2	71	1	MALE	NOT HISPANIC OR LATINO	4.96986	0	Trunk	T4b	N1b	M0	Stage IIIC	1
TCGA-D3-A3CE	74	2	FEMALE	NOT HISPANIC OR LATINO	5.01918	1	Not Available	T0	N1b	M0	Stage III	1		Regional lymph node
TCGA-ER-A19A	79	1	MALE	NOT HISPANIC OR LATINO	6.47945	0	Not Available	TX	N0	M1	Stage IV	1	1617
TCGA-ER-A19C	77	2	MALE	NOT HISPANIC OR LATINO	4.07397	1	Trunk	T2a	NX	M0	Stage I	0	1487
TCGA-ER-A19D	46	2	FEMALE	NOT HISPANIC OR LATINO	1.04932	1	Trunk	T2a	N0	M0	Stage IB	1	357	Distant Metastasis
TCGA-ER-A19E	36	2	FEMALE	NOT HISPANIC OR LATINO	1.08493	1	Extremities	T2a	N0	M0	Stage IB	1	64	Regional lymph node	Chemotherapy;Chemotherapy
TCGA-ER-A19F	82	1	MALE	NOT HISPANIC OR LATINO	2.19726	1	Extremities		N0	M0		0	802
TCGA-ER-A19G	48	2	FEMALE	NOT HISPANIC OR LATINO	25.1726	0	Extremities		N0	M0		0	9188		Chemotherapy
TCGA-W3-A825	60	2	FEMALE	NOT HISPANIC OR LATINO	5.25205	1	Extremities	T3	N0	M0	Stage II	1			Chemotherapy;Chemotherapy;Chemotherapy;Chemotherapy;Immunotherapy;Immunotherapy
TCGA-ER-A19H	40	1	MALE	NOT HISPANIC OR LATINO	12.6959	1	Trunk		N0	M0		0	4634		Chemotherapy;Chemotherapy
TCGA-ER-A19J	54	1	MALE	NOT HISPANIC OR LATINO	0.536986	1	Not Available	TX	N3	M1	Stage IV	1	98	Distant Metastasis	Chemotherapy
TCGA-EE-A29E	54	2	MALE	NOT HISPANIC OR LATINO	5.31507	0	Extremities	T3a	N1b	M0	Stage IIIB	1
TCGA-ER-A19K	79	1	FEMALE	NOT HISPANIC OR LATINO	1.28493	1	Head and Neck	T4b	N0	M0	Stage IIC	1	211	Regional lymph node	Chemotherapy
TCGA-EE-A3AC	47	1	MALE	NOT HISPANIC OR LATINO	5.33699	0	Not Available	T0	N2b	M0	Stage III	1
TCGA-ER-A19L	35	2	MALE	NOT HISPANIC OR LATINO	10.9589	1	Extremities					1	3689	Distant Metastasis
TCGA-ER-A19M	36	1	MALE	NOT HISPANIC OR LATINO	5.08767	1	Extremities	T2a	N0	M0	Stage IB	1	1152	Locoregional Recurrence	Immunotherapy
TCGA-ER-A19P	47	1	FEMALE	NOT HISPANIC OR LATINO	13.5068	1	Extremities		N0	M0		1	4352	Distant Metastasis
TCGA-ER-A19Q	37	1	FEMALE	NOT HISPANIC OR LATINO	4.2411	1	Extremities		N0	M0		1	1259	Distant Metastasis	Chemotherapy;Immunotherapy
TCGA-HR-A2OH	46	1	FEMALE	Not Evaluated	5.49041	1	Extremities	T3b	N2a	M0	Stage IIIB	1			Immunotherapy;Chemotherapy;Immunotherapy
TCGA-DA-A1IA	32	1	FEMALE	NOT HISPANIC OR LATINO	5.49315	1	Extremities	T2a	N1b	M0	Stage IIIB	1		Distant Metastasis
TCGA-ER-A19S	81	1	FEMALE	NOT HISPANIC OR LATINO	4.12329	0	Not Available					0	1505
TCGA-ER-A19T	51	1	MALE	NOT HISPANIC OR LATINO	0.739726	1	Extremities	T4a	N3	M1a	Stage IV	1	118	Distant Metastasis
TCGA-D3-A2JN	46	2	FEMALE	NOT HISPANIC OR LATINO	5.53973	1	Not Available	T0	N1b	M0	Stage III	1			Immunotherapy
TCGA-FS-A4F4	64	1	MALE	Not Evaluated	5.55616	1	Extremities	T3a	N0	M0	Stage II	1
TCGA-ER-A19W	48	1	FEMALE	NOT HISPANIC OR LATINO	12.3479	1	Trunk					1	4126	Distant Metastasis
TCGA-EE-A2GC	82	1	MALE	NOT HISPANIC OR LATINO	5.61918	0	Head and Neck	T3b	N0	M0	Stage IIB	1
TCGA-ER-A1A1	58	1	MALE	NOT HISPANIC OR LATINO	8.75616	0	Not Available	TX	N3	M0	Stage IIIC	1	1971		Immunotherapy
TCGA-ER-A2NB	57	1	MALE	NOT HISPANIC OR LATINO	2.34795	1	Other Specify	T4b	N2	M0	Stage IIIB	1	461	Regional lymph node
TCGA-ER-A2NC	50	2	MALE	NOT HISPANIC OR LATINO	3.65205	1	Extremities	T2a	N0	M0	Stage IB	1	1157	Distant Metastasis	Chemotherapy
TCGA-ER-A2ND	57	2	FEMALE	NOT HISPANIC OR LATINO	1.94521	1	Extremities	T1b	N3	M0	Stage IIIC	0	710
TCGA-ER-A2NE	39	1	MALE	NOT HISPANIC OR LATINO	1.67945	1	Extremities	Tis	N0	M0	Stage 0	0	613
TCGA-EE-A2MT	45	1	MALE	NOT HISPANIC OR LATINO	5.93425	0	Trunk	T2a	N0	M0	Stage IB	1
TCGA-ER-A2NF	53	1	MALE	NOT HISPANIC OR LATINO	2.40274	1	Head and Neck	T3b	N3	M0	Stage IIIB	1	230		Immunotherapy;Chemotherapy;Immunotherapy
TCGA-ER-A2NG	43	2	FEMALE	NOT HISPANIC OR LATINO	4.08219	1	Trunk	T3b	N3	M0	Stage IIIC	1	766	Distant Metastasis	Chemotherapy;Immunotherapy;Immunotherapy
TCGA-ER-A3ES	25	1	MALE	NOT HISPANIC OR LATINO	20.5863	1	Extremities					0	7514
TCGA-DA-A95X	62	1	MALE	NOT HISPANIC OR LATINO	6.16164	0	Extremities	T2a	N0	M0	Stage IB	1
TCGA-ER-A3ET	64	1	FEMALE	NOT HISPANIC OR LATINO	7.75068	1	Other Specify	T3a	N1a	M0	Stage IIIA	1	2435	Distant Metastasis
TCGA-ER-A3EV	55	1	MALE	NOT HISPANIC OR LATINO	3.91507	1	Extremities	T4	N0	M0	Stage III	1	728		Vaccine
TCGA-ER-A3PL	30	2	MALE	NOT HISPANIC OR LATINO	2.76712	0	Extremities	T3b	N0	M1a	Stage IV	1	945
TCGA-ER-A42H	76	2	MALE	NOT HISPANIC OR LATINO	1.16712	1	Other Specify					1	259
TCGA-ER-A42K	40	1	FEMALE	NOT HISPANIC OR LATINO	1.07945	1	Extremities	T4b	N3	M0	Stage IIIC	1	206
TCGA-ER-A42L	49	2	MALE	NOT HISPANIC OR LATINO	12.4192	0	Other Specify	T3	N0	M0	Stage II	1	3812
TCGA-FR-A2OS	49	1	FEMALE	Not Evaluated	1.00822	1	Extremities	T4b	N0	M0	Stage IIC	1	283	Locoregional Recurrence	Chemotherapy
TCGA-FR-A3R1	69	1	MALE	NOT HISPANIC OR LATINO	1.87671	0	Extremities	T4b	N0	M0	Stage IIC	1	678	Locoregional Recurrence
TCGA-FR-A69P	34	2	FEMALE	NOT HISPANIC OR LATINO	1.30959	0	Not Available	TX	N3		Stage IIIC	1	274	Regional lymph node	Immunotherapy
TCGA-FR-A728	54	2	FEMALE	NOT HISPANIC OR LATINO	1.59726	0	Extremities	T4b	N2a	M0	Stage IIIB	1	64	Locoregional Recurrence	Chemotherapy;Chemotherapy
TCGA-FR-A729	38	2	FEMALE	NOT HISPANIC OR LATINO	18.4	0	Trunk	T1	N0	M0	Stage I	1	6299	Distant Metastasis	Immunotherapy
TCGA-FR-A7U8	50	1	MALE	NOT HISPANIC OR LATINO	2.32055	0	Not Available	TX	N3	M0	Stage IIIC	1	567	Distant Metastasis	Immunotherapy
TCGA-FR-A7U9	63	2	FEMALE	NOT HISPANIC OR LATINO	1.56438	0	Extremities	T3b	N3	M0	Stage IIIC	1	95	Locoregional Recurrence	Vaccine;Immunotherapy
TCGA-FS-A1YW	52	1	MALE	NOT HISPANIC OR LATINO	18.0767	1	Trunk	T1b	N0	M0	Stage IB	0	6598
TCGA-FS-A1YY	55	1	FEMALE	NOT HISPANIC OR LATINO	19.0493	1	Trunk	T3a	N0	M0	Stage IIA	1	6777
TCGA-FS-A1Z0	32	1	FEMALE	NOT HISPANIC OR LATINO	16.8877	1	Extremities	T1a	N0	M0	Stage IA	1	5503	Distant Metastasis
TCGA-FS-A1Z3	72	1	FEMALE	NOT HISPANIC OR LATINO	1.74247	1	Not Available	TX	N0	M1	Stage IV	1	276
TCGA-FS-A1Z4	62	1	MALE	NOT HISPANIC OR LATINO	2.33973	1	Extremities	T1	N0	M0	Stage I	0	854
TCGA-FS-A1Z7	19	1	MALE	NOT HISPANIC OR LATINO	0.649315	1	Head and Neck	T4b	N1b	M0	Stage IIIC	1	136	Distant Metastasis
TCGA-EE-A20F	53	1	MALE	NOT HISPANIC OR LATINO	7.63014	0	Extremities	T1	N0	M0	Stage I	1
TCGA-FR-A3YN	44	1	MALE	NOT HISPANIC OR LATINO	7.74795	0	Extremities	T2a	N0	M0	Stage IB	1			Immunotherapy
TCGA-FS-A1ZA	45	1	FEMALE	NOT HISPANIC OR LATINO	2.30959	1	Trunk	T4b	N2c	M0	Stage IIIB	1	663
TCGA-EE-A2GU	65	1	FEMALE	NOT HISPANIC OR LATINO	7.90137	0	Extremities	T1a	N0	M0	Stage IA	1			Vaccine
TCGA-FS-A1ZB	57	1	MALE	NOT HISPANIC OR LATINO	4.07123	1	Trunk	T3a	N0	M0	Stage II	1	1461
TCGA-D3-A1QB	75	1	FEMALE	NOT HISPANIC OR LATINO	7.97808	0	Not Available	T0	N2c	M0	Stage III	1		Locoregional Recurrence
TCGA-FS-A1ZC	51	2	MALE	NOT HISPANIC OR LATINO	29.7808	1	Trunk	TX	N0	M0		1	10334
TCGA-FS-A1ZD	63	2	MALE	NOT HISPANIC OR LATINO	4.46027	1	Extremities	T2b	N0	M0	Stage IIA	1	1497
TCGA-FS-A1ZE	40	1	MALE	NOT HISPANIC OR LATINO	3.87123	1	Trunk	T4b	N0	M0	Stage IIC	1	761		Chemotherapy;Chemotherapy;Targeted Molecular therapy;Chemotherapy;Chemotherapy
TCGA-ER-A19B	42	2	MALE	NOT HISPANIC OR LATINO	8.2	1	Trunk	TX	N0	M0		1		Locoregional Recurrence
TCGA-FS-A1ZM	74	1	MALE	NOT HISPANIC OR LATINO	8.43836	0	Extremities	T2	N2c	M0	Stage III	1
TCGA-FS-A1ZG	60	1	FEMALE	NOT HISPANIC OR LATINO	0.808219	1	Extremities	T4b	N2b	M0	Stage IIIC	1	140
TCGA-FS-A1ZH	71	2	FEMALE	NOT HISPANIC OR LATINO	2.72877	1	Extremities	T3b	N2c	M1c	Stage IV	1	577
TCGA-FS-A1ZJ	75	1	FEMALE	NOT HISPANIC OR LATINO	3.94795	1	Trunk	T2	N0	M0	Stage I	1	1225
TCGA-FS-A1ZK	68	1	MALE	NOT HISPANIC OR LATINO	1.99452	1	Head and Neck	T4	N0	M0	Stage II	1	367
TCGA-FS-A1ZN	43	1	MALE	NOT HISPANIC OR LATINO	2	1	Trunk	T4b	N1a	M0	Stage IIIA	1	361
TCGA-FS-A1ZP	52	1	MALE	NOT HISPANIC OR LATINO	6.2274	1	Extremities	T3	N0	M0	Stage II	0	2273
TCGA-FR-A8YE	41	1	MALE	NOT HISPANIC OR LATINO	8.70137	0	Trunk	T1a	N0	M0	Stage IA	1
TCGA-FS-A1ZQ	31	2	MALE	NOT HISPANIC OR LATINO	11.1288	1	Extremities	TX	N0	M0		1	3940
TCGA-FS-A1ZR	36	1	MALE	NOT HISPANIC OR LATINO	0.950685	1	Trunk	T2	N0	M0	Stage II	1	152
TCGA-D3-A8GM	73	2	MALE	NOT HISPANIC OR LATINO	8.92877	1	Trunk	T3b	N0	M0	Stage IIB	1
TCGA-FS-A1ZS	54	1	MALE	NOT HISPANIC OR LATINO	12.4	0	Trunk	T2	N0	M0	Stage I	1	2861	Regional lymph node	Immunotherapy
TCGA-D3-A1Q4	53	1	FEMALE	NOT HISPANIC OR LATINO	9.33699	0	Extremities	T2b	N1b	M0	Stage IIIC	1
TCGA-FS-A1ZT	55	2	MALE	NOT HISPANIC OR LATINO	4.43014	0	Extremities	T2	N1b	M0	Stage III	0	1617		Immunotherapy
TCGA-FS-A1ZU	70	1	FEMALE	NOT HISPANIC OR LATINO	2.2137	1	Extremities	T4b	N0	M0	Stage IIC	1	679
TCGA-FS-A1ZW	65	1	MALE	NOT HISPANIC OR LATINO	4.12329	0	Extremities	T2b	N1a	M0	Stage IIIB	0	1505		Immunotherapy
TCGA-FS-A1ZZ	54	1	FEMALE	HISPANIC OR LATINO	2.25205	1	Trunk	T3b	N0	M0	Stage IIB	0	822
TCGA-FS-A4F0	67	1	FEMALE	NOT HISPANIC OR LATINO	6.48493	0	Trunk	T4a	N0	M0	Stage IIB	1	872	Locoregional Recurrence	Chemotherapy;Immunotherapy;Chemotherapy;Chemotherapy
TCGA-FS-A4F9	80	2	MALE	NOT HISPANIC OR LATINO	2.83562	0	Trunk	T4b	N3	M0	Stage IIIC	1	376	Distant Metastasis	Chemotherapy
TCGA-W3-A828	66	1	MALE	NOT HISPANIC OR LATINO	10.0904	1	Head and Neck	T3	N0	M0	Stage II	1			Immunotherapy
TCGA-FS-A4FD	39	2	MALE	NOT HISPANIC OR LATINO	6.72329	1	Trunk;Not Available	T2	N3	M0	Stage IIIC	1	2010	Distant Metastasis
TCGA-FW-A3I3	59	2	FEMALE	NOT HISPANIC OR LATINO	1.45479	0	Not Available		N0	M1	Stage IV	0	531
TCGA-FW-A3R5	68	2	MALE	NOT HISPANIC OR LATINO	3.07945	0	Head and Neck	TX	N2	M0	Stage III	0	1124		Immunotherapy
TCGA-FW-A3TV	57	1	FEMALE	NOT HISPANIC OR LATINO	1.12603	0	Trunk	T1	N2b	M0	Stage IIIB	1	139	Locoregional Recurrence	Immunotherapy;Immunotherapy
TCGA-FW-A5DX	71	2	MALE	NOT HISPANIC OR LATINO	1.75342	0	Trunk	T4a	N3		Stage IIIC	0	640
TCGA-FW-A5DY	48	2	FEMALE	NOT HISPANIC OR LATINO	1.60822	0	Trunk	T3	N1		Stage III	0	587
TCGA-GF-A2C7	48	1	MALE	NOT HISPANIC OR LATINO	0.0575342	0	Head and Neck	T4b	N0	M0	Stage IIC	0	21
TCGA-EE-A2M6	61	2	MALE	NOT HISPANIC OR LATINO	10.7726	0	Trunk	T1	N0	M0	Stage I	1			Vaccine
TCGA-GF-A3OT	58	2	FEMALE	NOT HISPANIC OR LATINO	0.824658	0	Extremities	T3	N3	M0	Stage IIIC	1	248	Distant Metastasis	Chemotherapy;Chemotherapy;Chemotherapy;Immunotherapy
TCGA-GF-A4EO	74	1	FEMALE	NOT HISPANIC OR LATINO	1.61918	0	Not Available	T0	N3	M0	Stage IIIC	0	591
TCGA-GF-A6C9	78	1	MALE	NOT HISPANIC OR LATINO	1.31507	0	Not Available				Stage IIIB	0	480
TCGA-GF-A769	39	1	MALE	NOT HISPANIC OR LATINO	2.93151	1	Extremities	T4b	NX	M0	Stage IIC	0	1070
TCGA-GN-A262	47	2	FEMALE	NOT HISPANIC OR LATINO	11.6575	0	Trunk					1	2908	Locoregional Recurrence
TCGA-EE-A20B	66	2	FEMALE	NOT HISPANIC OR LATINO	11.1507	0	Extremities	T3	N0	M0	Stage II	1
TCGA-GN-A263	24	1	MALE	NOT HISPANIC OR LATINO	1.27945	1	Trunk	T4b	N3	M1c	Stage IV	1	39	Distant Metastasis
TCGA-GN-A264	60	1	MALE	NOT HISPANIC OR LATINO	9.8274	1	Extremities					1	3221	Distant Metastasis	Immunotherapy
TCGA-DA-A1I5	27	1	FEMALE	NOT HISPANIC OR LATINO	11.2521	0	Head and Neck	T1a	N0	M1c	Stage IV	1
TCGA-GN-A265	53	1	MALE	NOT HISPANIC OR LATINO	8.07671	0	Not Available					1	99	Regional lymph node
TCGA-GN-A266	45	1	MALE	NOT HISPANIC OR LATINO	0.843836	1	Not Available					1	109	Distant Metastasis
TCGA-GN-A267	38	2	MALE	NOT HISPANIC OR LATINO	5.36986	1	Trunk	T4a	N1a	M0	Stage IIIA	1	456	Locoregional Recurrence	Chemotherapy
TCGA-GN-A268	83	1	FEMALE	NOT HISPANIC OR LATINO	5.23288	1	Extremities	T4a	N0	M0	Stage IIB	1	908	Locoregional Recurrence
TCGA-DA-A1HY	42	2	MALE	NOT HISPANIC OR LATINO	12.074	0	Extremities	T2b	N1	M0	Stage III	1
TCGA-GN-A26A	63	2	FEMALE	NOT HISPANIC OR LATINO	2.70685	1	Trunk	T3a	N1a	M0	Stage IIIA	1	750	Distant Metastasis
TCGA-GN-A26C	77	1	MALE	NOT HISPANIC OR LATINO	2.24932	1	Trunk	T4b	N2b	M0	Stage IIIC	1	593	Distant Metastasis
TCGA-GN-A26D	72	1	FEMALE	NOT HISPANIC OR LATINO	4	1	Extremities	T4b	N0		Stage IIC	1	622	Locoregional Recurrence	Other, specify in notes
TCGA-GN-A4U3	30	2	MALE	NOT HISPANIC OR LATINO	10.1589	0	Extremities	T3a	N1a	M0	Stage III	1	2274	Distant Metastasis	Immunotherapy
TCGA-GN-A4U4	73	2	MALE	NOT HISPANIC OR LATINO	3.27945	0	Trunk	T2b	NX	M0	Stage IIA	1	217	Distant Metastasis	Chemotherapy;Immunotherapy
TCGA-GN-A4U5	61	1	FEMALE	NOT HISPANIC OR LATINO	3.16712	0	Trunk	T2a	NX	M0	Stage IB	0	1156		Immunotherapy
TCGA-GN-A4U7	56	2	FEMALE	NOT HISPANIC OR LATINO	0.868493	1	Extremities	T2b	N3	M0	Stage IIIC	1	183	Distant Metastasis	Chemotherapy
TCGA-GN-A4U9	71	2	MALE	NOT HISPANIC OR LATINO	1.84384	1	Extremities	T2b	N3	M0	Stage IIIC	1	151	Locoregional Recurrence	Immunotherapy;Chemotherapy;Immunotherapy;Chemotherapy
TCGA-GN-A8LK	70	2	MALE	NOT HISPANIC OR LATINO	4.17534	1	Head and Neck	T1b	NX		Stage IB	1	436	Locoregional Recurrence	Chemotherapy;Chemotherapy;Chemotherapy
TCGA-GN-A8LN	68	1	MALE	NOT HISPANIC OR LATINO	2.11507	0	Trunk	T4b	NX	M0	Stage IIC	1	186	New primary melanoma	Immunotherapy;Not Available;Chemotherapy;Immunotherapy
TCGA-GN-A9SD	59	1	FEMALE	NOT HISPANIC OR LATINO	4.95068	1	Extremities	T1a	NX	M0	Stage IA	1	1659	Locoregional Recurrence	Chemotherapy;Chemotherapy;Chemotherapy;Chemotherapy
TCGA-IH-A3EA	61	1	MALE	HISPANIC OR LATINO	1.43562	0	Head and Neck	T4b	N0	M0	Stage IIC	1	314	Distant Metastasis
TCGA-D3-A3CB	39	1	MALE	NOT HISPANIC OR LATINO	13.8767	0	Trunk	T2	N0	M0		1			Vaccine
TCGA-OD-A75X	49	1	MALE	NOT HISPANIC OR LATINO	24.8247	1	Trunk	TX	NX	M0		1	8987	Distant Metastasis
TCGA-QB-A6FS	49	2	MALE	NOT HISPANIC OR LATINO	0.60274	0	Not Available	T0	N3	M0	Stage IIIC	1	63	Distant Metastasis
TCGA-RP-A690	66	1	FEMALE	NOT HISPANIC OR LATINO	0.0164384	0	Not Available					0	6
TCGA-RP-A693	77	1	MALE	NOT HISPANIC OR LATINO	0.0273973	0	Not Available	TX	NX	M1c	Stage IV	0	10
TCGA-RP-A694	71	1	MALE	NOT HISPANIC OR LATINO	0.0575342	0	Not Available	TX	NX	M1c	Stage IV	0	21
TCGA-W3-A824	63	1	MALE	NOT HISPANIC OR LATINO	19.0137	0	Trunk	T2	N0	M0	Stage I	1	2406	Distant Metastasis	Immunotherapy
TCGA-W3-AA1O	85	2	MALE	NOT HISPANIC OR LATINO	0.334247	1	Not Available	TX	N2	M0	Stage III	0	122		Chemotherapy;Hormone Therapy;Chemotherapy;Chemotherapy
TCGA-W3-AA1Q	57	1	MALE	NOT HISPANIC OR LATINO	5.75616	1	Not Available	TX	N1	M0	Stage III	1	1066	Distant Metastasis	Hormone Therapy;Targeted Molecular therapy;Immunotherapy;Immunotherapy;Chemotherapy;Vaccine
TCGA-FR-A44A	29	1	FEMALE	NOT HISPANIC OR LATINO	14.5178	0	Extremities	T3a	N0	M0	Stage II	1			Immunotherapy
TCGA-D3-A51E	39	1	FEMALE	NOT HISPANIC OR LATINO	14.5699	0	Extremities	T2	N0	M0		1			Chemotherapy;Chemotherapy
TCGA-FS-A4F8	52	1	MALE	NOT HISPANIC OR LATINO	14.5699	1	Extremities	T1	N0	M0	Stage I	1
TCGA-W3-AA1R	71	2	MALE	NOT HISPANIC OR LATINO	9.25753	1	Head and Neck	T3	N0	M0	Stage II	1	1037	Distant Metastasis	Immunotherapy;Vaccine;Immunotherapy;Immunotherapy
TCGA-W3-AA1V	63	1	MALE	NOT HISPANIC OR LATINO	3.50685	1	Other Specify	T3	N0	M0	Stage II	1	1219	Distant Metastasis	Immunotherapy
TCGA-EE-A2MK	18	1	FEMALE	NOT HISPANIC OR LATINO	15.0329	0	Extremities	T4a	N0	M0	Stage III	1
TCGA-W3-AA1W	64	1	MALE	NOT HISPANIC OR LATINO	18.263	0	Trunk	T3	N0	M0	Stage II	1	335	Regional lymph node	Immunotherapy;Immunotherapy
TCGA-W3-AA21	26	1	MALE	NOT HISPANIC OR LATINO	8.75342	1	Extremities	T2	N0	M0	Stage I	1	2952	Distant Metastasis	Chemotherapy;Chemotherapy;Immunotherapy
TCGA-WE-A8K4	85	2	MALE	NOT HISPANIC OR LATINO	1.68219	0	Extremities	T4a	NX	M0	Stage IIB	0	614
TCGA-WE-A8K5	65	1	MALE	NOT HISPANIC OR LATINO	5.09589	1	Extremities	T2a	N3	M1c	Stage IV	1	1498	Distant Metastasis	Chemotherapy
TCGA-WE-A8K6	79	1	MALE	NOT HISPANIC OR LATINO	1.49589	0	Trunk	TX	N1b	M0	Stage IIIB	1	256	Distant Metastasis	Chemotherapy
TCGA-WE-A8ZM	70	2	MALE	NOT HISPANIC OR LATINO	8.44384	0	Extremities	TX	N1b	M0	Stage IIIB	1	646	Locoregional Recurrence	Immunotherapy
TCGA-WE-A8ZN	57	2	MALE	NOT HISPANIC OR LATINO	4.91507	0	Extremities	T4a	NX	M0	Stage IIB	1	1449		Chemotherapy
TCGA-EE-A2GH	34	1	MALE	NOT HISPANIC OR LATINO	18.3534	0	Trunk	T2	N0	M0	Stage I	1			Vaccine;Vaccine
TCGA-WE-A8ZO	73	1	FEMALE	NOT HISPANIC OR LATINO	5.87671	0	Extremities	T3a	N1b	M0	Stage IIIB	1	1371	Regional lymph node
TCGA-WE-A8ZQ	48	1	MALE	NOT HISPANIC OR LATINO	5.26849	0	Extremities	T3a	N0	M0	Stage IIA	1	1757	Distant Metastasis	Chemotherapy;Targeted Molecular therapy
TCGA-WE-A8ZR	49	2	MALE	NOT HISPANIC OR LATINO	0.750685	1	Trunk	T4b	N1b	M0	Stage IIIC	1	126	Distant Metastasis	Chemotherapy
TCGA-WE-A8ZT	25	1	FEMALE	NOT HISPANIC OR LATINO	0.983562	0	Trunk	T3b	N1b	M1b	Stage IV	1	69	Locoregional Recurrence
TCGA-WE-A8ZX	45	2	MALE	NOT HISPANIC OR LATINO	2.98356	0	Not Available	TX	N1b	M0	Stage IIIB	1	326	Locoregional Recurrence
TCGA-WE-A8ZY	62	2	MALE	NOT HISPANIC OR LATINO	4.12603	1	Trunk	T3a	NX	M0	Stage IIA	1	1389	Distant Metastasis
TCGA-WE-AAA0	47	1	MALE	NOT HISPANIC OR LATINO	3.36712	0	Head and Neck	T1a	N0	M0	Stage IA	1	650	Distant Metastasis	Immunotherapy;Immunotherapy
TCGA-WE-AAA4	56	2	FEMALE	NOT HISPANIC OR LATINO	2.08219	0	Extremities	TX	N3	M0	Stage IIIC	1	419	Locoregional Recurrence	Chemotherapy;Chemotherapy;Chemotherapy;Immunotherapy
TCGA-XV-A9W2	81	1	MALE	NOT HISPANIC OR LATINO	1.14247	0	Extremities	T1	N0	M0	Stage I	0	417
TCGA-XV-AAZV	56	1	FEMALE	NOT HISPANIC OR LATINO	1.12877	0	Trunk	T4	N0	M0	Stage II	0	412
TCGA-XV-AAZY	76	2	FEMALE	NOT HISPANIC OR LATINO	1.10959	0	Trunk	T4	N3	M0	Stage IIIC	0	405
TCGA-YG-AA3N	67	1	MALE	HISPANIC OR LATINO	0.838356	0	Trunk	T4b	N0	M0	Stage IIC	0	306
TCGA-YG-AA3O	62	2	MALE	HISPANIC OR LATINO	3.16164	1	Trunk					1	999	Regional lymph node	Immunotherapy;Immunotherapy
TCGA-LH-A9QB	24	1	FEMALE	NOT HISPANIC OR LATINO	30.7315	0	Trunk					1
TCGA-Z2-AA3S	58	1	MALE	NOT HISPANIC OR LATINO	8.08219	0	Trunk	T1a	N0	M0	Stage IA	1	2727	Distant Metastasis

## Sheet: cluster
id	group
TCGA-3N-A9WB	2
TCGA-3N-A9WC	1
TCGA-3N-A9WD	1
TCGA-BF-A1PU	1
TCGA-BF-A1PV	1
TCGA-BF-A1PX	1
TCGA-BF-A1PZ	1
TCGA-BF-A1Q0	1
TCGA-BF-A3DJ	1
TCGA-BF-A3DL	2
TCGA-BF-A3DM	1
TCGA-BF-A3DN	1
TCGA-BF-A5EO	2
TCGA-BF-A5EP	1
TCGA-BF-A5EQ	1
TCGA-BF-A5ER	2
TCGA-BF-A5ES	1
TCGA-BF-A9VF	2
TCGA-BF-AAOU	1
TCGA-BF-AAOX	2
TCGA-BF-AAP0	2
TCGA-BF-AAP1	1
TCGA-BF-AAP2	1
TCGA-BF-AAP4	1
TCGA-BF-AAP6	1
TCGA-BF-AAP7	1
TCGA-BF-AAP8	1
TCGA-D3-A1Q1	2
TCGA-D3-A1Q3	1
TCGA-D3-A1Q4	1
TCGA-D3-A1Q5	1
TCGA-D3-A1Q6	1
TCGA-D3-A1Q7	1
TCGA-D3-A1Q8	1
TCGA-D3-A1Q9	1
TCGA-D3-A1QA	1
TCGA-D3-A1QB	1
TCGA-D3-A2J6	2
TCGA-D3-A2J7	1
TCGA-D3-A2J8	1
TCGA-D3-A2J9	1
TCGA-D3-A2JA	2
TCGA-D3-A2JB	2
TCGA-D3-A2JC	1
TCGA-D3-A2JD	2
TCGA-D3-A2JE	1
TCGA-D3-A2JF	1
TCGA-D3-A2JG	1
TCGA-D3-A2JH	1
TCGA-D3-A2JK	2
TCGA-D3-A2JL	2
TCGA-D3-A2JN	2
TCGA-D3-A2JO	2
TCGA-D3-A2JP	1
TCGA-D3-A3BZ	2
TCGA-D3-A3C1	1
TCGA-D3-A3C3	1
TCGA-D3-A3C6	1
TCGA-D3-A3C7	2
TCGA-D3-A3C8	1
TCGA-D3-A3CB	1
TCGA-D3-A3CC	1
TCGA-D3-A3CE	2
TCGA-D3-A3CF	2
TCGA-D3-A3ML	1
TCGA-D3-A3MO	2
TCGA-D3-A3MR	1
TCGA-D3-A3MU	1
TCGA-D3-A3MV	2
TCGA-D3-A51E	1
TCGA-D3-A51F	1
TCGA-D3-A51G	2
TCGA-D3-A51H	1
TCGA-D3-A51J	1
TCGA-D3-A51K	1
TCGA-D3-A51N	1
TCGA-D3-A51R	2
TCGA-D3-A51T	1
TCGA-D3-A5GL	2
TCGA-D3-A5GN	1
TCGA-D3-A5GO	1
TCGA-D3-A5GR	1
TCGA-D3-A5GS	1
TCGA-D3-A5GT	2
TCGA-D3-A5GU	1
TCGA-D3-A8GB	2
TCGA-D3-A8GC	1
TCGA-D3-A8GD	2
TCGA-D3-A8GE	2
TCGA-D3-A8GI	2
TCGA-D3-A8GJ	1
TCGA-D3-A8GK	1
TCGA-D3-A8GL	1
TCGA-D3-A8GM	2
TCGA-D3-A8GN	2
TCGA-D3-A8GO	1
TCGA-D3-A8GP	1
TCGA-D3-A8GQ	2
TCGA-D3-A8GR	2
TCGA-D3-A8GS	2
TCGA-D3-A8GV	1
TCGA-D9-A148	1
TCGA-D9-A149	1
TCGA-D9-A1JW	1
TCGA-D9-A1JX	2
TCGA-D9-A1X3	1
TCGA-D9-A3Z1	2
TCGA-D9-A3Z3	1
TCGA-D9-A3Z4	2
TCGA-D9-A4Z2	1
TCGA-D9-A4Z3	1
TCGA-D9-A4Z5	1
TCGA-D9-A4Z6	2
TCGA-D9-A6E9	1
TCGA-D9-A6EA	1
TCGA-D9-A6EC	1
TCGA-D9-A6EG	2
TCGA-DA-A1HV	1
TCGA-DA-A1HW	1
TCGA-DA-A1HY	2
TCGA-DA-A1I0	2
TCGA-DA-A1I1	1
TCGA-DA-A1I2	1
TCGA-DA-A1I4	1
TCGA-DA-A1I5	1
TCGA-DA-A1I7	2
TCGA-DA-A1I8	2
TCGA-DA-A1IA	1
TCGA-DA-A1IB	1
TCGA-DA-A1IC	1
TCGA-DA-A3F2	2
TCGA-DA-A3F3	1
TCGA-DA-A3F5	2
TCGA-DA-A3F8	1
TCGA-DA-A95V	2
TCGA-DA-A95W	1
TCGA-DA-A95X	1
TCGA-DA-A95Y	2
TCGA-DA-A95Z	1
TCGA-DA-A960	2
TCGA-EB-A1NK	1
TCGA-EB-A24C	1
TCGA-EB-A24D	1
TCGA-EB-A299	1
TCGA-EB-A3HV	1
TCGA-EB-A3XB	2
TCGA-EB-A3XC	2
TCGA-EB-A3XD	1
TCGA-EB-A3XE	1
TCGA-EB-A3XF	1
TCGA-EB-A3Y6	1
TCGA-EB-A3Y7	2
TCGA-EB-A41A	1
TCGA-EB-A41B	1
TCGA-EB-A42Y	1
TCGA-EB-A42Z	1
TCGA-EB-A430	2
TCGA-EB-A431	2
TCGA-EB-A44N	1
TCGA-EB-A44O	2
TCGA-EB-A44P	1
TCGA-EB-A44Q	1
TCGA-EB-A44R	2
TCGA-EB-A4IQ	1
TCGA-EB-A4IS	1
TCGA-EB-A4OY	1
TCGA-EB-A4OZ	2
TCGA-EB-A4P0	1
TCGA-EB-A4XL	1
TCGA-EB-A51B	1
TCGA-EB-A550	1
TCGA-EB-A551	1
TCGA-EB-A553	2
TCGA-EB-A57M	1
TCGA-EB-A5FP	2
TCGA-EB-A5KH	2
TCGA-EB-A5SE	1
TCGA-EB-A5SF	2
TCGA-EB-A5SG	1
TCGA-EB-A5SH	1
TCGA-EB-A5UL	2
TCGA-EB-A5UM	1
TCGA-EB-A5UN	2
TCGA-EB-A5VU	2
TCGA-EB-A5VV	1
TCGA-EB-A6L9	1
TCGA-EB-A6QY	2
TCGA-EB-A6QZ	1
TCGA-EB-A6R0	1
TCGA-EB-A82B	1
TCGA-EB-A82C	1
TCGA-EB-A85I	2
TCGA-EB-A85J	1
TCGA-EB-A97M	1
TCGA-EE-A17X	2
TCGA-EE-A17Y	2
TCGA-EE-A17Z	1
TCGA-EE-A180	1
TCGA-EE-A181	1
TCGA-EE-A182	2
TCGA-EE-A183	2
TCGA-EE-A184	1
TCGA-EE-A185	2
TCGA-EE-A20B	2
TCGA-EE-A20C	1
TCGA-EE-A20F	1
TCGA-EE-A20H	2
TCGA-EE-A20I	2
TCGA-EE-A29A	1
TCGA-EE-A29B	1
TCGA-EE-A29C	2
TCGA-EE-A29D	1
TCGA-EE-A29E	2
TCGA-EE-A29G	1
TCGA-EE-A29H	1
TCGA-EE-A29L	2
TCGA-EE-A29M	2
TCGA-EE-A29N	1
TCGA-EE-A29P	1
TCGA-EE-A29Q	1
TCGA-EE-A29R	2
TCGA-EE-A29S	1
TCGA-EE-A29T	1
TCGA-EE-A29V	2
TCGA-EE-A29W	2
TCGA-EE-A29X	2
TCGA-EE-A2A0	1
TCGA-EE-A2A1	1
TCGA-EE-A2A2	1
TCGA-EE-A2A5	1
TCGA-EE-A2A6	1
TCGA-EE-A2GB	1
TCGA-EE-A2GC	1
TCGA-EE-A2GD	1
TCGA-EE-A2GE	1
TCGA-EE-A2GH	1
TCGA-EE-A2GI	1
TCGA-EE-A2GJ	1
TCGA-EE-A2GK	1
TCGA-EE-A2GL	1
TCGA-EE-A2GM	2
TCGA-EE-A2GN	1
TCGA-EE-A2GO	1
TCGA-EE-A2GP	1
TCGA-EE-A2GR	1
TCGA-EE-A2GS	1
TCGA-EE-A2GT	1
TCGA-EE-A2GU	1
TCGA-EE-A2M5	1
TCGA-EE-A2M6	2
TCGA-EE-A2M7	2
TCGA-EE-A2M8	1
TCGA-EE-A2MC	1
TCGA-EE-A2MD	1
TCGA-EE-A2ME	1
TCGA-EE-A2MF	1
TCGA-EE-A2MG	1
TCGA-EE-A2MH	1
TCGA-EE-A2MI	1
TCGA-EE-A2MJ	1
TCGA-EE-A2MK	1
TCGA-EE-A2ML	1
TCGA-EE-A2MM	1
TCGA-EE-A2MN	1
TCGA-EE-A2MP	1
TCGA-EE-A2MQ	2
TCGA-EE-A2MR	1
TCGA-EE-A2MS	1
TCGA-EE-A2MT	1
TCGA-EE-A2MU	2
TCGA-EE-A3AA	1
TCGA-EE-A3AB	1
TCGA-EE-A3AC	1
TCGA-EE-A3AD	1
TCGA-EE-A3AF	1
TCGA-EE-A3AG	2
TCGA-EE-A3AH	1
TCGA-EE-A3J3	1
TCGA-EE-A3J4	1
TCGA-EE-A3J5	1
TCGA-EE-A3J7	2
TCGA-EE-A3J8	1
TCGA-EE-A3JA	1
TCGA-EE-A3JB	1
TCGA-EE-A3JD	1
TCGA-EE-A3JE	1
TCGA-EE-A3JH	1
TCGA-EE-A3JI	1
TCGA-ER-A193	1
TCGA-ER-A194	2
TCGA-ER-A195	2
TCGA-ER-A196	1
TCGA-ER-A197	1
TCGA-ER-A198	1
TCGA-ER-A199	2
TCGA-ER-A19A	1
TCGA-ER-A19B	2
TCGA-ER-A19C	2
TCGA-ER-A19D	2
TCGA-ER-A19E	2
TCGA-ER-A19F	1
TCGA-ER-A19G	2
TCGA-ER-A19H	1
TCGA-ER-A19J	1
TCGA-ER-A19K	1
TCGA-ER-A19L	2
TCGA-ER-A19M	1
TCGA-ER-A19N	1
TCGA-ER-A19O	2
TCGA-ER-A19P	1
TCGA-ER-A19Q	1
TCGA-ER-A19S	1
TCGA-ER-A19T	1
TCGA-ER-A19W	1
TCGA-ER-A1A1	1
TCGA-ER-A2NB	1
TCGA-ER-A2NC	2
TCGA-ER-A2ND	2
TCGA-ER-A2NE	1
TCGA-ER-A2NF	1
TCGA-ER-A2NG	2
TCGA-ER-A2NH	1
TCGA-ER-A3ES	1
TCGA-ER-A3ET	1
TCGA-ER-A3EV	1
TCGA-ER-A3PL	2
TCGA-ER-A42H	2
TCGA-ER-A42K	1
TCGA-ER-A42L	2
TCGA-FR-A2OS	1
TCGA-FR-A3R1	1
TCGA-FR-A3YN	1
TCGA-FR-A3YO	2
TCGA-FR-A44A	1
TCGA-FR-A69P	2
TCGA-FR-A726	1
TCGA-FR-A728	2
TCGA-FR-A729	2
TCGA-FR-A7U8	1
TCGA-FR-A7U9	2
TCGA-FR-A7UA	1
TCGA-FR-A8YC	1
TCGA-FR-A8YD	1
TCGA-FR-A8YE	1
TCGA-FS-A1YW	1
TCGA-FS-A1YX	1
TCGA-FS-A1YY	1
TCGA-FS-A1Z0	1
TCGA-FS-A1Z3	1
TCGA-FS-A1Z4	1
TCGA-FS-A1Z7	1
TCGA-FS-A1ZA	1
TCGA-FS-A1ZB	1
TCGA-FS-A1ZC	2
TCGA-FS-A1ZD	2
TCGA-FS-A1ZE	1
TCGA-FS-A1ZF	2
TCGA-FS-A1ZG	1
TCGA-FS-A1ZH	2
TCGA-FS-A1ZJ	1
TCGA-FS-A1ZK	1
TCGA-FS-A1ZM	1
TCGA-FS-A1ZN	1
TCGA-FS-A1ZP	1
TCGA-FS-A1ZQ	2
TCGA-FS-A1ZR	1
TCGA-FS-A1ZS	1
TCGA-FS-A1ZT	2
TCGA-FS-A1ZU	1
TCGA-FS-A1ZW	1
TCGA-FS-A1ZY	1
TCGA-FS-A1ZZ	1
TCGA-FS-A4F0	1
TCGA-FS-A4F2	1
TCGA-FS-A4F4	1
TCGA-FS-A4F5	2
TCGA-FS-A4F8	1
TCGA-FS-A4F9	2
TCGA-FS-A4FB	2
TCGA-FS-A4FC	1
TCGA-FS-A4FD	2
TCGA-FW-A3I3	2
TCGA-FW-A3R5	2
TCGA-FW-A3TU	2
TCGA-FW-A3TV	1
TCGA-FW-A5DX	2
TCGA-FW-A5DY	2
TCGA-GF-A2C7	1
TCGA-GF-A3OT	2
TCGA-GF-A4EO	1
TCGA-GF-A6C8	2
TCGA-GF-A6C9	1
TCGA-GF-A769	1
TCGA-GN-A262	2
TCGA-GN-A263	1
TCGA-GN-A264	1
TCGA-GN-A265	1
TCGA-GN-A266	1
TCGA-GN-A267	2
TCGA-GN-A268	1
TCGA-GN-A26A	2
TCGA-GN-A26C	1
TCGA-GN-A26D	1
TCGA-GN-A4U3	2
TCGA-GN-A4U4	2
TCGA-GN-A4U5	1
TCGA-GN-A4U7	2
TCGA-GN-A4U8	1
TCGA-GN-A4U9	2
TCGA-GN-A8LK	2
TCGA-GN-A8LL	1
TCGA-GN-A8LN	1
TCGA-GN-A9SD	1
TCGA-HR-A2OG	1
TCGA-HR-A2OH	1
TCGA-HR-A5NC	1
TCGA-IH-A3EA	1
TCGA-LH-A9QB	1
TCGA-OD-A75X	1
TCGA-QB-A6FS	2
TCGA-QB-AA9O	1
TCGA-RP-A690	1
TCGA-RP-A693	1
TCGA-RP-A694	1
TCGA-RP-A695	1
TCGA-RP-A6K9	1
TCGA-W3-A824	1
TCGA-W3-A825	2
TCGA-W3-A828	1
TCGA-W3-AA1O	2
TCGA-W3-AA1Q	1
TCGA-W3-AA1R	2
TCGA-W3-AA1V	1
TCGA-W3-AA1W	1
TCGA-W3-AA21	1
TCGA-WE-A8JZ	1
TCGA-WE-A8K1	2
TCGA-WE-A8K4	2
TCGA-WE-A8K5	1
TCGA-WE-A8K6	1
TCGA-WE-A8ZM	2
TCGA-WE-A8ZN	2
TCGA-WE-A8ZO	1
TCGA-WE-A8ZQ	1
TCGA-WE-A8ZR	2
TCGA-WE-A8ZT	1
TCGA-WE-A8ZX	2
TCGA-WE-A8ZY	2
TCGA-WE-AA9Y	1
TCGA-WE-AAA0	1
TCGA-WE-AAA3	1
TCGA-WE-AAA4	2
TCGA-XV-A9VZ	2
TCGA-XV-A9W2	1
TCGA-XV-A9W5	2
TCGA-XV-AAZV	1
TCGA-XV-AAZW	1
TCGA-XV-AAZY	2
TCGA-XV-AB01	1
TCGA-YD-A89C	2
TCGA-YD-A9TA	2
TCGA-YD-A9TB	1
TCGA-YG-AA3N	1
TCGA-YG-AA3O	2
TCGA-YG-AA3P	1
TCGA-Z2-A8RT	1
TCGA-Z2-AA3S	1
TCGA-Z2-AA3V	2

## Sheet: MCPcounter
Tag	group	T cells	CD8 T cells	Cytotoxic lymphocytes	B lineage	NK cells	Monocytic lineage	Myeloid dendritic cells	Neutrophils	Endothelial cells	Fibroblasts
TCGA-3N-A9WB	group2	0.833031	0.0400683	0.21328	1.54426	0.0206449	0.400424	0.276585	1.64173	0.984526	53.6367
TCGA-3N-A9WC	group1	5.76399	13.1555	6.16983	127.86	0.350443	7.42805	5.33808	1.69583	1.96571	37.9822
TCGA-3N-A9WD	group1	2.84785	3.56134	2.52902	130.55	0.127328	2.40543	1.59143	2.10915	2.89784	34.8251
TCGA-BF-A1PU	group1	0.340687	0.0222829	1.5201	1.61954	0.0144703	0.38955	0.110492	2.1954	3.46754	72.6577
TCGA-BF-A1PV	group1	10.8479	0.0811623	1.2644	12.829	0.0132465	0.94182	0.274105	2.98142	0.873326	49.9211
TCGA-BF-A1PX	group1	4.30686	13.2771	8.22747	122.949	0.82645	6.69068	2.28306	1.87421	5.35513	183.991
TCGA-BF-A1PZ	group1	0.732458	0.627207	0.798188	12.734	0.118951	1.09777	0.130863	1.7047	1.27325	25.6906
TCGA-BF-A1Q0	group1	2.8084	1.45765	1.63624	23.3359	0.129222	3.41408	1.66019	1.64477	1.23964	46.6114
TCGA-BF-A3DJ	group1	1.21466	0.54197	27.1799	11.95	0.109734	5.83081	4.61905	1.39991	1.59337	33.7172
TCGA-BF-A3DL	group2	18.5464	0.232778	0.417643	0.500048	0.012324	0.934581	0.0804764	2.25079	3.00971	118.648
TCGA-BF-A3DM	group1	0.379322	0.350398	15.1166	0.385147	0.0849581	2.0527	0.891695	2.43623	2.00535	29.4632
TCGA-BF-A3DN	group1	0.856599	0.289144	2.21115	0.121093	0.227948	1.5304	0.685339	2.02226	5.07519	79.1029
TCGA-BF-A5EO	group2	18.5189	1.14096	2.83649	79.695	0.367804	2.29767	0.332086	1.98103	1.3224	51.327
TCGA-BF-A5EP	group1	5.8582	0.382894	0.703725	0.407665	0.036076	0.905	0.105109	2.30805	1.58479	55.279
TCGA-BF-A5EQ	group1	3.04969	3.16504	2.14655	158.586	0.236703	4.75711	0.955964	2.06163	2.912	138.576
TCGA-BF-A5ER	group2	1.56037	0.119919	0.538112	1.89071	0.00397368	0.846839	0.0577537	1.50735	1.7051	75.3222
TCGA-BF-A5ES	group1	6.37455	0.713314	0.449043	3.51425	0.0432241	2.45813	0.182778	1.79291	1.02097	104.859
TCGA-BF-A9VF	group2	19.2033	0.175511	1.01956	0.651486	0.0153124	0.552315	0.192145	1.1914	0.903745	20.4262
TCGA-BF-AAOU	group1	2.03492	0.495488	4.24282	639.51	0.0323706	2.17648	0.294884	3.23484	2.65725	51.0187
TCGA-BF-AAOX	group2	0.412761	0.167135	1.99095	6.37736	0.0336169	0.437027	0.403805	1.59213	0.947412	37.7256
TCGA-BF-AAP0	group2	8.00716	13.2432	6.39209	272.691	0.301526	7.64293	2.89316	1.32405	2.2571	100.004
TCGA-BF-AAP1	group1	8.14301	0.107955	4.13441	3.04044	0.183309	1.9243	0.565721	1.29259	1.45014	29.2704
TCGA-BF-AAP2	group1	4.41489	1.35978	2.46986	6.49316	0.102073	3.01215	1.41472	1.64336	1.17742	24.2888
TCGA-BF-AAP4	group1	2.61645	7.35486	4.44034	13.679	0.485372	2.85759	0.867565	1.87539	1.70408	70.1014
TCGA-BF-AAP6	group1	2.34061	0.102791	2.28288	0.328949	0.0377856	1.3777	0.779792	2.43344	1.33685	106.248
TCGA-BF-AAP7	group1	3.00291	8.0074	6.79443	61.7633	0.628684	5.29686	1.59504	1.28333	3.6786	87.8976
TCGA-BF-AAP8	group1	1.70354	1.25959	0.872023	2.16795	0.0365892	2.508	0.85369	1.895	1.8202	22.7905
TCGA-D3-A1Q1	group2	0.541824	0.124443	0.462628	1.87069	0.0253986	1.44958	0.0815973	0.9062	3.13383	18.3907
TCGA-D3-A1Q3	group1	3.08103	2.93778	1.6152	62.4783	0.0612931	3.72151	2.37185	2.43616	1.94892	45.2815
TCGA-D3-A1Q4	group1	1.21904	0.341044	1.15151	57.4118	0.0735324	4.27689	0.816681	3.8652	12.5263	337.986
TCGA-D3-A1Q5	group1	1.92419	0.215499	2.45533	3.51741	0.209686	2.08899	0.488383	3.45263	4.94957	132.076
TCGA-D3-A1Q6	group1	1.19739	0.472139	0.440142	8.71878	0.0959025	5.99924	0.646146	2.39526	3.59394	13.5392
TCGA-D3-A1Q7	group1	7.62863	16.3696	8.37023	174.647	0.450543	13.6268	4.39462	1.96018	9.75166	109.737
TCGA-D3-A1Q8	group1	0.963865	0.700832	0.526889	102.553	0.0420007	13.6293	1.71611	2.16385	4.46325	258.1
TCGA-D3-A1Q9	group1	1.53692	1.79881	2.83683	164.279	0.0897495	3.44103	0.271834	1.55732	2.46105	35.9674
TCGA-D3-A1QA	group1	2.01976	1.0397	1.11696	18.6916	0.0349031	3.6634	2.13485	1.544	1.31223	21.3266
TCGA-D3-A1QB	group1	8.64603	19.8012	10.5442	191.343	0.354875	7.07714	2.93785	1.66504	2.53453	21.094
TCGA-D3-A2J6	group2	1.2448	5.20271	2.1721	0.510934	0.0495184	1.89979	2.50717	1.47838	1.30566	74.027
TCGA-D3-A2J7	group1	1.72439	3.21064	2.22617	156.536	0.121665	3.56439	0.825157	1.95421	6.18794	102.705
TCGA-D3-A2J8	group1	5.54296	11.6745	8.26927	125.113	0.346246	9.84045	2.89588	1.63614	6.95721	256.578
TCGA-D3-A2J9	group1	17.4892	39.9612	17.1885	392.079	0.603153	14.5476	5.18044	1.75315	4.18517	57.4476
TCGA-D3-A2JA	group2	1.2605	1.5304	1.77761	5.15916	0.170063	21.9062	0.967838	1.54981	4.58157	315.379
TCGA-D3-A2JB	group2	12.9256	6.11354	4.08751	810.318	0.359086	7.92911	2.49287	2.6088	3.75756	23.365
TCGA-D3-A2JC	group1	1.74036	3.34533	3.24441	62.3248	0.210163	4.36118	1.09067	1.49181	1.97217	30.3831
TCGA-D3-A2JD	group2	11.9901	2.07284	1.13308	77.3467	0.0535806	2.10677	0.69072	1.64174	4.1161	89.2282
TCGA-D3-A2JE	group1	0.233377	0.132188	3.56123	11.608	0.0253653	0.460874	1.58281	1.3458	1.72308	29.3947
TCGA-D3-A2JF	group1	2.71086	4.86595	2.71949	83.9909	0.213949	4.54134	1.71233	2.23478	1.97057	23.3461
TCGA-D3-A2JG	group1	0.996743	0.386269	0.344407	92.3594	0.0250354	0.815216	2.00312	1.45398	1.77382	29.0607
TCGA-D3-A2JH	group1	13.3543	33.3839	15.0127	11.6251	0.498925	7.78518	2.11932	1.53667	3.33158	29.201
TCGA-D3-A2JK	group2	0.703907	0.0752064	1.60844	16.9797	0.0670956	2.10674	0.272416	1.0823	2.85695	80.7938
TCGA-D3-A2JL	group2	11.9616	11.8401	4.7516	346.632	0.253749	4.23642	1.24575	1.35827	1.53522	20.0569
TCGA-D3-A2JN	group2	2.33773	5.30603	2.81335	470.473	0.405974	4.79574	1.40309	1.24978	3.02287	79.9255
TCGA-D3-A2JO	group2	3.67903	11.8453	7.16434	512.7	0.270309	10.6166	2.73204	1.64944	5.91123	57.0703
TCGA-D3-A2JP	group1	2.20019	3.53676	22.9064	12.8776	0.354389	4.20984	0.87237	1.12535	2.17686	43.074
TCGA-D3-A3BZ	group2	4.42719	6.52799	4.03559	201.118	0.314696	7.75927	1.6799	1.59245	10.5873	348.893
TCGA-D3-A3C6	group1	0.131325	0.100198	4.83436	3.36891	0.024002	1.61936	0.288795	1.46124	2.50612	78.7742
TCGA-D3-A3C7	group2	6.4938	3.7608	12.159	118.674	0.504947	7.49986	3.12109	1.61794	2.74669	76.7866
TCGA-D3-A3C8	group1	18.6083	63.0632	26.7935	81.9905	0.59936	14.5771	2.63885	1.39713	2.19931	80.5761
TCGA-D3-A3CB	group1	7.42003	24.9328	9.85794	588.15	0.575745	23.8738	6.38837	1.6515	3.45313	49.1944
TCGA-D3-A3CC	group1	0.397292	0.192236	0.52003	25.6847	0.0319191	4.09805	0.560696	1.6319	2.65924	98.1415
TCGA-D3-A3CE	group2	2.69415	6.56435	4.28414	1015.56	0.520744	6.97374	2.19713	1.74903	3.9884	40.7941
TCGA-D3-A3CF	group2	4.91423	2.66168	1.68551	167.943	0.133055	9.15109	2.38266	2.92223	3.37751	49.8084
TCGA-D3-A3ML	group1	0.116164	0.0782791	0.311378	1.5165	0.0917209	0.401889	0.0916914	2.54809	2.54929	12.4845
TCGA-D3-A3MO	group2	0.338359	0.00856707	1.297	0.0672246	0.196244	1.71098	0.742074	1.51256	3.56414	204.66
TCGA-D3-A3MR	group1	5.94806	15.5245	6.07624	1256.44	0.426312	6.89956	1.38908	1.41037	3.55415	62.0923
TCGA-D3-A3MU	group1	0.68669	0.793676	0.595317	52.8618	0.0402421	4.25973	0.90091	1.73524	2.72623	219.985
TCGA-D3-A3MV	group2	0.394909	0.97956	1.07281	0.25793	0.0793543	3.41309	0.194717	1.6735	3.59014	59.8733
TCGA-D3-A51E	group1	3.49673	3.82707	2.205	72.2364	0.185345	5.83114	0.496957	1.30191	1.42164	20.446
TCGA-D3-A51F	group1	13.5957	41.6835	21.305	129.108	1.39972	22.7529	2.6828	1.67242	2.95724	179.913
TCGA-D3-A51H	group1	13.7109	4.35562	3.97557	496.366	0.516401	7.39267	4.52895	1.83175	2.42455	29.3898
TCGA-D3-A51J	group1	5.64074	14.9459	56.0711	178.719	0.963213	10.0065	3.65182	1.24541	2.20303	62.729
TCGA-D3-A51K	group1	6.25345	2.79971	1.23739	816.976	0.137955	2.36785	0.276331	0.846257	1.83834	25.0642
TCGA-D3-A51N	group1	1.1205	0.630815	5.22364	157.826	0.888995	4.42271	3.02116	0.963922	1.55929	17.7744
TCGA-D3-A51R	group2	0.27442	0.0946876	0.591175	0.667293	0.0136471	0.809626	0.139553	3.92858	2.68547	59.5009
TCGA-D3-A51T	group1	3.72188	1.17739	1.4714	60.7883	0.113441	1.98614	0.784148	1.70276	1.48707	19.8572
TCGA-D3-A5GL	group2	0.157674	0.182509	1.71443	0.194123	0.0121414	1.27764	0.164347	1.86515	1.07663	36.7354
TCGA-D3-A5GN	group1	1.44628	3.14727	2.02813	107.009	0.334906	3.00183	0.831099	3.14424	2.91621	91.9093
TCGA-D3-A5GO	group1	3.0401	1.93949	2.09232	4.59538	0.133067	3.58871	0.615807	1.32725	1.11299	54.5573
TCGA-D3-A5GR	group1	3.20263	2.50974	4.44713	302.967	0.593782	5.51437	2.17619	1.54202	3.51591	76.5215
TCGA-D3-A5GS	group1	1.34165	2.35838	2.67872	5.18568	0.124832	4.99456	0.299855	2.28304	3.8049	31.1396
TCGA-D3-A5GT	group2	10.2131	0.0229836	0.102577	1.57987	0.280959	0.627594	0.233186	0.798661	0.6028	18.5479
TCGA-D3-A5GU	group1	1.38605	3.55211	2.0599	5.57953	0.185555	4.17906	1.14482	1.43762	2.16851	28.7037
TCGA-D3-A8GB	group2	5.8641	7.77722	6.09668	310.767	0.519544	4.80881	1.39579	2.35024	3.50697	152.61
TCGA-D3-A8GC	group1	1.44493	0.454265	0.396267	105.732	0.063375	6.42111	0.579136	1.9202	3.94534	29.2887
TCGA-D3-A8GD	group2	27.5453	11.9431	9.91328	348.497	0.604355	12.0843	2.93174	1.92546	2.49655	41.0194
TCGA-D3-A8GE	group2	4.57978	2.0558	1.96104	8.37865	0.13289	6.55556	6.74016	2.51032	6.22605	531.937
TCGA-D3-A8GI	group2	1.37341	0.0980712	0.507667	1.92029	0.0256379	1.94863	0.154025	1.59988	3.91564	351.887
TCGA-D3-A8GJ	group1	7.6914	24.2788	9.25205	213.771	0.977653	7.93555	4.722	1.28848	2.25348	35.3822
TCGA-D3-A8GK	group1	4.67059	0.0605759	1.56107	21.2869	0.0193491	0.807888	0.0358824	2.12653	1.29946	14.2288
TCGA-D3-A8GL	group1	0.350565	0.0225008	0.158657	0.597742	0.0267167	0.823424	0.148625	2.67882	2.01244	22.5035
TCGA-D3-A8GM	group2	2.57374	2.20052	1.76678	67.3008	0.0820033	4.19968	0.859972	2.8883	1.96412	38.39
TCGA-D3-A8GN	group2	3.03711	7.37525	4.80254	2074.42	0.585756	4.25487	2.32155	1.36316	3.24558	87.7697
TCGA-D3-A8GP	group1	0.524068	0.6546	1.73291	3.06511	0.0545567	0.487358	0.0879083	1.77112	1.36771	20.232
TCGA-D3-A8GQ	group2	0.733886	0.671951	0.604237	50.0259	0.0499815	3.0844	0.267766	2.01747	2.15991	56.0081
TCGA-D3-A8GR	group2	0.269569	0.191538	3.19464	3.13669	0.0639723	8.16529	0.142925	1.9885	1.37288	16.0871
TCGA-D3-A8GS	group2	3.19215	5.69093	16.0303	919.968	9.29984	4.80898	1.09471	1.75215	0.929193	11.6811
TCGA-D3-A8GV	group1	0.805206	0.362344	5.91336	2.24238	0.130566	0.76217	0.164937	1.58654	1.76898	51.7284
TCGA-D9-A148	group1	6.79171	1.80696	1.64578	21.9357	0.031944	2.53245	0.360943	1.79773	2.94283	35.9401
TCGA-D9-A149	group1	16.4431	3.3571	2.50508	35.1864	0.158236	5.62136	0.62945	1.67812	1.1499	37.5509
TCGA-D9-A1JW	group1	12.9663	4.31691	2.72445	122.678	0.199073	6.43079	0.732453	1.99146	1.49883	32.8035
TCGA-D9-A1JX	group2	3.22947	9.43562	12.6908	69.7383	0.757542	6.08028	0.691294	2.0359	2.95473	20.0261
TCGA-D9-A1X3	group1	0.625001	0.0227216	2.07129	9.9656	0.0226044	0.731156	0.184401	2.51265	1.63503	43.5781
TCGA-D9-A3Z1	group2	2.54835	6.13956	3.30614	245.189	0.637494	7.59903	0.961831	1.54292	1.49757	46.6378
TCGA-D9-A3Z3	group1	3.45231	1.87895	1.49711	443.803	0.211715	4.38632	0.70773	1.79834	4.09435	79.6283
TCGA-D9-A3Z4	group2	1.38765	1.82145	4.10128	47.318	0.207446	4.61996	1.83376	1.49798	2.34621	59.4969
TCGA-D9-A4Z2	group1	0.359675	0.226928	8.66862	2.05057	0.0545644	2.11247	1.39563	1.27226	2.07033	66.0177
TCGA-D9-A4Z3	group1	0.386908	0.480302	1.56325	8.61958	0.057418	2.97606	0.360206	1.11573	1.03168	28.2393
TCGA-D9-A4Z5	group1	4.67524	0.15525	37.7082	0.525508	0.0336609	5.02188	0.211544	3.66026	2.24316	54.6572
TCGA-D9-A4Z6	group2	2.24172	0.617413	0.959445	2.25819	0.326418	1.178	0.111354	1.98717	5.22437	64.8209
TCGA-D9-A6E9	group1	9.13242	36.2362	14.7991	203.564	1.59025	12.6107	2.42454	1.24177	1.39148	37.3997
TCGA-D9-A6EA	group1	1.0191	0.157313	4.72357	6.53463	0.0352	1.463	0.151152	3.1429	1.58172	16.6404
TCGA-D9-A6EC	group1	0.759718	0.18799	0.241738	0.619331	0.0157922	1.91325	0.139467	1.61031	0.912916	15.2152
TCGA-D9-A6EG	group2	6.07265	0.0224491	0.556939	0.433451	0.00820845	0.823646	0.337974	2.0029	2.49797	66.7247
TCGA-DA-A1HV	group1	6.01621	7.56782	3.7511	116.8	0.248136	8.2165	1.55512	1.81895	2.00726	14.1965
TCGA-DA-A1HW	group1	4.55117	6.39481	5.44083	87.618	0.416398	6.67839	0.924105	1.66254	3.25385	29.0655
TCGA-DA-A1HY	group2	0.797999	0.0904167	0.222227	15.2661	0.0439916	2.74509	0.816234	2.21515	3.04852	75.9881
TCGA-DA-A1I0	group2	8.96238	1.2026	0.6621	19.2913	0.0812587	3.98416	0.782517	1.51459	3.69935	111.775
TCGA-DA-A1I1	group1	1.66544	2.03522	16.7155	68.0994	0.222312	7.54208	3.83072	1.69171	2.93563	64.9231
TCGA-DA-A1I2	group1	0.889203	1.10027	8.64664	30.9008	0.0801346	3.37308	0.588044	1.83585	2.77621	34.9219
TCGA-DA-A1I4	group1	0.833496	0.40104	2.945	0.832789	0.048519	12.9997	1.30191	1.36361	3.91028	200.676
TCGA-DA-A1I5	group1	3.45119	4.72228	3.96031	195.833	0.171603	9.48388	2.85552	1.41685	3.19893	149.53
TCGA-DA-A1I7	group2	1.32963	0.931529	0.739454	28.7461	0.125325	3.12683	0.160754	1.81122	2.73682	309.495
TCGA-DA-A1I8	group2	0.304579	0.0496011	1.08792	0.404735	0.0865734	5.31084	2.60864	1.6639	2.69814	26.9116
TCGA-DA-A1IA	group1	1.41037	0.27868	0.457786	0.82315	0.0307699	0.886996	0.355013	1.36267	1.33758	19.9008
TCGA-DA-A1IB	group1	15.4932	13.3463	7.12893	1363.22	0.464558	16.7095	7.32562	1.64321	2.09941	60.2921
TCGA-DA-A1IC	group1	1.21964	0.882178	2.42997	4.75371	0.0611547	3.07856	2.21572	1.63448	2.016	84.9333
TCGA-DA-A3F2	group2	8.26496	27.0092	14.619	992.874	0.813717	22.3441	2.76557	1.13955	5.25266	1257.42
TCGA-DA-A3F3	group1	1.90431	0.659993	0.949532	8.95909	0.032543	2.32244	0.429278	1.77644	1.66946	10.0974
TCGA-DA-A3F5	group2	1.23073	0.325488	0.719782	1.1313	0.0657797	2.39125	0.187528	2.89963	3.40757	67.9556
TCGA-DA-A3F8	group1	10.1086	32.3347	16.6945	167.585	1.02091	11.0602	2.00422	1.85415	2.12092	35.4062
TCGA-DA-A95V	group2	9.8756	4.0079	4.11454	602.867	0.172686	2.91494	0.413433	1.07751	1.6159	15.0293
TCGA-DA-A95W	group1	1.0099	1.84743	1.7396	62.8213	0.115726	2.46644	0.487901	1.89472	1.76464	68.8527
TCGA-DA-A95X	group1	0.773815	1.2416	1.12519	3.65494	0.072433	5.37941	0.633732	3.11585	2.18818	40.5151
TCGA-DA-A95Y	group2	2.52263	0.250872	0.539114	8.02205	0.0341107	2.5189	0.159904	2.02201	1.38874	14.2605
TCGA-DA-A95Z	group1	0.321286	0.540792	0.453923	1.63025	0.0325942	2.56548	0.328292	1.61308	1.8739	32.4238
TCGA-DA-A960	group2	0.187372	0	0.508572	0.926129	0.0185542	0.46213	0.182478	0.871104	1.64319	5.95141
TCGA-EB-A1NK	group1	24.9493	0.400871	0.476719	5.61397	0.0639606	2.64806	0.720091	2.19513	3.18111	138.879
TCGA-EB-A24C	group1	0.301415	0.0499322	0.553671	2.56623	0.0267735	1.40921	0.202939	2.12897	1.97449	106.227
TCGA-EB-A24D	group1	0.884844	0.461516	1.72405	188.192	0.0882205	1.37907	0.410681	2.22218	1.6546	59.0953
TCGA-EB-A299	group1	3.62549	1.46557	7.39514	1.31644	0.308633	3.02634	1.82247	3.22686	2.29919	78.7465
TCGA-EB-A3HV	group1	0.585665	0.184711	8.59266	1.9496	0.075998	3.99047	1.19327	2.53548	2.31279	131.527
TCGA-EB-A3XB	group2	1.14318	0.732844	2.066	24.407	0.135955	2.9523	0.919823	1.79999	2.11453	36.5654
TCGA-EB-A3XC	group2	3.43226	0.553207	1.08843	9.70507	0.0534227	3.36836	0.992869	2.10396	1.8734	94.7063
TCGA-EB-A3XD	group1	3.63338	3.21892	2.57243	105.155	0.129482	5.05079	7.68336	3.13569	5.88156	154.85
TCGA-EB-A3XE	group1	6.4351	1.98613	14.2235	12.5838	0.102939	2.07601	3.02779	1.63989	2.47766	68.2058
TCGA-EB-A3XF	group1	0.604336	0.355259	2.47699	1.398	0.0662284	3.98578	1.27261	1.64265	1.73052	27.6309
TCGA-EB-A3Y6	group1	1.04748	0.853435	1.56374	0.730218	0.122216	2.69992	0.420172	1.62168	2.51148	120.846
TCGA-EB-A3Y7	group2	7.69724	0.160074	0.458495	7.53407	0.0210299	1.41532	0.194239	1.71577	1.91249	46.2155
TCGA-EB-A41A	group1	14.1858	0.426212	0.22086	14.9399	0.0600114	0.891323	2.3348	1.3508	0.421805	22.669
TCGA-EB-A41B	group1	0.932232	1.40208	1.15322	1.31827	0.039367	0.950268	0.418316	0.897076	0.648718	9.48535
TCGA-EB-A42Y	group1	0.360377	0.399526	0.311134	0.900199	0.0562261	2.43059	0.181419	1.434	1.41386	91.3144
TCGA-EB-A42Z	group1	0.779236	0.611477	3.77759	2.15636	0.060049	2.39439	0.406164	3.77555	1.45835	123.966
TCGA-EB-A431	group2	1.0436	0.28253	0.403333	2.82865	0.0449046	1.17751	0.392419	1.97019	2.05068	41.143
TCGA-EB-A44N	group1	2.68734	1.46341	3.29869	195.112	0.142965	3.24037	4.5115	5.39045	3.42915	121.787
TCGA-EB-A44O	group2	2.62481	0.222661	1.66298	1.14983	0.0521045	1.10858	0.344267	1.87656	1.41721	64.3209
TCGA-EB-A44P	group1	0.880013	0.82924	2.29631	5.77458	0.169255	1.12193	0.49922	3.16764	1.12331	48.949
TCGA-EB-A44Q	group1	3.50195	6.43923	3.40022	33.3669	0.19203	7.09196	5.36346	1.51055	1.33263	19.1141
TCGA-EB-A44R	group2	3.82408	6.77748	3.13405	99.0719	0.178627	3.18796	1.45234	2.17278	3.06266	99.5496
TCGA-EB-A4IQ	group1	1.52715	0.125514	1.95507	2.87519	0.10512	1.85384	1.3019	2.82786	2.05694	54.8291
TCGA-EB-A4IS	group1	5.9006	8.11932	5.27965	340.14	0.411729	5.82171	1.92702	1.66286	1.7459	218.97
TCGA-EB-A4OY	group1	1.43112	1.14326	0.573529	33.6846	0.0921616	1.08177	0.136052	0.731211	1.25662	42.6935
TCGA-EB-A4OZ	group2	4.78383	7.54246	6.23406	62.6551	0.358445	4.95203	2.4802	1.71367	2.25033	102.698
TCGA-EB-A4P0	group1	11.2656	1.13525	1.39816	2.09311	0.0884743	2.01237	0.416875	1.33988	1.12569	85.6942
TCGA-EB-A4XL	group1	1.97417	1.99411	6.89732	18.6813	0.133397	2.41743	2.75652	2.29021	2.25002	60.5535
TCGA-EB-A51B	group1	7.64271	0.674181	0.917423	0.0558527	0.131827	1.043	2.13664	2.60629	0.558209	18.6365
TCGA-EB-A550	group1	1.92037	0.449659	12.8229	7.3606	0.114151	2.88958	3.67823	4.65802	2.35264	48.1614
TCGA-EB-A551	group1	4.00316	8.92185	12.8413	307.023	0.523006	7.68197	0.916881	1.74343	6.04237	44.2732
TCGA-EB-A553	group2	0.925233	0.663426	0.98869	31.495	0.0847303	1.55335	0.377256	0.827178	1.78674	42.5108
TCGA-EB-A57M	group1	8.79759	0.38231	1.63934	151.228	0.0486138	4.59603	1.65083	1.59243	5.84355	279.006
TCGA-EB-A5FP	group2	4.99513	0.0611816	0.576272	0.180664	0.0589791	0.615744	0.165888	2.32883	1.20414	26.3873
TCGA-EB-A5KH	group2	2.99831	0.0721358	0.286712	13.8109	0.0166687	1.02921	0.111156	2.04587	1.52115	45.7524
TCGA-EB-A5SE	group1	2.90267	0.444223	0.391798	19.6862	0.036556	0.986569	0.319169	1.88037	1.92868	51.8626
TCGA-EB-A5SF	group2	1.51012	0.043177	0.12978	0.516539	0.00624806	3.04775	1.24107	1.85676	2.97075	203.344
TCGA-EB-A5SG	group1	9.30152	33.3937	15.4029	1136.77	1.44643	12.524	2.29836	1.1789	2.15177	53.197
TCGA-EB-A5SH	group1	1.50574	0.974738	2.10598	19.809	0.0744367	1.1386	0.398851	1.45298	2.62928	26.4228
TCGA-EB-A5UL	group2	2.74948	4.67801	2.91417	222.052	0.18418	2.11855	0.591745	1.33692	1.29347	24.175
TCGA-EB-A5UM	group1	3.24709	3.34867	3.41591	145.851	0.235838	1.59835	1.02806	1.22297	1.71158	35.5929
TCGA-EB-A5UN	group2	3.6938	0.57836	1.50885	1.33849	0.0876337	0.84979	0.646566	2.59049	1.14091	28.9334
TCGA-EB-A5VU	group2	0.48684	0.123157	4.26499	2.11184	0.0694542	3.20762	0.946988	2.34378	3.91062	116.603
TCGA-EB-A5VV	group1	30.6444	14.2204	6.26861	421.148	0.542068	8.9792	14.8947	1.88585	4.67459	28.2821
TCGA-EB-A6L9	group1	16.29	7.59558	3.52485	337.938	0.33279	5.16996	2.23496	1.49753	5.58502	49.4042
TCGA-EB-A6QY	group2	1.3458	0.279192	0.318892	8.72726	0.0526889	1.87853	1.5439	2.29523	1.59664	33.1371
TCGA-EB-A6QZ	group1	0.611186	0.108606	3.92905	0.382089	0.0707902	0.979879	0.263098	2.02937	3.50861	72.7453
TCGA-EB-A6R0	group1	9.69521	5.40894	3.82382	8.42771	0.292592	3.8197	0.801255	1.76166	0.877349	15.6673
TCGA-EB-A82B	group1	2.60807	2.66568	1.64402	610.095	0.222657	3.62621	0.403613	1.22757	1.55075	61.6727
TCGA-EB-A82C	group1	11.6796	0.133038	0.293679	12.7231	0.023954	0.649575	0.179439	1.7613	0.641194	63.4032
TCGA-EB-A85I	group2	2.46802	7.50867	2.69775	20.242	0.453884	1.62445	0.74231	1.39125	2.08063	68.1098
TCGA-EB-A85J	group1	7.03847	10.0375	5.22302	94.0161	0.722612	5.75115	2.45834	1.74183	1.63895	23.763
TCGA-EB-A97M	group1	1.70089	0.943862	2.01245	17.7786	0.0782167	2.6067	1.17056	1.04984	1.1834	51.6692
TCGA-EE-A17X	group2	0.983874	0.358909	0.374998	4.09114	0.042052	1.53244	0.106171	1.68208	1.75942	19.6502
TCGA-EE-A17Y	group2	0.953117	0.0534956	2.37198	6.01354	0.0493276	1.49202	0.146263	2.86266	2.07088	127.851
TCGA-EE-A17Z	group1	1.98437	0.0598449	2.88913	4.80476	0.0103006	0.594352	0.173328	2.32632	2.58115	30.8019
TCGA-EE-A180	group1	3.24626	0.405763	1.23064	0.252373	0.0514428	1.55799	0.163462	2.03723	2.01059	57.4459
TCGA-EE-A181	group1	3.50669	6.62569	4.09143	230.86	0.195103	7.1369	2.63825	1.2705	1.72382	10.8583
TCGA-EE-A182	group2	0.808158	0.880418	1.08512	28.3495	0.27873	3.05471	0.22175	1.55137	3.92737	362.418
TCGA-EE-A183	group2	7.10273	3.65892	1.38638	54.5493	0.122112	4.12583	1.57621	2.06665	5.29803	71.8403
TCGA-EE-A184	group1	1.9386	2.32681	1.97202	23.1083	0.196225	2.8159	0.580434	1.48797	1.61482	28.386
TCGA-EE-A185	group2	0.431242	0	0.412301	2.88319	0.0155331	0.25377	0.0863106	2.17798	1.12258	15.4897
TCGA-EE-A20B	group2	2.38308	2.64966	1.81241	152.126	0.201179	5.26634	0.868911	2.14465	4.95764	87.9266
TCGA-EE-A20C	group1	0.134279	0.0217539	1.10449	1.36291	0.174637	0.661681	0.192563	1.42404	0.929252	2.0106
TCGA-EE-A20F	group1	1.76676	2.83643	2.85095	218.061	0.1498	4.65873	0.830614	1.21136	2.32992	24.3853
TCGA-EE-A20H	group2	0.916031	0.259928	2.16044	0.464217	0.0323641	1.76195	0.331145	2.40493	2.86161	57.9772
TCGA-EE-A20I	group2	2.34287	1.24712	1.19444	54.4325	0.169301	2.42272	0.236471	1.903	2.37399	76.0982
TCGA-EE-A29A	group1	0.815615	0.132393	1.75541	3.05163	0.0158937	1.23778	0.254958	3.2929	2.41887	148.753
TCGA-EE-A29B	group1	6.29189	0.248267	0.571319	0.440236	0.0215483	3.34648	0.68808	1.07128	1.22484	23.0442
TCGA-EE-A29C	group2	0.618164	0.320792	0.364141	23.0739	0.0568339	3.74949	0.585444	1.33878	5.35867	222.82
TCGA-EE-A29D	group1	1.09538	0.0380672	2.09424	6.10557	0.0470517	2.13277	0.289745	1.73282	2.6709	30.963
TCGA-EE-A29E	group2	2.62829	0.0396001	0.437569	0.419168	0.0162925	0.485637	0.0899122	2.15945	1.34585	8.36119
TCGA-EE-A29G	group1	1.09793	0.889817	1.47507	22.2402	0.118033	5.68488	5.10719	3.90856	3.80196	68.0295
TCGA-EE-A29H	group1	1.68018	1.09846	1.25497	87.459	0.0599983	3.1897	0.621055	1.87807	1.9324	42.3079
TCGA-EE-A29L	group2	1.24915	0.0323467	0.117261	2.30699	0.013418	0.267444	0.0536041	2.155	1.20177	9.11314
TCGA-EE-A29M	group2	5.59803	4.55708	5.023	22.251	0.332648	3.497	1.62795	2.16796	2.2936	10.8947
TCGA-EE-A29N	group1	3.97535	2.8425	3.30018	29.9715	0.0600474	8.51184	3.09977	2.03513	2.3182	66.3256
TCGA-EE-A29P	group1	5.29933	14.812	10.0438	207.585	0.604708	10.1804	3.80472	1.53767	2.62423	41.3054
TCGA-EE-A29Q	group1	0.39094	0.132834	9.3144	5.50036	0.034305	1.22191	0.457851	1.87083	6.69083	29.5548
TCGA-EE-A29R	group2	1.02703	0.327629	1.13437	1.19093	0.0425761	1.08774	0.41076	1.78781	3.20453	87.765
TCGA-EE-A29S	group1	1.43446	2.07442	1.98095	9.18601	0.0506962	4.99503	1.28353	1.95484	2.21285	232.133
TCGA-EE-A29T	group1	1.48321	3.49187	6.24253	413.97	2.00327	11.3944	7.55815	1.35257	2.43284	18.6075
TCGA-EE-A29V	group2	0.675075	0.090625	0.609707	17.7561	0.0223333	0.773544	0.0930632	1.48491	1.68383	119.075
TCGA-EE-A29W	group2	0.542292	0.138592	1.50424	0.158342	0.0591744	2.88126	0.819082	1.62418	5.1377	251.312
TCGA-EE-A29X	group2	2.02178	1.65925	4.15542	95.4248	0.152477	6.28296	0.877941	1.73208	2.21434	47.3008
TCGA-EE-A2A0	group1	2.66492	3.44414	8.75464	752.98	0.408252	13.2069	3.50959	1.73572	9.08055	340.043
TCGA-EE-A2A1	group1	11.6269	4.55039	2.96163	223.093	0.415917	10.9194	1.93579	2.17112	7.15926	168.712
TCGA-EE-A2A2	group1	2.10663	1.49011	0.990899	111.61	0.118552	3.03855	1.04795	1.81892	1.65672	13.1426
TCGA-EE-A2A5	group1	0.401189	0.277356	1.16353	5.40567	0.0268934	3.70172	0.542306	1.74992	3.68925	88.7059
TCGA-EE-A2A6	group1	10.217	7.85552	14.466	153.492	0.432608	3.47043	1.2447	2.17242	1.18155	20.3839
TCGA-EE-A2GB	group1	1.63148	0.638609	0.800876	12.5294	0.0821079	2.25565	1.36226	2.16054	1.71345	45.639
TCGA-EE-A2GC	group1	6.14332	7.2521	3.90669	250.101	0.303228	7.33884	1.03291	2.29044	1.51621	49.8298
TCGA-EE-A2GD	group1	0.674705	0.205675	0.757315	42.878	0.0708243	8.93365	3.91701	2.32671	6.10064	450.057
TCGA-EE-A2GE	group1	4.54278	13.4356	6.08103	410.415	0.505834	14.3437	2.85492	1.66234	7.13073	348.223
TCGA-EE-A2GH	group1	5.86029	11.8456	10.323	1517.3	0.894949	8.41465	1.40829	1.14498	2.43459	125.718
TCGA-EE-A2GI	group1	2.80771	7.25287	4.91601	297.368	0.386029	3.89845	0.807622	1.18895	2.59515	23.2642
TCGA-EE-A2GJ	group1	1.46224	3.91905	4.65906	3.0192	0.174704	11.5422	2.96178	1.95263	2.13653	23.1417
TCGA-EE-A2GK	group1	21.4634	11.8716	4.85156	270.762	0.965829	10.2725	8.15291	2.13034	6.29452	42.6528
TCGA-EE-A2GL	group1	7.49655	7.2108	8.41898	69.1376	0.173873	4.89197	5.1103	1.65387	2.85575	42.926
TCGA-EE-A2GM	group2	0.828532	0.92024	1.00797	2.90407	0.0842997	1.85386	0.24156	1.49183	4.05689	27.5256
TCGA-EE-A2GN	group1	1.81954	0.414907	0.698007	12.8355	0.0508913	2.4393	0.258023	1.66484	5.19951	97.1131
TCGA-EE-A2GO	group1	5.35949	0.0911202	3.15804	0.349733	1.25164	1.70843	0.102852	2.54171	3.63104	66.867
TCGA-EE-A2GP	group1	0.939161	0.532627	0.670079	4.86205	0.107335	9.98548	2.04696	1.86184	5.49188	189.074
TCGA-EE-A2GR	group1	0.659574	0.0414153	0.86236	1.00248	0.017443	0.336703	0.0926321	2.62645	1.28095	36.4479
TCGA-EE-A2GS	group1	0.845131	1.13427	1.47365	5.42616	0.243396	2.71699	2.23753	1.0254	6.29731	51.7987
TCGA-EE-A2GT	group1	14.7715	3.23448	1.70614	111.877	0.113109	5.15317	2.37268	2.16368	3.20806	34.5495
TCGA-EE-A2GU	group1	7.4353	11.0241	6.53449	60.1359	0.591397	5.83663	1.37962	1.65516	1.42339	10.9471
TCGA-EE-A2M5	group1	1.30819	3.19553	1.90334	10.6799	0.0938103	2.50439	0.328257	2.55926	18.1505	80.0302
TCGA-EE-A2M6	group2	0.552641	0.693661	1.69112	19.4122	0.117489	7.80502	2.68497	1.36452	2.97131	11.1057
TCGA-EE-A2M7	group2	4.1379	2.41503	2.42681	31.8289	0.15762	3.62051	1.27408	1.83845	5.77347	29.2852
TCGA-EE-A2M8	group1	11.0317	34.7281	15.8602	155.168	1.16953	20.8475	3.17351	1.38516	2.6347	68.2586
TCGA-EE-A2MC	group1	4.64429	11.1959	6.05396	80.7201	0.161266	11.5475	2.37483	2.60113	4.63115	157.102
TCGA-EE-A2MD	group1	1.32942	1.12282	0.729361	120.382	0.0833119	3.5483	0.917543	2.62149	1.80292	48.2226
TCGA-EE-A2ME	group1	17.9537	29.5351	10.7275	354.827	0.430187	16.2446	5.23654	2.15908	6.90511	146.229
TCGA-EE-A2MF	group1	0.821739	1.46575	1.0795	12.8794	0.0950199	4.97896	2.92172	1.46644	1.28965	12.333
TCGA-EE-A2MG	group1	9.13884	8.27511	3.25653	146.377	0.276849	7.35151	3.73807	1.8126	6.47323	106.969
TCGA-EE-A2MH	group1	4.09929	4.97072	3.81474	48.4976	0.0989626	4.49497	6.61878	0.92118	5.59478	20.7008
TCGA-EE-A2MI	group1	11.8839	2.39185	1.74461	3.04394	0.0727863	10.1663	0.782624	4.19635	2.15888	72.6665
TCGA-EE-A2MJ	group1	6.80854	15.3252	6.90871	50.4243	0.457142	7.01757	2.15385	1.56825	3.19502	48.3815
TCGA-EE-A2MK	group1	1.99196	6.01478	3.13336	178.145	0.222645	8.17527	0.932105	1.75276	1.13753	26.2822
TCGA-EE-A2ML	group1	2.76792	4.74555	7.48618	25.5695	0.125343	5.26027	0.480051	2.07151	3.36992	10.2286
TCGA-EE-A2MM	group1	9.32677	0.495546	0.356055	48.9763	0.0381487	3.77726	0.723558	2.20329	2.87558	17.2612
TCGA-EE-A2MN	group1	1.95346	5.2276	3.63372	70.4627	0.109878	7.59585	2.72868	1.51883	1.02114	12.8632
TCGA-EE-A2MP	group1	1.94282	4.72139	2.55896	2.87488	0.191777	6.12858	1.04503	1.64636	2.54269	21.0319
TCGA-EE-A2MQ	group2	2.88326	0.771371	0.412044	26.8449	0.143397	2.93085	2.26841	1.62259	4.42296	71.2759
TCGA-EE-A2MR	group1	9.46527	11.9108	4.6937	58.2945	0.226266	20.3182	4.63815	1.85964	2.43725	192.721
TCGA-EE-A2MS	group1	1.1512	1.8175	1.81495	191.744	0.148245	4.30079	0.336649	2.28938	4.92728	17.2782
TCGA-EE-A2MT	group1	1.54311	0.635709	2.91146	155.432	0.0749257	2.48781	0.687418	3.41039	1.96568	20.6681
TCGA-EE-A2MU	group2	11.2433	6.11814	4.20982	84.2821	0.145487	12.0317	0.897848	2.06202	1.95011	236.235
TCGA-EE-A3AA	group1	3.25282	3.69999	1.64415	47.254	0.119255	5.59652	1.79281	1.45346	2.07703	40.7118
TCGA-EE-A3AB	group1	3.53841	0.829458	3.13461	79.8021	0.0776628	14.2355	3.57435	1.7119	3.46599	150.028
TCGA-EE-A3AC	group1	1.60603	3.29854	3.33983	23.6385	0.162123	5.32437	0.7497	2.0616	1.13692	14.1798
TCGA-EE-A3AD	group1	6.84318	0.0554314	2.05788	0.413734	0.014317	1.05857	0.110176	2.35461	1.45145	18.5262
TCGA-EE-A3AF	group1	1.107	2.07871	1.44343	2.99924	0.0436917	6.32838	0.679719	2.01754	1.42077	59.8969
TCGA-EE-A3AG	group2	1.32112	7.06351	4.97662	0.805415	0.023369	2.08912	0.177706	2.41106	1.615	65.8497
TCGA-EE-A3AH	group1	0.215885	0.104407	10.1711	3.91533	0.264215	1.17838	0.685425	2.40487	1.90634	19.898
TCGA-EE-A3J3	group1	1.14223	1.14163	1.13524	52.2568	0.186234	4.41232	1.53728	1.18142	3.78148	246.436
TCGA-EE-A3J4	group1	0.488672	0.716322	2.21402	3.14328	0.0306659	2.19089	1.96933	1.71345	1.64611	38.4583
TCGA-EE-A3J5	group1	1.85402	4.27277	4.30834	162.077	0.365108	5.64956	0.854407	1.39209	2.64935	74.0756
TCGA-EE-A3J7	group2	0.751519	1.51465	0.94646	0.298541	0.234561	2.03183	0.283094	1.8468	2.14205	46.923
TCGA-EE-A3J8	group1	0.454952	0	1.1275	0.164334	0.0276973	1.15065	1.30004	1.3977	2.59665	6.85639
TCGA-EE-A3JA	group1	3.15454	3.53626	2.33249	218.711	0.0886247	5.60182	1.07563	1.60965	0.821985	20.8051
TCGA-EE-A3JB	group1	1.08913	0.372145	0.495011	4.94971	0.0578953	10.0396	1.60132	1.48702	2.81644	199.473
TCGA-EE-A3JD	group1	12.6016	10.6226	4.00482	276.586	0.209672	13.7723	3.10857	2.76905	2.55302	27.9494
TCGA-EE-A3JE	group1	8.20666	22.5939	12.7352	522.87	1.18065	12.9395	5.3823	1.49322	5.31795	159.096
TCGA-EE-A3JH	group1	8.52324	18.4501	7.98427	1537.73	0.846536	19.7394	5.03757	1.64519	4.0316	93.2196
TCGA-EE-A3JI	group1	0.57824	0.567174	0.582009	5.51143	0.0802595	4.32901	0.793364	1.59576	2.14907	13.3015
TCGA-ER-A193	group1	2.75425	5.42086	19.357	6.45943	0.17444	5.71218	1.29012	2.17471	3.58801	145.087
TCGA-ER-A194	group2	14.3863	2.471	1.25949	4.89684	0.0594997	2.09442	0.355145	1.25313	2.99281	42.5703
TCGA-ER-A195	group2	7.23422	5.86422	3.38865	29.0546	1.07221	11.745	3.84585	2.25916	5.55164	368.359
TCGA-ER-A196	group1	0.904906	0.0249381	0.988383	17.822	0.0260054	2.62287	1.78257	2.96996	1.84704	87.2489
TCGA-ER-A197	group1	5.86607	6.33824	3.76539	0.945684	0.193709	9.27959	0.722415	1.47016	2.32237	141.117
TCGA-ER-A198	group1	1.72395	0.44527	0.761917	9.5215	0.178099	8.13654	0.974583	1.47418	2.31275	33.7236
TCGA-ER-A199	group2	5.54117	10.1502	4.90789	154.525	0.344147	8.96559	2.71929	1.40038	2.18522	36.3132
TCGA-ER-A19A	group1	6.12447	9.16243	7.22942	5.07079	0.654068	30.0662	4.22638	2.6478	10.181	468.495
TCGA-ER-A19B	group2	1.29076	1.13308	46.7024	4.73381	0.278595	1.8787	3.11459	1.44724	2.54666	47.16
TCGA-ER-A19C	group2	0.648336	0.186667	0.725255	0.883042	0.0425502	1.87509	0.312977	1.67352	3.20637	67.3139
TCGA-ER-A19D	group2	1.58569	2.25957	2.25732	74.2875	0.172135	13.6142	1.67518	2.00338	7.9123	352.038
TCGA-ER-A19E	group2	0.721419	0.359912	0.395272	30.6032	0.0518913	3.99248	0.548404	1.39749	3.46887	77.3894
TCGA-ER-A19F	group1	11.8725	0.672797	1.18094	14.9148	0.0459661	2.83416	0.313949	1.64694	1.30955	48.0622
TCGA-ER-A19G	group2	1.89398	1.70415	5.95383	88.4766	0.849214	8.89839	3.8054	1.19142	2.37214	32.1599
TCGA-ER-A19H	group1	1.99447	4.63154	3.88245	23.7094	0.54374	6.36453	2.09028	1.45027	3.51792	73.673
TCGA-ER-A19J	group1	0.593977	0.694738	1.06164	6.41184	0.0376245	5.23624	0.464848	2.19688	3.72987	183.722
TCGA-ER-A19K	group1	1.16255	0.743794	0.638674	0.285993	0.0813135	2.3366	2.13111	2.92777	1.80407	47.9217
TCGA-ER-A19L	group2	0.45227	0.104993	4.46399	5.60012	0.104578	2.68281	0.490881	1.5525	6.31542	45.5492
TCGA-ER-A19M	group1	2.73033	7.78858	3.87874	9.71096	0.16783	7.49105	0.645335	1.26678	2.34971	135.813
TCGA-ER-A19N	group1	3.78022	5.66121	3.62969	269.181	0.115327	19.9348	2.59438	1.81575	2.02664	98.0646
TCGA-ER-A19P	group1	14.785	32.1341	12.363	512.248	0.756503	17.8236	5.46059	1.38451	2.60123	68.4237
TCGA-ER-A19Q	group1	1.61171	3.01611	1.89278	1.33714	0.0906452	13.8916	2.60084	1.56636	2.44923	97.5348
TCGA-ER-A19S	group1	10.1271	38.7033	14.2436	690.859	0.597236	12.8754	4.87717	1.18075	1.50837	14.0887
TCGA-ER-A19T	group1	0.249657	0.0104292	0.769574	0.105213	0.0357014	0.802482	0.747161	1.70128	1.6859	123.161
TCGA-ER-A19W	group1	8.39544	21.4001	11.2621	65.181	0.499418	17.0395	7.30072	1.43488	1.94255	60.805
TCGA-ER-A1A1	group1	18.9202	4.22887	2.8369	554.895	0.363607	10.4752	3.93105	1.84957	5.35161	66.6743
TCGA-ER-A2NB	group1	2.63813	3.38539	1.7299	19.8204	0.484624	3.46345	2.24045	1.91609	1.12976	53.3464
TCGA-ER-A2NC	group2	0.666545	0.665009	0.827438	14.4711	0.0765019	19.045	0.698819	2.05283	7.52346	340.058
TCGA-ER-A2ND	group2	1.29467	0.723969	0.500368	13.2283	0.0409852	2.01765	0.166635	1.76987	1.09759	23.3977
TCGA-ER-A2NE	group1	1.3403	0.0233729	0.854706	3.29075	0.0987225	0.30895	0.136865	1.93305	1.66915	7.59851
TCGA-ER-A2NF	group1	8.63711	4.19606	2.24878	462.9	0.113342	3.79285	0.732956	1.15159	2.12331	102.087
TCGA-ER-A2NG	group2	4.43775	12.7795	9.32375	14.5601	0.612434	10.0822	1.46903	1.99147	1.25149	57.6483
TCGA-ER-A2NH	group1	7.7055	29.7844	12.3592	158.006	1.08083	13.621	1.88405	1.49709	6.93955	81.8145
TCGA-ER-A3ES	group1	7.21638	0.0407401	0.33105	0.515112	0.0233054	0.273789	0.169427	1.06125	3.0512	8.90516
TCGA-ER-A3ET	group1	1.061	0.400545	0.474534	32.2052	0.0352716	10.3777	2.41814	1.56292	2.90197	96.1394
TCGA-ER-A3EV	group1	1.55303	3.69045	4.84315	348.546	0.13322	3.34912	0.32688	1.36849	3.44998	18.6343
TCGA-ER-A3PL	group2	0.596323	0.765235	2.53454	8.58177	0.466522	4.16541	0.208596	1.53554	2.22728	74.6951
TCGA-ER-A42H	group2	0.297142	0.0941797	0.828693	1.43336	0.302224	2.17061	0.638874	1.30106	4.66478	69.8397
TCGA-ER-A42K	group1	0.440185	0.173863	6.19621	3.6696	0.0488141	1.71234	0.442396	2.24334	2.50852	22.824
TCGA-ER-A42L	group2	3.92106	12.377	4.57124	171.326	0.408808	14.6533	3.14565	2.57335	6.0192	60.0259
TCGA-FR-A2OS	group1	2.14877	0.020242	1.93522	0.260123	0.0210777	2.6563	0.297369	2.71865	4.70892	81.7508
TCGA-FR-A3R1	group1	5.32582	1.98806	1.37433	113.557	0.295711	2.09055	1.52292	2.04165	0.847876	21.4005
TCGA-FR-A3YN	group1	5.28349	4.97822	3.2265	56.8514	0.102676	3.24541	0.453305	1.78647	0.878928	10.6595
TCGA-FR-A44A	group1	8.58201	13.9767	9.95308	32.1335	1.107	14.5056	4.45891	1.61964	1.50086	56.4209
TCGA-FR-A69P	group2	0.327833	0.334478	1.00263	1.55999	0.0551493	1.78347	0.518824	1.56736	4.06332	144.772
TCGA-FR-A726	group1	0.74523	0.0856716	0.507094	0.811087	0.065723	2.10373	0.391721	2.29413	1.5584	101.675
TCGA-FR-A728	group2	4.04124	5.27083	3.06103	0.72083	0.16024	5.86393	1.12734	3.34709	1.93959	102.219
TCGA-FR-A729	group2	7.94186	11.4594	5.9239	146.495	0.422686	8.74714	4.27961	1.90718	2.71603	39.9549
TCGA-FR-A7U8	group1	0.193536	0.0533168	1.52945	0.217282	0.030682	1.42983	0.0947005	1.12379	1.89882	28.3183
TCGA-FR-A7U9	group2	2.17053	1.94115	1.41606	53.8809	0.16232	14.9358	2.63039	1.31541	3.80168	344.118
TCGA-FR-A7UA	group1	19.7121	64.3671	28.4709	631.111	0.908377	26.1479	7.46785	1.51125	1.38214	73.3037
TCGA-FR-A8YC	group1	0.841166	2.09009	1.41291	22.5426	0.225376	2.61809	1.73546	1.46947	1.49836	16.8456
TCGA-FR-A8YD	group1	2.81663	0.301512	0.586468	16.2973	0.0295005	1.45205	0.316971	1.99031	2.65272	17.3761
TCGA-FR-A8YE	group1	12.193	3.85248	2.84251	64.2446	0.339365	11.2075	4.82963	1.79013	3.32638	53.3678
TCGA-FS-A1YW	group1	0.750596	0.290782	0.349867	17.9084	0.0675799	2.28008	0.703791	1.56566	1.68536	16.8041
TCGA-FS-A1YX	group1	0.362663	0.44781	1.80098	1.38034	0.0641363	4.46892	1.16478	2.14737	3.59263	126.436
TCGA-FS-A1YY	group1	0.156941	0.169797	0.400032	0.647407	0.0207448	1.96834	0.33411	1.49688	3.21902	222.06
TCGA-FS-A1Z0	group1	2.33867	5.21201	3.16895	52.1017	0.517529	8.10358	2.08927	1.49012	4.03167	30.4785
TCGA-FS-A1Z3	group1	0.840848	0.222841	2.07648	4.08116	0.0588764	1.69898	0.624769	1.94243	1.90627	80.7898
TCGA-FS-A1Z4	group1	6.79175	2.70147	3.45915	219.827	0.23853	9.26842	2.17777	2.09195	5.47178	93.6603
TCGA-FS-A1Z7	group1	0.400858	0.365963	4.34169	3.9152	0.0799458	7.41283	1.15309	2.30167	6.89554	309.993
TCGA-FS-A1ZA	group1	1.58254	1.48237	1.51972	100.872	0.149321	3.67131	0.865739	4.54638	3.04418	45.9525
TCGA-FS-A1ZB	group1	0.984427	0.402155	5.52975	1.66832	0.064707	11.3428	2.25974	1.86154	5.31039	261.673
TCGA-FS-A1ZC	group2	0.213373	0.127616	0.865813	0.0496869	0.0387555	2.21901	0.14053	2.21009	1.71815	113.367
TCGA-FS-A1ZD	group2	1.04786	0.0444257	9.24411	2.33819	0.373663	5.05189	0.230529	2.91057	2.89332	164.458
TCGA-FS-A1ZE	group1	0.245858	0.154767	0.63729	0.421879	0.0396293	0.981837	0.541873	2.0808	2.69	52.9008
TCGA-FS-A1ZF	group2	0.382243	0.873647	1.29245	0.0964896	0.0654593	1.94637	0.592179	1.33351	4.88887	168.689
TCGA-FS-A1ZG	group1	7.83027	0.0934004	4.19033	1.83382	0.0263064	1.22327	0.181944	2.54975	2.79781	10.4841
TCGA-FS-A1ZH	group2	3.34176	4.721	5.94937	190.504	0.253029	10.86	1.27566	3.24626	5.89667	234.669
TCGA-FS-A1ZJ	group1	0.749754	1.15634	0.98377	6.26734	0.0568368	2.04013	0.291985	1.22188	3.18104	44.7169
TCGA-FS-A1ZK	group1	0.482727	0.0508075	0.977364	0.501097	0.0265707	0.802386	0.150085	1.68746	2.08246	38.0977
TCGA-FS-A1ZM	group1	2.39128	5.9047	13.7013	2.45116	0.482585	8.10731	1.24195	1.5393	3.39761	141.739
TCGA-FS-A1ZN	group1	0.660257	0.188002	1.49966	9.74834	0.050674	1.00128	0.414604	3.91292	1.40385	23.0066
TCGA-FS-A1ZP	group1	1.53367	1.62703	0.972984	9.4956	0.0701635	8.04947	1.74885	1.66268	4.22866	29.4341
TCGA-FS-A1ZQ	group2	3.29621	0.504647	1.07785	16.7611	0.0447261	3.00078	0.524813	2.42158	2.455	32.9451
TCGA-FS-A1ZR	group1	0.623821	0.872475	4.83258	2.36958	0.112026	2.65372	1.42284	1.67157	2.84007	83.5065
TCGA-FS-A1ZS	group1	0.476499	0.151976	0.154043	1.59871	0.0359837	4.27159	0.545866	1.68121	6.26556	530.737
TCGA-FS-A1ZT	group2	3.31081	4.47827	2.81728	439.23	0.276817	4.63771	0.814989	1.25506	3.6518	26.324
TCGA-FS-A1ZU	group1	0.224066	0.0370007	0.291853	0.83569	0.0375079	2.54555	0.191527	1.33296	3.55291	18.2018
TCGA-FS-A1ZW	group1	4.46789	5.43872	3.33916	2065.33	0.387748	7.92435	1.99863	2.17739	1.8581	12.7167
TCGA-FS-A1ZY	group1	3.74695	0.065342	0.461529	0.387365	0.0159708	0.52978	0.0524416	1.76176	3.43236	36.1377
TCGA-FS-A1ZZ	group1	23.0027	0.161218	3.36999	15.4168	0.0519102	0.924771	0.199237	1.66381	1.276	9.69436
TCGA-FS-A4F0	group1	0.446691	0.0794154	3.39221	0.636637	0.0553389	0.70365	1.44795	1.8754	1.24398	13.2946
TCGA-FS-A4F2	group1	0.787188	0.0317447	0.430867	0.856246	0.0221403	4.07076	0.434301	1.92029	2.35748	54.732
TCGA-FS-A4F4	group1	1.63178	2.73058	1.21795	2.632	0.0733973	2.68259	0.169795	1.41355	3.06401	217.026
TCGA-FS-A4F5	group2	0.173197	0.121943	9.9292	2.82971	0.0944731	1.6489	1.0556	1.37558	2.27332	57.4225
TCGA-FS-A4F8	group1	9.17529	7.91695	4.90934	214.829	0.286965	6.01959	3.15072	1.92057	17.107	83.0728
TCGA-FS-A4F9	group2	0.672407	0.208723	1.2752	2.82624	0.0265554	1.65112	0.671944	1.59044	2.36537	15.3684
TCGA-FS-A4FB	group2	0.103168	0.0622059	26.813	0.377546	0.0242603	0.870261	0.205423	1.41593	3.28251	61.0682
TCGA-FS-A4FC	group1	0.769877	0.828683	2.27547	4.99327	0.0940145	3.21418	1.26204	2.33866	3.04505	90.6353
TCGA-FS-A4FD	group2	0.622149	1.45983	0.77064	11.6648	0.0768593	2.98341	0.42937	1.21929	4.74138	120.629
TCGA-FW-A3I3	group2	4.64677	0.631194	2.27456	5.54317	0.0931274	1.47456	1.12441	1.80943	2.19698	13.4994
TCGA-FW-A3R5	group2	0.93389	0.653874	0.676331	16.8072	0.0559985	3.17087	1.15576	2.29411	3.03394	99.3634
TCGA-FW-A3TU	group2	1.99906	1.22903	0.415477	107.211	0.0252564	2.11511	0.736842	1.50323	1.74474	8.34989
TCGA-FW-A3TV	group1	3.35327	1.70363	0.929529	25.814	0.0518711	3.04298	0.411318	2.4811	1.49946	42.1992
TCGA-FW-A5DX	group2	0.608687	0.192705	11.7505	12.0416	0.0985896	1.61549	1.27404	1.57218	2.43934	14.2845
TCGA-FW-A5DY	group2	7.34155	5.16071	4.29846	185.864	0.223949	4.83751	5.0104	1.75143	2.5006	27.6593
TCGA-GF-A2C7	group1	4.13053	0.015164	2.41696	0.23357	0.0213992	1.21261	0.498443	2.64106	2.79356	110.766
TCGA-GF-A3OT	group2	0.809771	1.8449	0.855668	9.20005	0.131291	5.09923	0.644601	1.44977	8.79086	746.827
TCGA-GF-A4EO	group1	7.7977	25.0127	9.48093	2727.02	0.826237	13.9858	5.22869	1.13804	2.70613	40.6984
TCGA-GF-A6C8	group2	1.29142	3.44608	2.59328	19.5863	0.128686	3.72186	0.982324	1.32886	3.04865	38.4726
TCGA-GF-A6C9	group1	4.24369	3.37244	2.36497	646.297	0.34384	17.5453	3.03684	1.71568	2.00117	229.115
TCGA-GF-A769	group1	0.301393	0.144655	0.535067	0.35139	0.039679	1.63322	0.100779	1.23792	2.33419	40.4579
TCGA-GN-A262	group2	0.0908089	0.01667	4.45563	0.287312	0.0795753	0.47678	0.0432799	0.814978	2.10657	12.1153
TCGA-GN-A263	group1	0.524697	0.62994	0.65388	1.63961	0.110334	2.92735	0.56256	0.964261	2.11985	56.9258
TCGA-GN-A264	group1	0.590198	0.288858	0.318945	5.9105	0.177475	3.35098	0.373095	1.7218	2.15133	158.131
TCGA-GN-A265	group1	3.90184	3.73981	2.25523	637.547	0.236285	17.1215	2.85416	1.68393	6.67275	408.39
TCGA-GN-A266	group1	5.80704	2.75331	2.44616	98.7899	0.158144	22.3932	1.5001	2.16132	2.94128	308.201
TCGA-GN-A267	group2	1.44455	5.25226	1.58575	45.607	0.0399696	2.10639	1.00753	1.25176	2.65184	39.3601
TCGA-GN-A268	group1	0.403818	0.148106	2.8374	1.03992	0.0457497	1.67804	0.257484	1.27631	1.31682	22.1245
TCGA-GN-A26A	group2	1.17468	1.68496	19.1905	1.76547	0.136186	11.1328	2.59578	3.33101	2.11108	230.651
TCGA-GN-A26C	group1	8.54835	9.36626	5.3173	228.965	0.201476	20.9069	1.05813	2.16928	1.2742	137.677
TCGA-GN-A26D	group1	0.413595	0.254001	2.06561	9.5506	0.0958182	1.46571	0.191335	1.58341	1.25627	15.2927
TCGA-GN-A4U3	group2	1.44363	0.323976	0.357569	60.6881	0.0573126	1.02982	0.369276	1.36623	1.49426	9.09416
TCGA-GN-A4U4	group2	1.23734	0.551579	0.287084	10.2505	0.047636	0.93859	0.289611	1.68658	1.73897	12.9431
TCGA-GN-A4U5	group1	5.48179	7.2093	7.107	0.775305	0.432661	4.33754	1.8394	2.01829	1.39158	38.0096
TCGA-GN-A4U7	group2	1.58067	0.0505121	1.07522	3.03191	0.039544	0.690038	0.126368	1.163	0.874618	12.43
TCGA-GN-A4U8	group1	4.47926	6.34065	4.96495	347.14	0.497539	6.35202	1.75035	1.67331	1.08067	13.5687
TCGA-GN-A4U9	group2	0.99803	0.346954	0.271345	2.84756	0.0655166	3.46402	0.877005	1.48531	4.08056	64.5302
TCGA-GN-A8LK	group2	0.898771	0.138163	0.403867	0.546028	0.0284853	0.215222	0.049857	1.01491	2.16259	14.9758
TCGA-GN-A8LL	group1	16.7633	0.592945	0.958725	69.1269	0.120431	0.698239	0.0643394	2.82595	1.21015	16.8201
TCGA-GN-A8LN	group1	1.07191	0.290621	1.92196	10.7226	0.0747344	4.24336	0.356457	2.12867	1.58506	34.6468
TCGA-GN-A9SD	group1	9.4808	8.60544	2.49508	123.151	0.195254	4.60243	3.46432	1.59118	3.77839	68.3377
TCGA-HR-A2OG	group1	1.46645	1.18382	1.25512	1290.42	0.156515	5.79621	1.45065	2.44639	2.8347	202.836
TCGA-HR-A2OH	group1	11.6275	33.9251	15.8903	180.661	1.16885	16.4778	4.67944	1.60591	1.65292	27.8717
TCGA-HR-A5NC	group1	0.366804	0.057003	2.62388	0.10482	0.0464415	2.65955	1.45877	2.19192	2.99487	66.4165
TCGA-IH-A3EA	group1	9.82972	0.297808	0.356285	0.54733	0.0132607	2.14495	0.953727	0.91997	0.815612	21.1989
TCGA-LH-A9QB	group1	0.817966	0.0829013	0.677493	0.218525	0.164641	0.935977	0.629154	4.42383	2.51145	31.2505
TCGA-OD-A75X	group1	0.279092	0.306534	2.02856	4.98652	0.0841181	2.52874	2.37176	1.22927	2.21295	27.4979
TCGA-QB-A6FS	group2	5.04475	6.6	2.68797	87.5618	0.212681	4.67802	0.804663	0.895985	2.0789	46.2767
TCGA-QB-AA9O	group1	2.81873	5.85368	2.60543	131.318	0.205315	3.85749	0.549939	1.00619	2.66346	19.9336
TCGA-RP-A690	group1	10.7058	0.142702	0.350233	0.697328	0.0549598	2.08424	0.21568	1.71055	2.42503	14.4571
TCGA-RP-A693	group1	1.59252	3.44061	4.24134	217.611	0.352064	8.99256	4.05886	1.88558	3.11165	54.504
TCGA-RP-A694	group1	2.14083	2.45277	2.04175	131.035	0.186344	4.12751	0.586798	1.79041	3.01712	29.3157
TCGA-W3-A824	group1	2.50804	7.18168	3.83108	10.239	0.102775	3.5095	0.467313	1.46466	0.561066	27.1989
TCGA-W3-A825	group2	3.21631	5.69597	5.36265	26.6657	0.214056	7.32084	1.4723	3.46297	4.7444	182.608
TCGA-W3-A828	group1	0.808065	0.363504	0.488473	3.35334	0.092719	3.46291	1.57171	1.95366	5.00492	1756.88
TCGA-W3-AA1O	group2	1.05496	0.177674	0.389536	1.72807	0.0324536	1.92719	2.20866	2.47711	2.34954	64.4164
TCGA-W3-AA1Q	group1	1.93079	1.9955	1.53392	24.0596	0.0715867	2.0899	5.45605	1.41619	1.11843	26.6573
TCGA-W3-AA1R	group2	5.8365	1.90418	0.935729	41.1865	0.124211	1.45905	0.368018	1.52362	0.908841	7.40283
TCGA-W3-AA1V	group1	0.967121	0.750933	0.808978	7.85964	0.21959	7.33171	0.764377	1.29909	4.11231	122.378
TCGA-W3-AA1W	group1	11.9659	38.7765	18.5404	105.521	0.987836	14.6997	4.90591	1.61635	1.62208	18.052
TCGA-W3-AA21	group1	0.709423	0.89572	1.04826	12.3365	0.0357181	0.576753	0.176773	1.01317	0.781294	8.10159
TCGA-WE-A8JZ	group1	0.978927	0.786597	0.752315	6.21751	0.0492997	1.24232	0.718259	1.36018	1.02532	52.185
TCGA-WE-A8K1	group2	3.69164	6.00557	4.19765	34.0739	0.368135	3.81445	1.11529	2.01094	1.48978	56.3193
TCGA-WE-A8K4	group2	6.08772	18.1066	6.57148	2.96896	0.147735	3.1418	0.394308	1.98492	1.56156	11.5002
TCGA-WE-A8K5	group1	1.52666	1.82166	1.03817	8.06095	0.080263	2.83728	0.625891	1.40318	1.78115	201.087
TCGA-WE-A8K6	group1	0.22557	0.174222	0.725427	1.69532	0.0182344	2.57047	0.141872	2.4241	2.50038	61.4522
TCGA-WE-A8ZM	group2	2.77342	1.66862	1.98206	0.34868	0.0406413	1.33922	0.239548	3.66049	6.78813	92.8596
TCGA-WE-A8ZN	group2	2.70437	5.72486	3.49668	16.2807	0.405925	3.43913	0.851642	1.02165	2.89144	169.914
TCGA-WE-A8ZO	group1	1.38096	2.28856	2.46571	10.8227	0.346969	6.02986	3.78281	1.56215	1.68484	15.5559
TCGA-WE-A8ZQ	group1	0.43431	0.0469567	1.34824	3.32245	0.0421788	2.05425	0.74874	1.41745	3.82689	45.9493
TCGA-WE-A8ZR	group2	0.986442	0.73774	0.902852	42.4152	0.193579	1.95475	0.231418	1.88245	1.94369	34.2759
TCGA-WE-A8ZT	group1	0.484045	0.423924	0.94032	4.05727	0.0515726	0.951362	0.289228	4.71615	2.20447	10.9399
TCGA-WE-A8ZX	group2	2.7409	4.91562	3.71756	105.885	0.282163	4.28056	1.19928	2.22837	1.83456	44.4589
TCGA-WE-A8ZY	group2	2.02868	0.250915	2.63476	2.73361	0.0665291	2.1548	0.363874	1.27872	1.70866	48.1074
TCGA-WE-AA9Y	group1	1.75402	0.882359	0.832248	84.0819	0.0874558	4.13659	0.833088	1.72217	4.1028	439.776
TCGA-WE-AAA0	group1	9.27029	0.739246	0.894799	11.6073	0.0407904	1.67697	0.70214	1.99365	2.12922	19.8197
TCGA-WE-AAA3	group1	1.34705	3.61986	3.04804	6.56802	0.194669	5.44192	0.862134	1.43286	4.20781	93.1007
TCGA-WE-AAA4	group2	5.62461	21.0824	11.2583	21.1039	0.851623	12.6925	1.31223	1.40938	2.39386	191.345
TCGA-XV-A9VZ	group2	1.15116	0.2375	0.503652	0.251487	0.0272078	0.624285	1.24708	2.06281	2.17585	126.95
TCGA-XV-A9W2	group1	0.594558	0.230855	0.7304	4.05032	0.0423942	2.03572	2.87699	2.52836	1.65293	38.3813
TCGA-XV-A9W5	group2	1.02221	0.7521	2.30004	3.74866	0.161525	1.6886	0.44185	3.02713	4.20947	63.2509
TCGA-XV-AAZV	group1	2.3522	2.48769	31.1739	1.18661	0.0691348	7.61332	1.73594	2.01477	3.26384	60.7706
TCGA-XV-AAZW	group1	3.64233	0.124197	1.1878	0.147317	0.0250073	1.56521	1.35158	2.23227	1.28113	128.142
TCGA-XV-AAZY	group2	2.22545	2.13248	1.24637	67.1966	0.115733	2.19507	0.46699	1.36333	1.90128	64.7494
TCGA-XV-AB01	group1	3.59287	1.36441	1.61464	124.25	0.00992835	2.75841	0.223382	1.34102	3.97276	70.8594
TCGA-YD-A89C	group2	1.04074	0.162783	0.450102	0.721598	0.0237213	1.55775	0.140688	1.06632	3.62451	25.1908
TCGA-YD-A9TA	group2	1.61457	1.30614	1.56909	54.0536	0.265262	6.60119	1.24911	2.76344	5.02676	125.732
TCGA-YG-AA3N	group1	15.2747	15.4147	5.00888	22.2482	0.250195	5.56159	0.9625	1.51018	0.977424	30.3481
TCGA-YG-AA3O	group2	3.84852	1.16178	1.07542	6.29873	0.0971452	3.55022	0.376865	1.84368	1.86171	55.4399
TCGA-YG-AA3P	group1	0.211865	0.158227	0.971032	1.61679	0.0137521	1.32726	0.253944	2.18214	2.41884	9.57517
TCGA-Z2-A8RT	group1	2.77777	1.88156	11.2791	26.5986	0.219357	6.38728	1.8218	1.28716	2.61912	51.8101
TCGA-Z2-AA3S	group1	1.00547	1.8813	1.20617	5.98199	0.130364	2.72174	1.07018	1.51722	1.98358	9.56581
TCGA-Z2-AA3V	group2	5.90734	6.12354	7.10309	32.1619	0.306036	10.8643	1.06425	1.94139	4.75482	62.0149

## Sheet: unicox
id	OS	vital_status	ADORA2A	BTLA	BTNL2	CD160	CD200	CD200R1	CD244	CD27	CD274	CD276	CD28	CD40	CD40LG	CD44	CD48	CD70	CD80	CD86	CTLA4	ENTPD1	FGL1	HAVCR2	HHLA2	ICOS	ICOSLG	IDO1	IDO2	KIR3DL1	LAG3	LAIR1	LGALS9	NCR3	NRP1	NT5E	PDCD1	PDCD1LG2	SIGLEC15	TIGIT	TMIGD2	TNFRSF14	TNFRSF18	TNFRSF25	TNFRSF4	TNFRSF8	TNFRSF9	TNFSF14	TNFSF15
TCGA-RP-A690	6	0	0.0195194	0.0276727	0	0.0566793	10.7471	0.0366783	0.873738	0.594972	0.408428	13.2101	0.234561	4.56673	0.056305	529.858	7.68077	0.173627	0.0511371	1.97281	0.752819	8.94784	0.0061985	2.51731	0	0.116037	0.177419	0.144314	0.00460424	0.0143992	0.153995	2.03826	2.46724	0.0337644	0.735198	1.16457	0.309725	0.302809	0.221787	0.167963	0.113493	30.5816	0.253898	0.245451	0.27345	0.0766338	0.00646382	0.0256943	0.0155618
TCGA-HR-A2OG	7	0	0.130634	0.49951	0.0213214	0.177347	18.962	0.657256	0.350576	19.8232	2.48006	69.6961	1.07323	19.2419	0.413426	127.425	3.26	0.694644	0.224897	5.03733	3.35883	2.8785	0.00948192	5.41823	0	0.62718	0.370084	3.17222	0.00704317	0.0495599	2.23278	4.27362	4.39315	0.710186	6.93665	11.9696	1.31033	3.05058	1.16135	1.32835	0.0744053	9.78151	4.40939	1.01057	9.43905	0.988063	1.72295	0.550269	0.170604
TCGA-RP-A693	10	0	0.130293	0.366221	0	0.137577	3.16071	1.0888	0.565349	10.7478	1.59587	34.0179	0.636979	15.6129	0.352961	214.098	4.95519	0.434128	0.556537	6.92593	1.43414	5.58855	0.0431742	6.07562	0.00654893	0.853132	0.103351	2.34543	0.0213798	0.00835784	7.79589	5.77417	11.4691	0.842721	6.8113	1.75016	3.44946	2.43054	0.132034	1.63397	0.0376434	76.6596	1.52574	1.83088	1.90466	0.17157	0.604048	0.248566	0.289046
TCGA-BF-A1PV	14	0	0.00360807	0.028645	0	0.0380978	0.809289	0.0464901	0.037067	0.429182	0.349859	39.5032	0.1022	0.999796	0.0915879	188.653	0.392772	0.158002	0.0708934	0.550854	0.135587	2.7567	0	0.831201	0	0.0915155	0.022847	0.0788675	0.00340429	0.0106465	0.232672	0.494854	1.03788	0.0374472	1.0583	7.01531	0.150285	0.678071	0.0126142	0.0819644	0.155842	20.9719	0.684654	0.154453	0.404368	0.0809452	0.0597404	0.0411621	0.0690368
TCGA-EB-A82C	17	0	0.019714	0.00558972	0.0140771	0.130101	2.82583	0.0370439	0.0578654	0.307779	0.221341	36.9378	0.232668	0.523376	0.0341197	211.552	0.302971	0.0539561	0.0387351	0.192626	0.0779818	1.17018	0.00626028	0.445464	0	0.0625034	0.0145444	0.285168	0	0.00727135	0.297535	0.337976	2.16634	0.0682019	0.636707	0.939119	0.0684277	0.104855	0.0344611	0.0610693	0.0163749	29.2549	0.40727	0.100214	0.588375	0.0331704	0.026113	0.0173003	0.010478
TCGA-GF-A2C7	21	0	0.00674115	0.0191139	0	0.0569441	20.6346	0.0398108	0.153349	0.220512	0.333711	22.3315	0.610445	1.22481	0.171118	128.606	0.941037	0.0276752	0.0309059	0.60928	0.146661	1.55793	0.0299696	0.672461	0	0.122894	0.083992	0.0433389	0.0031802	0	0.0971169	0.535825	1.01408	0.139929	3.51174	2.50356	0.0534828	0.298791	0.0432076	0.058007	0.0223975	67.3985	0.154739	0.364322	0.320267	0.0189043	0.0133939	0.00887369	0.609096
TCGA-RP-A694	21	0	0.0778844	0.235556	0.0123588	0.127927	6.81793	0.227655	0.374666	3.78295	0.596219	17.4684	0.285976	1.58668	0.07988	175.065	2.53799	0.0947401	0.147364	3.91604	1.37782	5.99866	0.0164884	5.97604	0	0.349822	0.0973907	1.27962	0.0122476	0.00638379	4.19729	3.58539	10.3859	0.269447	2.02811	1.40483	2.94369	1.19673	0.105891	0.994857	0.287524	52.7449	0.556201	0.509367	0.621976	0.111633	0.237853	0.0949285	0.351862
TCGA-EB-A3HV	39	0	0.0357014	0.0323929	0	0.0226184	15.7704	0.0460013	0.220064	0.838722	0.353469	38.2586	0.199186	4.85164	0.255398	81.616	0.850441	23.6758	0.0420888	1.71804	1.4899	1.70764	0	2.62873	0.0536544	0.13017	0.349052	0.358058	0	0.0158018	0.519233	2.7413	6.97655	0.197618	3.19608	3.37501	0.417789	0.272174	0.228829	0.216274	0.0948944	16.7171	3.38728	0.469949	0.791536	0.416489	0.127682	0.137853	0.032258
TCGA-GF-A6C8	62	0	0.0364752	0.28441	0	0.0722144	37.6535	0.303531	0.22751	4.92175	1.59623	26.6721	0.974467	5.98416	0.378774	35.3837	5.37791	0.474195	0.459872	3.5473	1.24444	1.19919	0.0810802	4.63867	0.0158127	1.17813	0.0673577	7.12878	0.0387169	0.0134536	11.0977	2.69081	10.6696	0.299698	3.23382	0.978441	2.11613	0.96194	0.116894	1.38415	0.560499	27.3191	1.47917	0.605048	12.5636	0.276176	0.440872	0.0560163	0.109049
TCGA-EE-A29L	79	1	0.0395442	0.0285407	0	0.0645304	0.347735	0.0115802	0.374596	0.448999	0.190804	17.5595	0.0647993	0.268425	0.00829584	74.0847	0.391341	0.0196783	0.00941802	0.100988	0.206195	1.81457	0	0.182277	0	0.131074	0.0521063	0.0508461	0.00339189	0	0.143041	0.113925	0.35613	0.0373108	0.673744	12.7824	0.0926945	0.031868	0.0754096	0.0321714	0.071665	89.4402	0.0880207	0.0730978	0.192689	0.0120975	0.0166664	0.028393	0.032482
TCGA-EB-A44O	81	0	0.0329947	0.0654874	0	0.182906	6.52187	0.11957	0.157377	0.723623	1.37236	89.9929	0.233646	0.910177	0.0571052	10.7024	0.522921	0.0338643	0.0324149	0.916805	35.7124	2.55245	0	0.945589	0	0.156915	0.0317108	0.413641	0.0233484	0.0121699	0.565882	0.773498	1.23178	0.0285369	1.39283	3.72725	0.335396	0.321737	0.163417	0.23849	0.0411094	61.9157	0.908848	0.556142	3.76816	0.10178	0.174818	0.0760068	0.15783
TCGA-D9-A1JW	111	0	0.0996448	0.519024	0	0.237709	1.32963	0.182286	0.411641	11.326	2.06803	36.1452	1.09921	7.06669	1.07308	245.685	5.83246	0.434335	0.362569	3.73677	1.28467	2.49828	0.00937562	6.73652	0.00853293	1.38071	0.100618	4.51754	0.034821	0.0272246	8.99301	5.89567	12.1082	1.264	1.55121	1.10946	3.9528	2.74811	0.124725	2.44909	0.625355	43.6465	1.82983	0.485799	2.82335	0.484353	1.05347	0.657454	0.168691
TCGA-W3-AA1O	122	1	0.037414	0.0188594	0.0474953	0.127296	15.2512	0.169621	0.317256	0.815909	0.691631	34.9685	0.363959	1.73135	0.0479658	48.2557	0.889109	0.056889	0.0925721	0.924091	1.8253	1.96331	0.00528046	1.14556	0.00480584	0.105441	0.144227	0.106905	0.011767	0.0122666	0.33082	1.19214	2.36722	0.100673	2.8426	0.795979	0.140172	0.302183	0.949537	0.134501	0.0276241	72.568	0.292634	0.306974	0.952059	0.284451	0.10187	0.0145925	0.0375616
TCGA-EB-A3Y6	126	0	0.0161445	0.19226	0	0.102282	7.11792	0.281696	0.284328	1.84838	1.04227	31.9689	0.329115	8.02306	0.176965	87.0202	11.1858	0.121513	0.0898777	1.53805	0.758362	2.06047	0	2.36679	0.0793213	0.7422	0.0351233	0.928947	0.00761631	0.00595476	1.63364	1.40906	4.1968	0.0977427	2.76868	4.69287	1.16879	0.858695	0.032925	0.650154	0.0402301	20.8284	1.02529	0.431941	0.42284	0.298809	0.299388	0.16293	0.0793722
TCGA-EE-A185	151	1	0.0112602	0	0	0.0535038	0.347279	0.0120907	0.0165258	0.184169	0.114932	46.3153	0.0579907	0.513806	0.0129923	53.8289	0.0288419	0.0616372	0.0073749	0.103148	0.14476	0.924085	0	0.198587	0.0065087	0.365932	0.0844006	0.0217176	0	0.0083065	0.0386241	0.149171	0.351173	0.0584333	1.12688	5.92129	0.022334	0.0798547	0.577382	0.0193786	0.0935303	94.1853	0.0689257	0.11448	0.960194	0.0126309	0	0.044467	0.029924
TCGA-EB-A3XE	180	0	0.024526	0.0778861	0	0.0155383	5.51492	0.142208	0.345551	3.71965	0.255341	22.8128	0.311565	2.4987	0.362223	215.657	2.64475	5.74601	0.019276	1.0784	0.446276	2.15164	0.00623068	1.9086	0.00567066	0.31104	0.0757556	1.69661	0.00925629	0.0506588	2.24789	1.11107	4.61815	0.271518	1.34237	3.44833	1.37181	0.365258	0.131476	1.09743	0.114083	24.8569	4.24861	0.60894	1.51776	0.390661	0.604257	0.215231	0.0443209
TCGA-D9-A4Z2	190	1	0.0485723	0.0296633	0.010672	0.216987	6.61018	0.457356	0.334495	1.46665	0.385178	38.841	0.372018	3.76317	0.103466	91.7944	1.59823	2.78151	0.151721	1.21389	0.221695	2.148	0.669182	0.85663	0.116624	0.207306	0.0684049	0.120105	0.0035253	0.00551247	0.266576	1.02101	5.0092	0.116335	2.08986	1.37552	0.118573	0.443827	2.08131	0.195477	0.0744839	39.7619	0.560333	0.991648	4.55155	0.138307	0.0890842	0.0983661	0.170784
TCGA-ER-A19J	196	1	0.0288256	0.0280225	0	0.026089	13.0466	0.490803	0.296136	1.07763	1.02137	20.9118	0.98262	3.24559	0.0760222	174.375	1.45031	0.202871	0.285888	3.32455	0.19547	2.78523	0.0156921	4.03068	0.00952112	0.19584	0.151479	0.158846	0	0.00607549	0.983108	2.8068	4.61126	0.0569853	7.08225	2.50637	0.645249	1.29955	0.167963	0.470571	0.0410457	27.3866	0.34029	0.374593	2.00657	0.106241	0.441823	0.0867303	0.991475
TCGA-EB-A44N	205	1	0.060237	0.464566	0.0516159	0.120849	13.1396	0.53684	0.68072	6.35912	1.01448	35.3612	0.972033	5.54722	0.806234	81.8271	5.33074	1.94541	0.213042	1.61123	1.29861	2.46912	0.00765143	1.52049	0	0.84032	0.106906	2.35457	0.0511513	0.0444359	1.19014	1.31748	5.89663	0.854416	3.88659	4.44079	1.7802	0.971848	0.259734	1.68769	0.280193	31.5524	4.22185	2.50124	4.27071	0.621636	0.618368	0.35946	0.144072
TCGA-YD-A89C	210	0	0.14473	0.0461665	0	0.119392	14.361	0.063133	0.0796535	0.56489	0.0369312	100.433	0.51244	0.58536	0.0313112	10.6955	0.596613	0.0866509	0.0296223	0.69051	0.241525	1.99691	0.149369	0.513488	0.0418289	0.0860379	0.0203623	0.343111	0.00426737	0.0133457	0.465417	0.444087	0.776622	0.046941	2.29769	0.259382	0.206327	0.144336	0.0368953	0.183695	0.0300542	14.198	0.415274	0.222652	0.881542	0.0913203	0.0479272	0.0873194	1.07213
TCGA-EB-A5VV	214	0	0.429328	11.5804	0.24881	0.94608	20.5331	4.62328	4.80331	78.9345	4.21699	2.02426	14.671	55.0594	30.2965	59.9485	155.987	2.55445	1.53228	11.2854	10.965	8.21299	0.015807	7.37967	0.251759	9.13378	0.490219	15.6329	0.598813	0.1377	6.48822	14.2812	28.8655	17.6943	6.19744	9.16844	11.1689	3.19913	0.297295	13.2311	7.40098	36.0529	5.90346	19.6903	10.551	1.32611	4.42586	4.39011	0.357164
TCGA-D9-A1JX	216	1	0.0801517	0.644993	0	0.32644	28.5347	0.37294	1.00268	10.9188	1.83489	35.1982	1.10731	7.77066	0.1145	53.9225	5.84616	2.4862	0.499957	5.53344	2.0231	3.94742	0	8.55294	0.0132371	1.13145	0.0591996	4.49535	0.0180059	0.123885	17.4542	5.09594	8.44994	0.435742	3.93771	0.402474	7.05553	2.36163	0.191261	3.80713	0.126812	32.4061	1.08638	0.473818	1.84121	0.38532	1.96159	0.221063	1.2557
TCGA-D9-A4Z5	218	0	0.0230055	0.026092	0.0262839	0.0680166	0.438611	0.232201	0.0877849	0.246286	0.507201	27.1006	0.872799	2.7866	0.0955596	168.307	0.54212	0.906693	0.192864	2.41085	0.0819018	1.43632	0	3.51463	0	0.0656453	0.0646058	0.414127	0.00868246	0.0135766	0.928006	2.56722	3.87604	0.095507	5.60756	2.99196	0.191647	1.08494	0.16086	0.0506778	0.0152872	13.8853	0.281641	0.713987	0.76228	0.129029	0.0822769	0.0969062	0.232321
TCGA-QB-A6FS	220	0	0.109035	0.134906	0	0.0627985	1.07692	0.0745033	0.52371	21.3559	0.581749	26.8894	0.501979	8.0427	1.1437	56.0224	3.00862	0.976657	0.214238	3.09325	1.37234	1.89191	0.00629539	6.70851	0	0.463548	0.10686	3.19268	0.00935242	0.0365607	17.007	5.58728	15.3476	1.9718	1.13988	0.472193	7.53978	0.817184	0.265684	2.00953	0.642205	59.5464	3.4888	0.456144	3.3327	0.789437	1.25389	0.187021	0.0684888
TCGA-EB-A553	226	0	0.0218464	0.018583	0	0.080737	13.3222	0.0821016	0.128249	1.49422	0.211835	14.7105	0.220332	2.25652	0.390707	15.4499	2.02145	0.179377	0.100158	1.42753	1.29625	4.23251	0	1.30636	0	0.181818	0.0935049	0.688208	0.0103062	0.0402894	1.4088	1.72513	5.67101	0	0.864581	0.277857	0.379147	0.213028	0.0254591	0.289499	0.217754	74.5379	1.705	2.39642	2.56815	0.165413	0.119367	0.268402	0.052251
TCGA-FS-A1Z7	237	1	0.0506144	0.0656057	0.0309789	0.110705	38.6856	0.225153	0.413862	0.741824	0.30628	38.4774	0.688905	5.18298	0.166858	94.3184	4.11155	3.3049	0.0899785	4.34944	0.29317	2.90253	0.0275535	6.17678	0	0.177667	0.0907199	1.76181	0.00682224	0	0.550606	3.59865	10.3253	0.0875521	13.4079	4.39421	0.250977	0.679432	1.37771	0.271274	0.0840833	50.8908	0.520054	1.12203	2.32538	0.296043	0.371134	0.418792	0.318975
TCGA-EE-A17Z	263	1	0.0380058	0.00431048	0	0.0321044	0.319676	0.0775367	0.0334669	0.350362	0.0969805	21.0053	0.205518	0.479273	0.043852	135.072	0.150889	0.166432	0.0398271	0.297085	0.0526183	1.08482	0.0144827	0.410544	0	0.0602489	0.00884232	0.0879623	0.00717184	0.00560726	0.182511	0.432406	2.14746	0.184077	1.3319	0.277726	0.0829206	0.431244	0.633358	0.0575584	0	54.4083	0.139584	0.0854141	0.583357	0.140685	0.0176198	0.0100058	1.27866
TCGA-EB-A550	264	1	0.0299844	0.0623466	0.0142739	0.100259	9.72395	0.134149	0.234698	1.05514	1.84649	22.2775	0.150132	2.87736	0.230645	103.968	1.74724	1.69603	0.0850996	0.671411	0.681998	1.46666	0.146	0.754657	0.00577726	0.301042	0.0794309	1.16947	0.00471515	0.00737302	1.83074	0.610113	4.88465	0.121022	2.30783	2.49619	0.624461	0.451865	0.180539	0.19953	0.199247	14.5793	3.90022	5.06472	0.645304	0.0728742	0.112532	0.201735	0.14343
TCGA-ER-A19T	270	1	0	0.0210332	0.0397274	0.132178	0.454964	0.0248911	0.163304	0.151659	0.0615188	84.5473	0.477542	1.55397	0.0213979	180.602	0.0593768	0.0126893	0.0182193	0.334098	0.0366792	2.26691	0	0.500819	0.00535979	0	0.0395393	0.0119227	0.00437443	0	0.66793	0.378153	2.76256	0	2.22205	1.22223	0.0275874	0.402773	0.0972538	0.0127663	0.0154041	17.977	0.0709487	2.09384	0.225915	0.348442	0.0030706	0.0122059	0.0221777
TCGA-WE-A8ZR	274	1	0.0559937	0.331138	0.0342713	0.130917	2.93238	0.249082	0.135006	3.7703	0.526617	46.2706	0.559576	2.03073	0.175362	69.7801	3.4831	1.19317	0.0995414	1.40199	0.704028	1.3497	0.0254015	1.45923	0.00462368	0.456502	0.151075	1.44508	0	0.00590081	0.883503	1.43162	1.71399	0.705673	2.86294	2.64888	0.864684	0.382911	7.28973	0.680055	0.0398655	69.0139	0.612047	0.487951	1.26677	0.0987004	0.455608	0.122845	0.148803
TCGA-EB-A3XF	278	0	0.0287146	0.0705619	0.0546777	0.0555865	18.7518	0.421376	0.287972	0.839672	3.88829	30.9148	0.488831	4.62162	0.0993949	194.54	2.06551	0.73351	0.369865	2.99277	0.33129	1.74984	0.00607898	3.36028	0.027663	0.61452	0.142862	7.95039	0.0857938	0.00706078	1.3264	3.49073	14.2932	0.0827835	2.32678	7.18471	0.227815	2.17213	0.0836578	0.164724	0.0159007	49.4553	0.790951	0.558263	0.804535	0.112734	0.256737	0.142794	0.165336
TCGA-ER-A199	279	1	0.0871688	2.07614	0	0.541423	14.0673	0.418436	1.29436	26.2878	2.0987	14.963	3.72343	15.8931	1.56191	19.4262	19.589	1.45952	0.671663	6.65727	2.40353	3.01709	0.0260526	8.5005	0.0177832	1.73137	0.245274	6.3557	0.0822454	0.0378253	16.5611	6.27336	17.6206	3.35271	4.53435	1.70747	5.51228	1.67272	0.430237	7.41255	1.22662	33.6068	3.13867	1.11944	4.19754	0.93753	3.24655	0.526474	0.280706
TCGA-BF-A1PX	282	1	0.105399	0.323915	0.00971125	0.470297	13.2599	0.474595	2.09575	19.999	3.38357	18.9764	0.992237	8.99257	0.666907	71.0608	8.30373	1.38653	0.249404	4.87523	1.67442	3.18507	0	5.64773	0.00393055	2.34997	0.202517	9.48658	0.0352874	0.150487	18.2167	4.94928	13.8644	1.56441	5.28448	3.75508	8.23401	1.61549	0.99452	3.68398	0.305004	30.0779	6.30599	1.12797	3.13949	0.732256	2.15947	0.841403	0.251185
TCGA-D3-A3MO	284	1	0.0418935	0.0518335	0.0108781	0.0965139	25.1148	0.294435	0.0503049	0.169883	0.0544222	40.2136	1.66719	4.15182	0.0966754	38.7928	2.33634	1.59482	0.0498876	1.07918	0.391693	1.36186	0.135454	1.30556	0.0176113	0.0422621	0.45028	0.391758	0.00718678	0.00561894	0.21947	0.874527	2.49289	0.355746	5.02133	5.4604	0.166187	0.0742745	2.02387	0.0393261	0.0379612	13.2857	1.99321	0.387202	2.16199	0.559642	0.158908	0.0467908	0.085017
TCGA-EB-A41B	291	0	0.0335908	0.118525	0.0319814	0.130052	0.42381	0.0721363	0.34509	2.98563	0.944765	19.1172	0.217845	20.4801	0.0344515	137.578	1.21411	3.22798	0.0831124	0.770399	0.457676	1.90859	0.00474086	1.36996	0.00431474	0.40825	0.0727541	0.595077	0.0105645	0.0110131	2.30442	0.884179	2.06506	0.064561	0.404754	5.79998	1.76187	0.172046	0.556739	0.578091	0.0372018	60.4518	0.993805	0.459342	1.11848	0.0962922	0.553705	0.0786082	0.0456256
TCGA-FS-A1ZG	295	1	0.00958182	0.206479	0	0.0303525	26.5381	0.0994554	0.065625	0.398916	0.195602	33.9034	0.279632	1.01753	0.029482	227.137	0.335418	0.0874164	0.06694	1.10789	0.341122	10.6866	0	1.08785	0.00369236	0.708849	0.0196768	0.2423	0.00301354	0.00942448	0.385639	0.545909	1.38047	0.033149	1.36339	0.369297	0.16471	0.209518	0.416877	0.164901	0.0318356	40.6503	0.205282	0.0341812	0.342392	0.0322444	0.0824981	0.0224231	0.0339515
TCGA-D9-A6E9	301	0	0.281477	0.80072	0.0131799	0.0974471	4.19177	0.688704	3.79919	63.0255	8.67557	21.4568	2.32494	18.6361	0.617606	62.0767	14.3722	17.0117	0.471463	10.2856	6.25163	5.35333	0	26.7334	0.0746825	2.16523	0.139824	27.5656	0.0435376	0.0953109	145.921	13.343	28.372	2.49035	1.65404	0.661583	46.7046	3.9678	0.768977	11.0415	0.214638	42.5385	5.08418	0.691357	7.18387	1.36648	4.52302	0.530474	0.311473
TCGA-GF-A3OT	301	0	0.0836888	0.106307	0	0.0318123	2.80162	0.248016	0.427426	2.49866	21.1364	109.517	0.376408	13.142	0.10815	89.9539	2.21219	3.29834	0.328873	3.49578	1.49632	1.86002	0	4.79315	0.00773989	0.583739	0.0649542	4.47646	0.0189509	0.0148166	2.42512	3.6382	5.59584	0.162135	23.4945	147.884	1.04907	10.2794	3.23014	1.03469	0.044489	4.01972	0.594237	1.23955	1.12551	0.240322	1.26595	0.0734422	12.1094
TCGA-YG-AA3N	306	0	0.117884	0.401098	0.0146394	0.108238	6.43068	0.247652	1.21106	19.5093	1.23985	24.496	0.888664	4.35427	0.177414	144.394	2.61906	0.46292	0.10742	3.12376	2.29099	1.75909	0	5.67775	0.0177756	1.72251	0.136759	1.23896	0.0145077	0.0983037	22.7354	4.47335	7.68761	2.05687	0.824413	3.32814	15.686	1.92644	0.125432	4.36094	0.0851454	49.4538	1.01963	0.43881	0.986499	0.30471	2.0469	0.220394	0.177069
TCGA-GN-A266	308	1	0.12204	0.598432	0	0.216034	6.43074	1.39519	1.09572	11.0476	5.06319	20.794	1.14919	11.8402	0.496985	100.043	6.12311	4.4208	1.00618	13.459	2.36404	4.6285	0.00455933	13.3016	0.00414953	1.46236	0.266911	15.5903	0.0440267	0.0317742	7.93887	10.6048	12.5112	0.521547	15.8001	82.3038	2.36363	15.6422	1.61881	2.4981	0.274293	14.2711	2.0653	0.964176	4.23264	0.543552	3.94148	0.255144	0.253733
TCGA-EB-A44R	315	1	0.0817796	0.424704	1.05728	0.49993	7.40362	0.45292	1.21285	11.0461	0.658987	19.2914	0.480281	12.6411	0.198651	47.1258	3.28537	4.15846	0.0902091	2.7179	1.29397	2.52519	0.131215	4.19874	0.00497587	1.67169	0.0485828	1.854	0.0203054	0.0254011	10.1635	2.2741	9.45644	0.342485	3.04341	1.27801	12.2166	0.984407	0.0351118	2.34075	0.0715034	160.764	0.86944	1.50165	1.30034	0.188296	1.37116	0.173751	0.343151
TCGA-GN-A4U7	317	1	0.0179641	0.0152807	0.0384828	0.265558	0.919195	0.0289335	0.731617	0.25375	0.357549	21.5934	0.107936	1.22211	0	24.9462	0.310589	0.0983337	0.0352969	0.296204	2.74469	1.49878	0	0.282166	0	0.049836	0.0303692	0.0750695	0	0	0.0862672	0.293978	1.16663	0.139833	0.49684	0.681286	0.0445386	0.0318493	1.4445	0.0247328	0.10445	32.4598	0.0824711	0.1538	0.809696	0.0906785	0.029744	0.023647	0.00954793
TCGA-BF-AAP7	318	0	0.06537	0.330261	0.016974	0.100399	8.65585	0.204192	1.16871	11.752	1.71659	31.244	0.464181	24.8883	0.287988	92.0823	4.85571	1.10601	0.217963	5.48004	2.37425	2.13699	0.0377429	9.13785	0	1.46963	0.126444	2.98005	0.100927	0.105213	26.0104	6.5544	18.7516	1.02796	2.07613	1.36875	8.80493	0.96932	0.249317	3.8782	0.513363	42.0145	3.67402	1.06209	4.6911	0.346637	1.20043	0.281616	0.148452
TCGA-DA-A3F3	319	1	0.0290176	0.117016	0.0552547	0.102133	12.6195	0.166174	0.634072	1.61077	1.55659	33.9341	0.279512	1.45515	0.0744028	269.564	1.33373	0.167664	0.139371	1.57912	0.420874	10.5042	0.00819084	1.80182	0.00372732	0.276002	0.075896	0.679887	0.0152104	0	0.88475	1.63816	8.71612	0.167314	1.7987	0.77541	1.04878	1.57769	0.0789046	0.545997	0.0856988	32.5529	0.315772	0.086262	1.11545	0.079566	0.41426	0.0481002	0.171365
TCGA-EB-A5VU	321	1	0.00364998	0.0331174	0.0208506	0.0616645	30.0663	0.0666259	0.192845	0.564416	0.309217	30.7468	0.473072	4.59676	0.067383	43.5498	0.649758	0.129867	0.100404	1.51573	0.0866285	2.67436	0.00463628	1.58113	0	0.0752199	0.11345	0.173647	0.00344383	0.00538507	1.04166	1.87725	3.28907	0.0378821	4.02068	1.20531	0.108593	0.368858	0.0723108	0.0904543	0.0606354	16.9236	0.323961	0.46874	0.898164	0.184242	0.0797732	0.0288278	0.0659587
TCGA-BF-A5EQ	323	0	0.0822285	0.497389	0.0391444	0.217064	17.6049	0.564094	0.455904	7.60753	1.1517	35.1365	0.882252	4.79056	0.337341	107.201	3.47522	0.712674	0.203455	2.38806	1.24686	2.7497	0.00580269	2.9155	0.00528113	1.39043	0.0881606	2.54926	0.0603433	0.0539189	3.48495	1.99829	6.49663	0.584755	3.08882	6.18629	3.13506	0.93951	0.0905029	1.83968	0.364273	41.4787	2.02732	0.557333	1.56933	0.33308	1.08919	0.436973	1.33056
TCGA-BF-AAP6	325	0	0.0304639	0.0431888	0	0.164856	4.42546	0.0899544	0.25708	0.815331	0.361471	28.5889	0.186308	14.5705	0.0527251	87.406	1.4143	0.771247	0.0847977	0.627886	0.685372	1.53025	0	0.810098	0.0264134	0.513114	0.0548632	0.14689	0	0	0.21944	0.3739	1.60954	0.013174	1.55761	0.940473	0.18127	0.236297	0.261825	0.159905	0.0506083	53.1434	0.839137	0.672419	5.92844	0.192218	0.141233	0.467846	0.0202395
TCGA-EB-A3Y7	326	1	0	0	0	0.0100185	1.66929	0.00509394	0.0835498	0.296261	0.561697	58.3259	0.00814404	20.9939	0.120424	8.10943	0.151892	0.116858	0.0124285	0.394012	7.28116	1.15912	0	0.366043	0	0	0.0325901	0.0121998	0	0.0349962	0.429601	0.266177	1.91468	0.114887	0.74754	0.215023	0.0846861	0.0336437	0.0995144	0.0489866	0	22.6458	1.30676	0.228467	0.427657	0.149002	0.0219938	0.058285	0.0605151
TCGA-EB-A4P0	326	1	0.0254887	0.127197	0.0145605	0.150716	3.39453	0.125895	0.389041	2.48615	0.738857	23.6774	0.231907	4.93135	0.0235276	136.041	3.26433	1.77193	0.0400653	1.22658	0.322639	2.25954	0	1.54524	0.00589325	0.145462	0.0413871	0.642359	0.0240491	0.0225631	2.50399	1.52015	26.7354	0.246904	1.30416	0.938361	1.365	0.958026	0.439616	0.463221	0.0508118	58.3915	0.936124	0.414621	1.22958	0.223012	0.313988	0.0849982	0.024385
TCGA-BF-A5ER	327	0	0.0205038	0.0139528	0	0.00433002	2.02931	0.0132096	0.0300919	0.195115	0.309736	41.0906	0.0668774	1.06147	0.113558	62.606	0.19957	0.0561179	0.0537161	0.280482	0.218987	0.509223	0.00520888	0.601175	0	0.0130015	0.238561	0.0843644	0	0	0.202553	0.839381	2.24486	0.0141869	1.23116	0.352766	0.0976037	0.0945153	0.0191156	0.0141147	0	48.9957	0.238464	0.210653	0.209811	0.110398	0.038023	0.0215921	0
TCGA-BF-A5EP	335	0	0.0313555	0.0355623	0	0.0520276	16.917	0.0817653	0.013148	0.639386	0.374908	32.0229	0.065362	2.08854	0.0310104	95.8558	0.344202	0.171637	0.0234701	0.426739	1.29348	1.43565	0	0.785051	0	0.0710093	0.0465933	0.155508	0	0	0.288859	0.651586	1.84401	0.123973	1.42633	33.5531	0.0977302	0.317665	0.219245	0.117175	0.0148827	47.8323	1.71368	0.210926	0.785765	0.693395	0.0534	0.102204	0.0357117
TCGA-BF-AAP4	335	0	0.0665456	0.281768	0.0253429	0.121794	14.9821	0.319159	2.37649	6.97894	2.07843	21.1795	0.396024	4.7406	0.153564	53.5005	3.56239	6.07106	0.203393	2.73092	3.95725	3.80017	0.00563518	6.81672	0.015386	1.17447	0.0518803	7.20453	0.0376722	0.0523623	14.913	2.21026	6.87879	0.276263	1.28995	1.49372	7.16263	1.0697	0.465301	2.98983	0.235838	24.4314	4.00548	0.612461	1.77262	0.378205	1.74529	0.167408	0.0565903
TCGA-FS-A1ZR	347	1	0.0220733	0.182396	0	0.109877	17.7883	0.216697	0.249906	1.82856	1.29387	36.0131	0.492607	2.26033	0.254687	150.708	1.90211	0.302067	0.235442	1.65996	0.604964	2.03581	0.0320434	1.80393	0.0145816	0.634851	0.0977226	1.83266	0.0386779	0.0372186	1.59217	1.2221	4.94954	0.283638	3.33359	3.296	0.831841	0.84978	0.0257235	0.814023	0.0733386	43.3289	1.09057	0.506198	0.998749	0.240527	0.634885	0.157733	0.181007
TCGA-EB-A6QZ	352	1	0.0144842	0.0164274	0	0.0917637	10.7413	0.0207366	0.354289	0.45944	0.211903	29.8438	0.364684	1.43399	0.022283	120.44	2.19507	1.1232	0.0758916	0.684042	0.095491	1.15189	0.00613272	0.782303	0.1507	0.0765372	0.0501216	0.124159	0	0	0.278224	0.581914	4.41799	0.0334061	1.17543	1.30852	0.105338	0.136958	0.185674	0.0830902	0	34.248	0.339864	0.30485	0.55286	0.0866521	0.0607547	0.0211847	0.105211
TCGA-WE-A8ZT	359	0	0.0544427	0.280236	0	0.256477	16.1919	0.723979	0.0614626	2.10469	2.12445	20.6365	0.348681	0.986743	0.222277	128.279	1.2175	0.114621	0.0603432	0.470582	0.347884	1.00638	0.132989	0.433919	0.0484143	0.225722	0.0130771	0.527711	0.00395136	0.0123574	0.379238	0.639648	1.91149	0.08693	0.908321	0.278912	0.290726	0.423219	0.0195218	0.588116	0.166972	42.6079	0.256348	0.385439	3.89766	0.042279	0.0637935	0.0330763	0.0979381
TCGA-EB-A85J	360	0	0.189335	0.539745	0.014616	0.270163	1.29843	0.51649	2.08029	22.4759	2.41305	22.9856	1.26937	9.14462	0.543198	82.4266	8.63102	2.15684	0.254714	3.94376	2.24684	3.77879	0.259998	6.02965	0.04141	1.39527	0.0897038	3.75699	0.0724223	0.143445	18.5636	3.24862	10.5855	1.52248	1.21229	0.520669	5.96798	1.49695	0.292207	5.70665	0.102011	26.0243	6.59351	0.996695	3.37865	0.625666	4.06013	0.458046	0.193104
TCGA-D3-A2JD	361	1	0.0882645	0.788838	0	0.0149118	4.7465	0.113729	0.559609	17.5335	0.583789	51.5967	1.08187	19.3966	3.2345	42.8538	8.1434	0.599106	0.115618	1.15566	13.8331	1.28785	0	1.98862	0.00816307	0.324619	0.150412	0.844371	0.00666234	0.0156267	1.29823	2.7146	7.6454	3.95743	1.5495	2.53097	1.98877	0.400608	0.127547	0.884675	1.92378	54.6326	0.864451	0.615877	2.64076	0.665336	0.619647	0.139424	0.048789
TCGA-EB-A85I	362	0	0.0327253	0.315485	0	0.109424	9.58824	0.29868	0.576342	7.41233	1.88167	65.6334	0.435388	1.85527	0.138451	67.2556	2.33306	1.74657	0.228624	1.5655	2.51349	1.83747	0.00692807	4.1663	0.0441375	1.0635	0.0770593	2.5247	0.00514617	0.056329	11.6593	1.07391	5.95153	0.283039	3.00706	4.67179	6.24207	0.63822	0.120768	3.26654	0.0724867	31.7725	4.80761	0.782164	3.41515	0.575104	1.58942	0.464284	0.136249
TCGA-D3-A2JK	368	1	0.0668661	0.0379185	0	0	9.84246	0	0	1.09364	0.102374	60.1767	0.229576	4.32703	0.231455	29.4253	1.11326	1.28106	0	0.898358	1.19025	0.547784	0	2.10056	0	0.0529999	0.0604989	0	0	0	0.0917439	3.28273	13.1254	0.346992	1.4965	0.309254	0.0663125	0.0592747	1.71432	0.0230151	0.333244	69.6302	1.12557	0.679813	12.8699	0.337523	0.177141	0.410755	0.0533089
TCGA-FR-A2OS	368	1	0.0119981	0.0170098	0.017135	0.0411739	1.09329	1.47511	0.0792394	0.347876	0.202066	23.1502	1.52418	2.1053	0.0692188	311.116	0.722201	0.270916	0.278966	2.03328	0.201707	2.30038	0.0114302	1.51758	0.0554819	1.77838	0.0890948	0.231409	0.00566024	0.00442542	0.123466	1.29651	1.28984	0.093394	5.83989	6.08182	0.0713929	1.05296	0.0908848	0.0578161	0.0199319	31.6803	0.422295	0.414099	2.68934	0.198514	0.0675438	0.0473811	0.243921
TCGA-EB-A5SF	369	1	0.00479859	0	0.0548242	0.00506685	0.887964	0	0.274658	0.0998888	0.0587745	49.4189	0.115327	2.55586	0.0110735	22.5112	0.196657	0.0394004	0	0.25788	0.0664355	0.731051	0.0365716	0.423143	0	0.00760698	0.125779	0.0308501	0	0	0.085591	0.598304	6.6094	0.0996063	1.31145	1.22951	0.0951772	0.127614	0.257238	0.00990993	0.0159433	10.243	1.51271	0.344071	1.53154	0.13995	0.0254247	0.0126332	0.0153027
TCGA-WE-AA9Y	370	0	0.0859733	0.35956	0.0613907	0.102127	13.5514	0.478879	0.394301	5.49677	0.285195	34.5395	1.01929	4.35986	1.35157	73.1963	5.20938	0.352956	0.077424	2.4939	5.64322	4.42823	0.00682532	2.89626	0.0248474	0.247025	0.0888855	0.283271	0.0253492	0.00792765	0.538193	3.44195	4.81836	0.780756	5.45172	2.02788	0.916562	0.638281	0.187858	0.699104	0.482029	7.87241	0.871613	0.534795	0.942584	0.482191	0.30961	0.377235	0.37127
TCGA-EB-A299	378	0	0.0281231	0.164797	0.0267757	0.0544415	5.07926	0.488189	0.543443	3.33132	0.72241	23.4302	0.2253	12.3971	0.259593	87.4661	3.44565	2.23217	0.079817	1.41404	0.686015	2.56261	0.00595377	1.67395	0.0541864	0.542419	0.113154	0.554465	0.0442246	0.0345767	3.09978	1.45373	5.35533	0.129725	3.6332	7.7521	1.61764	0.556777	0.398749	0.997028	0.077866	23.0348	4.3467	2.28738	2.69506	0.325979	0.645697	0.250912	0.0822109
TCGA-EB-A6QY	382	0	0.00827432	0.089152	0.0118168	0.0480529	4.77901	0.177691	0.163938	1.19338	0.578518	52.3011	0.177555	0.926735	0.152754	30.3113	0.588127	0.0905854	0.0650313	1.21273	3.41214	1.75172	0.00525511	1.01237	0	0.222987	0.0383111	0.606431	0.0195174	0	0.482495	0.640495	1.46027	0.071564	1.218	4.74147	0.377468	0.271392	4.40669	0.270559	0.0824743	52.3007	1.55744	0.916501	0.433426	0.106737	0.194542	0.134333	0.0615691
TCGA-ER-A19D	383	1	0.0758107	0.510516	0.825542	0.105064	57.2235	1.04805	0.486769	6.77737	0.710923	53.2563	1.56172	6.02225	0.56857	14.5848	5.2793	0.75215	0.415838	6.48156	1.11518	3.21563	0.0902778	6.88352	0.00547757	0.833744	0.141016	4.62409	0.0849405	0.0279622	3.24401	5.80433	8.60191	0.393409	16.41	2.6472	2.17091	2.14212	0.176695	1.67652	1.24366	4.97397	1.78369	1.92688	4.94081	0.520861	0.913179	0.38254	5.2885
TCGA-BF-A1PU	387	0	0.00330196	0.00374496	0.0282939	0.031379	9.85962	0.0212729	0.222918	0.147289	0.151663	38.2702	0.113369	1.7642	0.0304791	241.667	0.219898	1.57249	0.00432525	0.149219	0.0718379	0.937752	0.00419422	0.305728	0	0.14133	0.0244666	0.0297197	0.0124619	0	0.0634266	0.315637	1.49985	0.0456935	1.57052	2.04638	0.0392955	0.0936668	0.111592	0.0227305	0.0329124	9.45939	0.282966	0.102478	0.579227	0.0370389	0.0153082	0.0173861	0.0228149
TCGA-EB-A82B	390	0	0.0711018	0.139778	0	0.040041	3.76774	0.0763457	0.633061	11.4882	1.96915	28.7084	0.524855	4.23147	0.175017	97.5308	4.69262	0.389204	0.360128	3.88475	1.67815	9.52005	0	4.00746	0	0.75143	0.0791147	1.32258	0.0134172	0.0279737	8.56538	3.35647	5.0471	0.377172	2.01306	0.499843	2.83933	3.11786	0.0828599	1.49122	0.141742	25.27	2.45177	0.421044	2.7255	0.356246	0.480323	0.128953	3.96549
TCGA-XV-A9W5	392	0	0.0334346	0.0505604	0.0159164	0.105911	23.8105	0.113685	0.253525	1.82282	0.716655	60.5422	0.306116	2.79236	0.192889	63.558	0.699387	2.62325	0.0875923	1.25232	0.914771	1.6194	0	2.27879	0.0386522	0.291513	0.232837	0.802486	0.0262885	0.041107	3.53996	1.54012	4.89059	0.250617	2.60177	5.16994	1.32631	0.790367	0.0259758	0.682813	0.148116	22.1479	2.40474	1.11519	2.36232	0.137516	0.398586	0.210277	0.047388
TCGA-XV-AAZW	393	1	0.0368078	0.0521825	0	0.0728729	25.2323	0.0444627	0.128297	0.355737	0.342821	28.0153	0.106629	1.92384	0.0955569	120.597	0.235698	4.0926	0.0421878	0.578813	0.118299	1.29344	0.00584425	0.735363	0.00531896	0.051056	0.123061	0.0887391	0	0	0.492397	0.53064	1.56658	0.0159174	1.49185	3.11104	0.228144	0.195774	0.107237	0.0760146	0.137581	30.388	0.887145	1.50179	1.63661	0.113542	0.0853218	0.0847906	0.0342358
TCGA-ER-A42K	394	1	0.0122038	0.115343	0.336954	0.0987932	85.2387	0.100463	0.113434	0.931474	0.357081	40.9832	0.412018	5.44038	0.112648	80.0402	1.2243	0.334012	0.122558	1.44583	0.217234	1.3529	0.0361703	2.12987	0	0.154769	0.221741	0.674742	0.0115145	0	0.245583	1.02286	4.17615	0.140733	3.81492	2.29156	0.0564797	0.201942	0.0474065	0.16802	0.0675787	7.17491	0.286356	0.169785	1.8038	0.0866989	0.059272	0.124946	0.0713495
TCGA-3N-A9WD	395	1	0.0413007	0.858766	0.019661	0.0726828	3.85024	0.332601	0.515218	9.1295	1.68621	8.63995	0.880346	10.2908	1.01661	128.651	12.3154	1.43181	0.315583	2.5222	1.22529	1.52553	0.00874351	2.74663	0.0159153	1.11303	0.0892534	3.42524	0.0519574	0.0203113	3.78724	2.56761	7.3747	1.16688	3.09365	10.041	2.40292	0.854276	0.401089	2.29818	0.320184	28.1244	2.86517	1.30389	3.73986	0.386067	1.13972	0.465132	0.402441
TCGA-DA-A95Z	396	0	0.0320546	0.0727102	0	0.0592315	12.7732	0.0602326	1.1173	1.02472	0.777048	18.3527	0.0894198	3.97577	0.147941	140.175	12.367	0.350926	0.104971	1.79115	0.190196	1.8405	0.234119	1.50163	0.0648493	0.101629	0.0856122	2.24626	0.0378051	0	0.780656	1.57369	2.5345	0.110895	1.39106	0.214965	0.524522	0.511477	0.0373554	0.264794	0.0532507	105.693	0.662214	0.5746	1.62051	0.0179782	0.12207	0.0492274	0.447221
TCGA-ER-A19E	396	1	0.0488885	0.181465	0	0.131401	70.037	0.209977	0.150023	1.87676	0.31301	25.1689	0.33189	3.65776	0.164098	21.035	1.87834	0.133805	0.215405	2.0899	0.210967	2.19481	0.0564539	3.14999	0.0102759	0.155002	0.0645101	1.99441	0.00838678	0.0262286	0.707365	2.429	3.65273	0.0768788	9.95172	0.859211	0.396686	0.654013	0.134664	0.391616	0.0738329	7.44937	0.65292	0.351971	2.03571	0.154547	0.253143	0.202813	2.57244
TCGA-EB-A5SE	401	1	0.00822832	0.0419952	0	0.0347533	6.18856	0.0309231	0.332092	0.78301	0.940641	15.5542	0.240132	1.20147	0.161399	109.017	0.737659	0.0563012	0.0215566	0.401997	0.146468	1.5504	0.0313554	0.653023	0	0.319578	0.0322539	0.2645	0.00388179	0.0242796	0.491102	0.555715	1.75103	0.0569329	1.75621	0.924755	0.261127	0.196942	0.0335616	0.195419	0.0683466	43.4859	0.377752	0.237758	0.250591	0.0553794	0.0790191	0.0794297	0.074347
TCGA-XV-AB01	403	0	0.0220564	0.0875545	0	0.0116447	3.83411	0.118416	0.129482	13.2493	0.146333	18.0142	0.189319	2.45205	0.178145	81.1211	0.960417	0.603672	0.0866753	1.02369	0.174495	0.97637	0	2.32179	0	0.0874126	0.0548724	0.638104	0	0	4.63018	3.07664	11.7262	0.495987	1.45683	0.734474	2.03427	0.33239	0.179927	0.364403	0.146565	21.258	0.911324	0.10622	2.14951	0.581418	0.233726	0.154847	0.0586149
TCGA-BF-AAP2	405	0	0.0434601	0.255416	0	0.0542333	4.8685	0.199388	0.371101	4.22966	0.98397	23.2799	0.698594	1.80937	0.428514	152.925	2.52996	0.551485	0.0310519	1.66482	0.929894	1.73532	0	1.66359	0.0548095	0.582478	0.0410965	1.46307	0.0484609	0.0699487	2.05993	1.46347	7.90329	0.382717	1.1416	2.55455	1.58296	0.427288	0.0782727	1.19398	0.183777	32.9885	1.838	0.655375	1.338	0.296933	0.436985	0.13522	0.046198
TCGA-XV-AAZY	405	0	0.0599307	0.0741504	0	0.0402698	0.588106	0.0175502	0.159919	6.33489	0.40039	28.7926	0.266558	3.67935	0.653778	31.9055	2.18397	0.402612	0.04282	1.13124	0.592664	0.765816	0.00692048	1.87368	0	0.146827	0.135989	0.805617	0.0102811	0.0241145	4.76924	2.03792	12.7776	0.546609	0.695922	3.49748	1.33998	0.183529	0.228572	0.885126	0.470647	37.1264	2.75134	0.723001	2.41586	0.464468	0.165984	0.172123	0.00868722
TCGA-BF-AAP1	409	0	0.0221499	0.0376825	0.158165	0.124737	3.16724	0.150629	1.19195	0.790423	0.143186	15.5853	0.136254	12.6246	0.0681524	52.5493	0.619354	0.596128	0.0435214	0.87473	0.700941	1.51852	0.497057	0.724312	0.358491	0.0643744	0.0347431	0.23259	0.0208989	0.00544656	0.906663	1.07784	5.84056	0.242659	3.49697	4.90701	0.153766	0.255258	1.41541	0.144855	0.0490622	24.9149	0.429348	0.371372	0.467701	0.120089	0.0660142	0.19762	1.64229
TCGA-FW-A3TV	411	0	0.0300535	0.73284	0.0257523	0.0761608	9.9556	0.509866	0.145554	4.38816	0.693263	25.8418	0.61137	2.86736	0.298218	143.997	2.7289	0.180961	0.224393	1.8904	0.760841	2.74628	0	3.09073	0.010423	0.471661	0.160205	1.84713	0.0170136	0	2.12773	2.4341	3.74029	0.218342	2.79874	2.71877	1.8777	1.28945	0.17862	1.08615	0.109838	20.046	0.671463	0.328062	0.988491	0.104506	0.573245	0.129232	0.118203
TCGA-EE-A20I	412	1	0.0221763	0.154502	0.0180976	0.0301064	6.81723	0.0918457	0.158083	2.52483	1.55213	43.312	0.320873	2.17101	0.168147	49.3661	1.58641	0.104049	0.186742	1.98887	0.720573	2.10177	0	2.81805	0.00366242	0.914033	0.0274962	1.31981	0.00597822	0.00934808	3.24266	1.77587	4.72389	0.164401	2.04754	5.27476	1.3824	0.91553	0.188289	0.942131	0.0842067	43.8067	1.06657	0.128835	1.63633	0.390904	0.457405	0.130668	0.0589335
TCGA-XV-AAZV	412	0	0.0187441	0.233847	0.0133845	0.014844	4.57874	0.488068	0.364498	7.94301	1.04269	70.4503	0.949242	5.92487	0.0973233	88.6869	3.4988	33.718	0.398985	6.20991	2.77118	2.76132	0.00595229	8.93067	0	1.46342	0.592064	3.31994	0.0530562	0.0276545	7.07886	6.46835	14.6246	5.88482	3.54021	27.2253	2.0076	1.54529	0.0600704	1.54517	0.140124	15.7624	8.33268	1.87057	5.38878	0.982951	1.20417	0.34132	0.151928
TCGA-EB-A97M	414	0	0.0353875	0.108938	0	0.0266899	3.3167	0.0651383	0.252258	3.60802	1.03715	29.4663	0.416565	3.84182	0.0583299	187.958	0.886989	1.41129	0.125818	1.85853	1.4598	0.996861	0	3.0592	0	0.368645	0.0789416	1.56004	0.00953965	0.014917	5.41025	2.2744	4.26613	0.349787	0.934571	0.519055	2.08562	0.528807	0.0530222	0.789975	0.0503893	32.8676	1.81026	0.129844	2.05689	0.255182	0.388385	0.0798551	0.0483645
TCGA-XV-A9W2	417	0	0	0.0367564	0	0.119771	0.477041	0.104396	0.174399	0.851311	0.981344	23.1017	0.157633	1.99862	0.0623228	98.1387	1.88849	0.0887001	0.0424519	0.65312	1.36743	2.00909	0.0205829	0.702543	0.0062443	0.222628	0.0317557	0.833416	0.015289	0	0.481717	0.460202	2.47329	0.0560596	1.41723	2.46316	0.128561	0.660769	0.0755356	0.185914	0.0179462	16.9779	3.07485	2.03474	0.355316	0.115119	0.157403	0.0568809	0.235409
TCGA-EE-A3AF	420	1	0.0342256	0.194087	0	0.0451737	1.81724	0.142405	0.238594	3.62586	0.860244	39.8162	0.308461	6.38885	0.414649	226.636	2.90391	0.655715	0.274597	3.46438	0.566924	1.47202	0.0163028	6.64912	0.123645	0.345884	0.251719	1.57326	0.00807313	0.00631192	2.50646	6.02987	10.5013	0.562428	2.1236	15.014	1.96017	1.35013	0.269227	0.74216	0.085286	30.659	0.955846	0.215189	0.990213	0.662255	0.620523	0.168948	0.0477511
TCGA-D3-A3ML	422	1	0.0126542	0.00358798	0	0.126935	0.629754	0.0611435	0.204287	0.150522	0.0904121	25.2418	0.0461619	0.509173	0.138707	127.336	0.121546	0.0606092	0.00828788	0.193195	0.0375417	1.68503	0	0.299887	0.00365722	0.0451352	0.0654242	0.256265	0	0	0.177963	0.202151	0.540897	0.021889	1.17543	0.286774	0.0501977	0.117784	0.0147468	0.045733	0.0315327	49.6825	0.0290469	0.074483	0.308303	0.0177431	0.0230473	0.0444194	0.0403542
TCGA-EB-A44Q	422	0	0.139637	1.0987	0.0623189	0.262634	2.55703	0.576315	1.01187	16.1817	2.57884	13.9257	1.67425	5.22767	1.02712	51.1318	11.5515	4.65781	0.377254	5.25508	2.76179	4.00381	0	6.42121	0.0151339	2.96762	0.241603	9.38688	0.061758	0.0386281	12.9922	5.28434	17.9414	0.981266	1.70868	0.561055	13.1644	3.04818	9.00095	4.16643	0.318962	41.4305	2.73785	1.52707	3.37019	0.479692	7.55745	0.628021	0.862774
TCGA-EE-A2GP	423	1	0.0473559	0.268547	0.0135261	0.330022	15.0964	1.05256	0.729757	2.3377	1.4259	36.7854	1.36982	6.74974	0.491764	195.061	4.40915	0.272182	0.186095	4.64452	0.711831	3.27921	0.0120305	7.56357	0	0.945897	0.0856691	0.901177	0.0134044	0.0139735	1.35798	6.12345	9.42081	0.163831	10.4779	10.2501	0.685673	1.75475	0.34216	0.788907	0.173074	22.1009	0.840633	0.760196	2.05371	0.324033	0.376364	0.232724	0.483257
TCGA-ER-A197	424	1	0.0692869	0.327428	0.0109946	0.125998	2.261	0.512512	3.24834	13.8506	1.23368	25.1507	0.62115	7.30036	0.186538	86.0746	6.4136	2.15973	0.226898	5.70753	2.49713	7.19313	0	9.85202	0.00444996	2.17844	0.0938518	5.86504	0.0290549	0.0227164	15.6171	9.52482	14.4452	0.679158	4.75151	24.5572	6.35217	2.83218	0.170461	2.64451	0.422044	30.3673	0.824672	0.626156	1.20042	1.31693	4.00759	0.162143	1.23162
TCGA-EE-A29D	425	1	0.0225637	0.0319887	0.008056	0.0953006	0.707754	0.127196	0.306314	0.461306	0.526825	37.0897	0.934476	0.907909	0.0650865	104.088	1.10532	1.58249	0.0406399	0.99901	1.52848	8.57597	0	1.52025	0.00978181	0.125192	0.214836	0.0616515	0	0.00416123	0.530167	1.37443	2.0759	0.0683032	3.67247	0.352203	0.111885	0.190019	0.0986065	0.0698972	0.0843391	28.7088	0.250336	0.332027	0.19928	0.0474567	0.0504356	0.0767293	0.314806
TCGA-ER-A42H	426	1	0.100482	0.00949694	0.023917	0.185675	1.86644	0.0764242	0.0983134	0.323711	0.269224	20.7639	1.39075	2.27862	0.0966158	140.374	0.493301	0.0114589	0.087748	1.75398	0.190456	4.90657	0.0159543	1.67982	0	0.0995563	0.0606094	0.780585	0.00395029	0	0.281479	1.45296	8.07399	0.0579376	4.96394	1.70013	0.0332168	0.59383	0.146374	0.13546	0	131.761	0.410046	0.259876	2.0605	0.061053	0.0332745	0.0110225	0.0956863
TCGA-DA-A95Y	430	1	0.00484892	0.0219979	0.0138498	0.08704	1.46827	0.0572719	0.0213492	0.836332	0.26231	58.6063	0.178967	4.96421	0.0783273	66.5702	0.937709	0	0.0571646	0.580393	2.51267	0.899008	0	1.13309	0	0.0230603	0.0213092	0.174573	0	0	0.385873	0.977405	2.07443	0.0671007	1.17345	1.71336	0.0865581	0.0859684	0.0621586	0.0567454	0.0805528	41.0325	0.207767	0.254274	0.850593	0.0543915	0.0256914	0.0255314	0.0335036
TCGA-YG-AA3P	439	0	0.0541076	0.0797769	0	0.0114265	0.295823	0.156865	0.0873506	0.386167	0.193295	26.0442	0.297234	0.969621	0.0124861	355.733	0.471209	0.118472	0.0354379	0.726946	0.13912	1.93481	0.0206186	0.876719	0.00625512	0.205859	0.0303011	3.4925	0	0.00798288	0.623605	0.626846	1.08394	0.0374378	1.70125	0.405399	0.236103	0.249417	0.0126111	0.189961	0	43.3901	0.115921	0.248993	0.158192	0.0424856	0.0860047	0.0142449	0.031634
TCGA-BF-A9VF	440	0	0	0.00680701	0	0.0697106	10.6518	0.0128889	0.193784	0.33911	0.56359	42.0848	0.0309095	0.458098	0.0277001	25.7911	0.199848	0.0657063	0	0.205253	3.44245	2.35318	0	0.410164	0.00693838	0.0666006	0.0339951	0.0154342	0.00566281	0	0.337626	0.339864	0.982134	0.0830545	0.353829	0.283133	0.249989	0.138331	0.279772	0.0785002	0	137.765	0.293904	0.244076	0.394811	0.0471264	0.0357747	0.0263348	0.0159498
TCGA-EE-A29R	440	0	0.0109236	0.0784644	0	0.103808	21.1428	0.0703752	0.0908463	0.595541	0.271307	63.7974	0.253156	1.32919	0.084026	61.3737	0.792754	0.259109	0.0286177	0.91614	1.01543	3.08448	0.0416261	0.806722	0	0.05195	0.034818	0.50564	0	0.0107442	0.364702	0.631811	8.28304	0.314924	4.22301	10.8183	0.209441	0.193668	0.02546	0.195512	0.0241957	6.55479	0.289748	0.40916	3.57514	0.167461	0.096462	0.051126	0.0212882
TCGA-EB-A42Z	441	0	0.0110202	0.06666	0.0104922	0.0426665	25.9028	0.094664	0.129388	1.60581	0.682395	52.3278	0.630609	1.29828	0.161062	146.879	0.818588	2.95586	0.10586	1.39534	0.370535	2.24065	0.0093321	1.66821	0.10192	0.215462	0.0585466	0.788788	0.0103978	0.00541964	0.942503	1.58396	2.66055	0.203335	2.1068	22.0523	0.531879	0.924809	0.222606	0.470348	0.0244099	12.1111	0.674567	0.310568	0.894981	0.131858	0.389262	0.116052	0.0331911
TCGA-BF-AAOX	444	0	0.0106143	0.036115	0	0.0728499	0.595194	0.0398898	0.0155778	0.8838	0.557946	28.3039	0.100217	0.871797	0.12247	62.4836	0.489372	0.101677	0.0208555	0.252799	0.167946	1.21889	0.188755	0.222294	0.018406	0.134611	0.0298295	0.266133	0.00500739	0.01566	0.356803	0.168185	0.712683	0.183604	0.59292	0.289635	0.284213	0.159957	0.228837	0.233817	0.035266	34.8481	0.990819	0.31238	3.36185	0.125016	0.0597533	0.0232868	0.0141037
TCGA-BF-AAP8	447	0	0.0492264	0.0488519	0	0.0324865	0.741848	0.158571	0.270922	1.66516	1.0363	16.0941	0.464784	1.96033	0.127797	214.7	4.33428	0.185254	0.0403012	2.32981	0.535488	2.35244	11.685	1.18695	0	0.204846	0.0830934	0.458892	0.0522518	0	3.63879	1.38418	2.98917	0.106439	2.28853	2.93126	0.988583	0.458196	0.0788796	0.559137	0.0408887	78.9125	1.58195	1.14582	2.50362	0.117339	0.338251	0.167397	0.0817619
TCGA-EE-A182	447	1	0.00340339	0.04632	0	0.0143746	2.50961	0.0401984	0.104893	1.71043	0.232745	86.3899	0.0934808	2.95348	0.1021	9.80214	0.645089	0.344651	0.0178325	0.702506	1.57513	0.755246	0	1.98075	0	0.0161857	0.168949	0.284446	0	0.0652764	2.06398	3.2604	12.255	0.435648	1.80455	0.280183	1.6066	0.217224	0.551303	0.119486	0.135693	31.556	0.749979	0.138406	1.53401	0.450484	0.0924163	0.101548	0.0126623
TCGA-BF-AAP0	454	0	0.173666	1.58557	0.0372027	0.187959	12.8911	0.885751	1.93706	38.152	3.29259	34.2016	2.75024	13.4355	2.11401	74.3603	23.1365	4.00452	0.363977	6.49593	4.11319	3.39205	0.00551485	10.3465	0.0100383	3.61337	0.571521	26.5392	0.126989	0.0576498	16.4532	7.57412	12.8999	3.24437	2.91348	12.4978	12.3229	2.45549	1.23961	7.47189	1.80314	51.5546	4.98299	2.75995	5.47934	1.48539	4.30743	1.07063	0.583818
TCGA-EB-A5FP	454	1	0.00777095	0.0220338	0	0.0246162	23.7759	0.0125161	0.148263	0.462178	0.519529	20.9424	0.0767065	0.580238	0.0537979	69.4859	0.238853	0.031903	0.0305376	0.175589	7.56185	1.7278	0	0.329776	0.00449181	0.34493	0.00744867	0.0899271	0.00733204	0.011465	0.138608	0.177633	0.667182	0.0134421	1.04917	13.3698	0.0462397	0.261771	0.230929	0.0534946	0.025819	50.6515	0.13081	0.332655	0.29346	0.0523011	0.0257334	0.0204585	0.00826051
TCGA-BF-A3DJ	464	0	0.0182525	0.103507	0	0.13491	11.7652	1.40718	0.487538	1.44381	1.74006	66.0181	2.22157	3.55558	0.387508	169.883	1.42593	2.32795	0.310817	4.64146	0.505405	1.86361	0.0185478	4.26121	0.00422017	0.277775	0.298037	0.582034	0.010333	0.0107717	1.31228	3.61471	9.14268	0.290471	6.48954	8.36069	0.64441	1.53389	0.148896	0.485005	0.121288	19.1338	1.01671	0.500061	1.58313	0.196553	0.502885	0.105717	0.102833
TCGA-GN-A263	467	1	0	0.190567	0	0.0591391	4.02573	0.0546715	0.20176	0.34825	1.34602	28.3103	0.279703	2.03608	0.281993	128.507	2.83656	0.0418066	0.0800346	3.24623	0.78549	2.47491	0.0064675	2.6434	0	0.52465	0.0461723	2.80205	0.0192162	0.0150241	0.335328	1.36227	1.46837	0.0880744	2.86089	19.2628	0.0504949	0.947851	0.106805	0.690494	0.0845849	10.1992	0.187001	0.114429	0.0868359	0.108517	0.138259	0.254689	0.154254
TCGA-D9-A3Z1	468	1	0.0527127	0.783845	0.0334581	0.315404	3.22681	0.452803	1.14324	17.1734	1.7516	37.152	1.19146	7.59974	0.405475	52.1078	8.44612	1.13814	0.644453	6.00901	2.72226	3.19373	0.00743964	9.11573	0	2.12621	0.31055	2.95964	0.0552616	0.259236	12.0461	6.99839	9.42961	0.668665	2.21028	18.1383	5.45997	2.29487	0.361753	3.74966	0.0778391	29.8458	2.5096	0.858724	1.89788	0.413903	2.36622	0.488287	0.267716
TCGA-ER-A19K	469	1	0.00681761	0.0889212	0	0.0431925	6.23621	0.226933	0.275156	1.75369	1.51351	34.6057	0.324777	2.19459	0.259589	105.964	1.29223	1.8846	0.0893041	1.46553	2.34623	1.80097	0	1.79979	0	0.626844	0.051991	3.24784	0.0192976	0.0251462	1.14588	1.1511	2.67402	0.188688	1.52086	6.97471	0.696401	1.02741	0.564097	0.567876	0.113258	38.4413	1.37715	0.299141	0.764071	0.141478	0.647942	0.104701	0.329744
TCGA-FS-A1ZF	470	1	0.0597508	0.0465899	0.127998	0.374604	12.1613	0.0761871	0.219229	1.92121	0.453592	45.8339	0.233995	6.77893	0.120648	42.2608	0.746096	0.521267	0.0342422	0.83013	0.162493	2.90047	0.313074	1.09082	0.021586	0.13024	0.0439105	0.412949	0.00704701	0.00550966	1.14262	1.15629	4.00641	0.155034	6.1957	2.46984	0.540713	0.456843	0.0609278	0.298207	0.0248153	116.108	0.537188	0.559516	1.97437	0.364442	0.373468	0.0884843	0.438651
TCGA-EB-A57M	472	1	0.0485589	0.0385516	0.0277394	0.0102547	2.96119	0.0990664	0.698409	3.74003	0.262687	29.7953	0.725235	4.39122	0.493051	159.473	1.23757	0.146193	0.114493	1.82078	0.55704	2.64088	0.0246722	2.20521	0.0785913	0.338704	0.0933886	0.568178	0.00458163	0.0143285	1.20592	2.15944	10.4441	0.184792	4.51676	2.34915	0.683829	0.972839	0.271628	0.391103	0.112936	15.8787	1.42674	0.472902	1.64448	0.61006	0.15437	0.22159	0.165178
TCGA-BF-AAOU	476	0	0.0268621	0.0853049	0	0.0170183	21.555	0.132679	0.339042	3.49881	1.60121	21.673	0.281294	2.69214	0.223158	71.3226	19.6161	4.69059	0.0844483	1.85042	1.14758	3.36347	0	1.86537	0	0.212917	0.152839	14.769	0.0405519	0	1.29734	1.85047	1.983	0.185863	5.52509	11.2111	0.607386	0.981073	0.0500869	0.336549	0.0535497	11.9316	1.44696	0.620947	0.811533	0.313371	0.120977	1.08908	0.0942296
TCGA-FR-A69P	478	0	0.0564005	0.0755977	0.014645	0.0974513	8.97043	0.192691	0.293474	0.594649	0.24597	26.8483	0.849391	1.72705	0.130153	18.7775	0.98498	0.477128	0.154475	1.27753	0.415779	2.39646	0	1.59376	0	0.162562	0.0135826	0.468083	0.00967544	0	0.429133	1.05483	2.186	0.0709533	5.22637	2.82667	0.284753	0.381798	0.0896283	0.197658	0	17.0394	0.266774	0.246924	2.68579	0.189797	0.0950825	0.157484	0.111732
TCGA-GF-A6C9	480	0	0.147163	1.53345	0.131355	0.184525	3.01718	0.39504	0.5197	24.89	1.34248	41.3041	1.91842	15.6812	2.35597	100.314	20.8319	1.37196	0.903603	12.6437	3.07435	3.46741	0.695142	14.5483	0.010633	1.83716	0.198535	13.2928	0.108477	0.149269	12.2285	9.66653	30.8547	3.53202	15.4136	38.2297	5.21751	4.79423	13.9236	2.72259	2.15443	24.9013	7.40351	1.91451	13.1653	1.21743	2.91787	0.23811	0.227318
TCGA-Z2-AA3V	486	0	0.15037	0.14114	0	0.109501	1.33749	0.0501084	0.525083	36.1896	1.12201	102.317	1.0192	16.3814	0.562383	29.7208	3.18751	2.38418	0.190179	3.63519	4.00987	3.0495	0	7.25288	0.00599435	0.180837	0.224022	2.4535	0.0195693	0.183602	34.6043	11.2762	30.2836	2.08087	1.93413	0.143888	13.8841	0.763021	2.27204	2.62354	0.534062	82.1695	9.04573	0.283006	12.8731	1.05276	0.721168	0.263919	0.0661422
TCGA-D3-A5GT	487	0	0.0102174	0.0115882	0	0.0269715	0.53713	0.0109709	0.12746	0.22788	0.052144	13.157	0.0964701	0.466221	0.0353672	91.0718	0.372933	0.0838933	0	0.299504	0.0505207	1.13367	0	0.399809	0	0.0242958	0.0433588	0.0197063	0	0	0.273367	0.395452	1.71321	0.0176739	0.48523	0.132314	0.0303984	0.117746	0.0416746	0.0422015	0.0169737	88.6177	0.406525	0.382709	0.647228	0.0229222	0.0169174	0.0268992	0.0190069
TCGA-BF-A5ES	490	0	0.00519842	0.0766462	0	0.00548904	2.01864	0.0893091	0.0762933	1.90144	0.695084	86.4486	0.392658	2.11328	0.347888	241.351	1.01861	0.853668	0.129379	1.44128	0.586051	1.48531	0.00660315	2.81344	0	0.255466	0.151468	0.922412	0.00490481	0.0306784	0.912963	2.02009	4.57378	0.0899216	1.00642	3.9526	0.701133	1.30874	0.145394	0.551098	0.120902	71.2126	1.32055	0.105703	1.00056	0.402352	0.258217	0.109487	0.0773629
TCGA-D3-A1Q1	504	1	0.0414908	0.0274501	0	0.0657156	0.654354	0.148503	0.0811905	0.329023	0.243509	20.5587	0.949688	4.71587	0.0159577	36.4364	0.872335	0.0473159	0.0498199	0.886831	0.0341924	2.28988	0.0219594	1.3339	0	0.0164434	0.0245754	1.61381	0.00326228	0	0.436445	0.634078	1.62127	0.215311	3.72694	0.230273	0.1303	0.0980809	0.0282054	0.109488	0.0344633	19.6518	0.0529109	0.155411	1.29728	0.0542981	0.0457987	0.00606847	0.284843
TCGA-D9-A4Z3	505	0	0.0251198	0.0854699	0	0.0751518	3.81494	0.647339	0.159755	1.48156	0.226483	9.62936	1.3404	4.51542	0.0483065	113.231	0.970488	0.103127	0.0987136	1.54938	0.248414	2.52121	0.00531796	1.90128	0	0.272112	0.0234458	0.23686	0	0.037061	0.8559	2.11629	3.01383	0.0579359	3.07456	6.97458	0.664317	0.58639	0.0585478	0.498595	0	75.3811	0.281898	0.219544	0.601813	0.056355	0.354918	0.0661328	0.0712063
TCGA-D3-A1Q3	507	1	0.0336863	1.2314	0.0222039	0.161431	9.52106	0.545343	0.403116	9.87108	1.88579	39.1964	2.72017	3.82236	1.22584	167.642	9.00338	0.312053	0.251177	3.18073	1.44014	2.47737	0.00329146	3.80165	0.0419387	1.26109	0.0885741	3.30518	0.0366735	0.0114692	4.90282	2.69373	6.93474	0.735099	4.01902	1.04265	4.30699	1.47012	0.0996523	3.4909	0.551005	23.3114	1.33237	0.776476	2.00762	0.273227	1.92727	0.272879	0.2906
TCGA-EE-A2MH	516	1	0.0652179	1.03555	0.0219152	0.0972196	8.57801	0.622011	1.00219	18.4131	0.716577	40.3654	1.84402	7.174	2.13356	155.028	14.7887	2.16297	0.417095	3.31275	2.09419	2.30254	0.00974601	3.68316	0.0266101	1.3866	0.269082	4.55789	0.0506753	0.00566002	8.08501	4.23719	14.8049	2.12354	2.69446	1.87011	2.52625	0.788986	0.0983567	2.93141	1.04519	31.8405	3.62811	1.32201	9.91692	0.357175	1.38728	0.602628	0.238565
TCGA-3N-A9WB	518	1	0.00890618	0.0303032	0.0127192	0.0799347	1.68552	0.0478151	0.169922	0.238363	0.499975	19.3119	0.156713	0.672392	0.061657	84.5903	0.171092	0.280321	0.0116662	0.277385	1.86718	1.52324	0	0.358318	0.010296	0.0352964	0.0235931	0.0229032	0.00420158	0	0.146637	0.284554	0.905161	0.0462173	0.917223	0.613743	0.0441623	0.0789506	0.031137	0.0183928	0.0295908	73.4442	0.28621	0.395549	0.238687	0.0249757	0.0206449	0	0.00710045
TCGA-D9-A3Z4	519	1	0.0536836	0.360242	0.0383336	0.552676	2.81588	0.389089	0.991406	4.07087	1.51598	42.1156	1.22877	4.17915	0.392296	68.457	5.5231	0.685668	0.316441	3.74284	1.44224	2.92422	0	3.84133	0.00517175	1.24107	0.107231	4.76858	0.0548724	0.0396015	2.95855	2.9005	22.8582	0.603597	2.8946	1.17935	1.54394	1.22145	0.0782015	1.33347	0.0891819	64.9967	1.39658	1.48895	2.82295	0.396436	0.530354	0.369034	0.46128
TCGA-IH-A3EA	524	0	0.0248232	0.0281536	0	0	2.80712	0.0621926	0.0364312	0.516728	0.624976	31.0887	0.149148	2.36148	0.17185	127.266	0.868955	0.656752	0.0541934	1.4654	0.294577	1.15117	0	2.28014	0	0.0393512	0.179676	0.0744748	0	0	0.862824	2.57061	6.79441	0.0286259	0.740746	5.21988	0.492355	0.20538	0.0482137	0.142401	0.0274918	39.1576	1.5448	0.301076	0.947499	0.102098	0.120563	0.10892	0.0615698
TCGA-FW-A3I3	531	0	0.0908978	0.0313761	0.0225764	0.0876335	14.4602	0.13155	0.203006	1.22226	0.689789	31.9401	0.254418	8.7085	0.01824	47.932	2.04987	3.86154	0.129421	1.27915	0.468993	3.3183	0	1.015	0.0685321	0.144096	0.0445175	0.604709	0.00372886	0	0.976045	0.618002	1.86185	0.05469	1.73592	0.376532	0.391936	0.336326	0.124352	0.350955	0.0525232	18.9319	0.423349	0.384882	0.173317	0.0443314	0.287919	0.0416184	0.506227
TCGA-EE-A29X	545	1	0.0760433	0.168179	0	0.148545	3.49125	0.118395	0.457572	6.9084	2.33626	61.5635	0.401417	6.99652	0.368511	80.5478	2.69279	0.915755	0.199219	3.08819	3.16593	1.49075	0.0482959	5.63686	0.00879099	0.898082	0.462854	0.889767	0	0.0448768	5.15418	5.32337	9.44997	1.03915	2.88769	7.39973	2.60932	0.815661	0.4298	0.921318	0.265287	34.5587	2.03645	0.313316	8.12408	0.882849	1.21375	0.300298	0.0687088
TCGA-WE-A8K6	546	0	0.0301197	0.0146403	0	0.049977	3.35982	0.124744	0.00631491	0.447844	0.232768	76.1808	0.336089	6.86113	0.0695057	110.198	0.639229	0.223755	0.0958166	1.2245	0.170205	1.08223	0.00546552	1.59359	0.0149228	0.0272842	2.03907	1.10651	0.00811958	0	1.02134	1.8263	5.86971	0.0446577	8.98483	13.0308	0.0853439	0.373803	0.170489	0.0740506	0.0285922	4.43572	10.0217	0.575603	8.13501	0.0965313	0.10829	0.015104	0.0525997
TCGA-QB-AA9O	549	1	0.0261972	0.237695	0	0.0368824	5.14152	0.225034	0.65361	10.6988	1.2924	18.5585	0.38976	5.37561	0.362724	100.226	4.18265	1.79251	0.251649	4.57554	5.21591	3.30079	0.0110921	5.70785	0.0302853	0.830585	0.343393	9.54392	0.0164784	0.0386506	14.4255	3.84251	8.01633	0.513576	1.52218	2.84325	6.98005	1.7185	0.244236	2.69307	0.174081	35.2432	3.31406	0.448575	4.53166	0.401609	1.06415	0.222234	0.0556952
TCGA-D9-A1X3	551	0	0.0639723	0.0114561	0.0865525	0.149318	5.5791	0.0180764	0.113653	0.400502	0.206198	35.5464	0.326571	0.653648	0.0155395	266.317	0.112114	0.0184304	0.0264624	0.440021	0.153164	1.68982	0.00855358	0.530712	0.00778477	1.88414	0.0313254	0.0259755	0.0031768	0	0.106252	0.475779	0.7931	0.0698895	3.28253	0.42979	0.0133564	0.274593	0.0902464	0.00463559	0.0111868	47.4494	0.0515244	0.0216197	0.155861	0.0415448	0.0401387	0.0147736	0.1539
TCGA-D3-A5GS	553	0	0.0207608	0.306099	0.0889474	0.0712445	19.0703	0.362243	1.40919	6.15831	1.45683	38.7931	0.677153	5.38248	0.155703	120.054	3.01776	0.667647	0.339932	4.06976	1.38582	5.00087	0	7.21983	0.0300006	0.872144	0.0880877	6.31985	0	0.00765744	6.67259	4.70787	11.6391	0.107735	2.78972	0.801749	5.26046	1.4723	0.157261	1.41129	0.0344888	24.9329	1.30257	0.311051	2.41524	0.273632	0.701239	0.141196	0.468959
TCGA-D9-A4Z6	561	1	0.0433376	0.0382292	0.178799	0.162704	38.1804	0.036193	0.0636033	0.715975	0.525897	31.284	0.0991959	4.96972	0.033336	18.9779	0.770865	0.975259	0.056768	0.364641	3.05715	2.34751	0.00611648	0.950079	0.00556672	0.167936	0.0157633	0.458171	0.00454332	0	0.792821	0.547853	7.7172	0.199906	3.71146	2.20033	0.487093	0.247579	1.94722	0.182315	0.191986	21.0249	0.397915	0.484407	3.19106	0.318684	0.191349	0.0802887	0.0716611
TCGA-EE-A29N	566	1	0.128505	1.02022	0.052435	0.074306	10.8518	0.735907	0.561301	13.4751	3.15418	19.6811	2.09835	9.75254	1.44742	78.3956	11.1089	87.7017	0.805575	4.58155	3.45538	10.29	0.0155457	5.90866	0.0212226	2.02743	0.221229	2.28964	0.0317552	0.0045141	4.28196	4.82422	8.29378	2.551	3.71444	6.15841	2.37283	2.32171	0.40648	3.5469	0.630272	24.4555	6.02124	1.51932	6.28409	1.50325	4.39524	0.483306	0.507374
TCGA-EB-A431	568	0	0.0121547	0.0689273	0.0462896	0.0855617	3.06141	0.0652559	1.27249	0.590373	1.00077	146.083	0.260823	1.0958	0.0841467	69.8805	1.50995	0.011089	0.090222	1.3361	2.70851	11.0417	0.0051464	0.736873	0.00468384	0.295448	0.0328936	0.562629	0.0191137	0.00597758	0.572576	0.473592	2.45875	0.0280335	1.48032	3.4104	0.168758	0.301695	0.155812	0.253806	0.0942298	48.3397	0.334806	0.646058	1.61887	0.127253	0.0670837	0.0959991	0.0581422
TCGA-FR-A7U9	571	0	0.0269668	0.391485	0	0.0797284	2.18507	0.521202	0.427433	5.85408	5.37284	55.5607	1.29622	15.1419	0.535178	44.4508	4.75911	0.398556	0.755932	8.41205	3.4775	2.08052	0.0137015	9.39888	0.02494	1.43638	0.225051	5.2011	0.0763312	0.0557005	5.2318	6.97121	11.2122	0.671715	15.6154	85.773	2.5032	12.3447	0.446254	1.84895	0.788457	14.9963	7.65918	2.75898	10.2888	1.58506	1.0716	0.189321	0.134729
TCGA-FR-A728	583	0	0.0630091	0.250119	0	0.0582151	9.47346	0.363651	0.601078	9.98936	2.19869	34.282	0.388724	4.17545	0.463472	76.5736	2.92017	4.19275	0.216656	3.49678	24.8775	3.16051	0.0150066	6.61534	0.0364209	1.28602	0.0641354	33.6474	0.0891754	0.0348606	7.46728	3.88513	7.7331	0.953681	2.65269	1.44615	3.67114	1.99684	0.137679	2.64045	0.170095	65.7306	5.53223	0.876611	2.86879	0.830475	2.55861	0.577136	0.372568
TCGA-FW-A5DY	587	0	0.202005	6.18586	0.0961632	0.304711	9.18327	0.810803	0.917635	32.0094	1.13892	38.9399	3.40586	16.4159	4.62826	58.7779	30.5151	2.63274	0.680417	4.07095	3.22478	4.66462	0.103858	3.79055	0.0389213	2.6457	0.338075	4.91647	0.181519	0.021288	4.05843	6.30665	11.0928	5.15817	8.81444	2.91847	4.57903	1.79924	0.184965	4.22142	2.58876	59.8875	4.09224	5.22442	3.86696	0.890187	3.14081	0.725971	0.247963
TCGA-EB-A551	590	0	0.222495	0.685721	0.400644	0.357507	21.9015	1.127	2.22898	13.0747	8.03731	12.241	1.2455	8.43499	0.613896	97.5689	11.2245	1.53563	0.646251	7.2014	4.42927	9.63923	0.00614386	14.4909	0.0279582	4.30154	0.118649	17.7559	0.109528	0.0428168	30.8925	10.0789	15.255	0.368135	2.53115	42.0829	15.273	3.55023	0.0901874	6.29303	0.160704	36.9582	1.68761	1.37691	1.69695	0.824691	2.42499	0.679142	0.321348
TCGA-GF-A4EO	591	0	0.252294	2.03091	0.0351521	1.53991	10.4897	1.5329	2.98927	44.5399	6.70165	21.3602	4.83814	27.5476	2.25782	111.129	26.0854	2.66101	2.11991	13.363	8.30034	6.05995	0.00781632	16.8145	0.0426826	3.37519	0.252879	18.9101	0.116119	0.0181574	27.2707	11.0419	19.7463	2.63977	4.49659	14.3608	12.4736	6.94954	0.573689	11.0306	0.265786	39.2232	6.23383	2.85148	10.9443	1.12511	4.13658	1.01522	0.771858
TCGA-BF-A3DM	601	0	0.0645874	0.0215449	0.249589	0.0280816	3.76553	0.114225	0.117093	0.158173	0.508001	51.611	0.720694	14.8712	0.0263021	208.64	0.340599	0.551113	0.10451	0.923427	0.1052	1.30286	0.0048259	1.3024	0.289881	0.0602279	0.0104729	0.635062	0.00358467	0	0.484789	0.81714	9.47899	0.0262876	2.28543	6.8845	0.0904273	0.444566	1.36368	0.287692	0.012623	16.7679	0.348838	0.552965	0.768282	0.127851	0.249107	0.036675	0.54925
TCGA-EE-A2M8	601	1	0.252467	3.23086	0.0120186	1.89273	23.2825	1.87954	4.8292	55.3823	6.02568	19.1491	4.81082	18.5579	1.76724	88.7233	29.0624	2.07297	0.931494	18.2446	7.22375	4.43531	0.0160345	25.0132	0.0194577	6.68376	0.334736	37.4453	0.103223	0.148993	52.1735	17.3678	43.3301	2.86776	4.70099	4.35925	31.6644	8.54934	0.137302	15.5577	0.237667	31.0424	4.26272	1.37796	5.27965	1.76999	5.68508	2.17494	0.928122
TCGA-EB-A6R0	608	1	0.0993931	0.346855	0.120109	0.339068	21.8329	1.13291	1.12209	7.35517	9.25923	16.165	0.341253	8.34754	0.370512	203.37	4.54336	23.7297	0.415624	3.86135	1.78437	2.57902	0.0145674	7.49623	0.00883874	1.21809	0.052112	42.2477	0.122634	0.0225602	16.1707	2.48846	24.4167	0.277731	0.915389	2.35503	3.68501	4.15468	0.111375	2.48423	0.0381039	34.3752	0.900903	0.486844	0.624025	0.128644	2.3141	0.328767	0.1341
TCGA-ER-A2NE	613	1	0.00346347	0.0235689	0.0791409	0.131656	11.7354	0.00371891	1.11319	0.154493	0.286346	43.3417	0.0683754	0.488484	0.015985	64.9975	1.19763	0.123231	0.0181473	0.18613	6.1035	1.33804	0.0131981	0.209971	0.00400396	0.252563	0.0295461	0.525494	0	0	0.0997936	0.163739	0.645551	0.323518	1.19738	63.9137	0.0206088	0.135092	0.82339	0.0143054	0.0115074	10.4779	0.0742018	0.122317	1.72986	0.0271954	0.0183508	0.00911826	0.0865192
TCGA-WE-A8K4	614	0	0.109479	1.10567	0.0446715	0.159637	5.64935	1.2371	0.964041	17.0068	4.07067	41.7463	1.26188	17.2746	0.204517	79.8926	7.95185	2.69673	0.279984	3.11365	4.01097	3.16792	0	8.61383	0.0120536	3.2479	0.169527	35.1518	0.054107	0.015383	22.4458	2.944	9.81639	0.288571	0.646937	2.29057	16.8649	1.39566	0.844479	6.57105	0.0866056	92.0942	1.72321	1.0712	1.09233	0.438588	3.25938	0.471223	0.0665004
TCGA-EB-A5KH	619	1	0.08017	0.0484938	0	0.00564346	2.71979	0.218076	0.101971	2.36817	0.0545526	30.7483	0.146802	0.851357	0.493345	13.205	0.376469	0.0292561	0.007001	0.254587	0.0317125	0.631424	0	0.512536	0	0.0169453	0.0290144	0.0687218	0	0	0.205329	0.733031	2.40025	0.277354	1.36538	0.257077	0.265021	0.104233	0.0249141	0.114056	0.106546	44.7699	0.114505	0.240232	1.01569	0.239809	0.0389373	0.065664	0.903339
TCGA-DA-A1I0	620	1	0.0185631	0.24001	0	0.0274412	3.38299	0.0558099	0.234295	12.4757	0.204629	42.5409	0.46207	5.93233	0.385533	61.0172	3.2665	0.314998	0.141032	2.72071	0.734291	2.7608	0	3.38839	0.0128759	0.423751	0.0670202	0.906999	0.00350292	0.0766846	2.5877	2.36851	6.9689	1.73395	2.56027	3.17315	1.9293	0.2962	0.367758	1.82479	0.777115	55.3743	6.04499	0.476783	6.65735	0.441439	0.307356	0.14987	0.086823
TCGA-EB-A4OZ	620	0	0.0575898	0.0290294	0.0182769	0.0540528	1.9376	0.0824495	0.629205	12.2925	0.803346	23.945	0.384469	10.0123	0.221495	46.6898	4.2696	22.3295	0.125728	2.61036	1.4048	1.41997	0.0162559	5.57204	0	0.659349	0.123767	3.05247	0	0.0849662	22.5548	4.76705	17.5567	0.730532	1.57648	4.45694	6.25705	0.453792	0.387766	1.21576	0.552767	46.3611	19.7605	4.53337	9.32284	0.811086	1.1612	0.600849	0.0986288
TCGA-EB-A24C	632	0	0.0380527	0.0179825	0.0362295	0.107147	4.28093	0.0851232	0.158233	0.424348	0.27188	32.564	0.195973	0.957624	0.0439061	373.457	0.694458	0.060753	0.0913831	0.782359	0.106621	1.75102	0	1.08006	0	0.110593	0.0303224	0.224254	0.00598391	0.00467848	0.126175	0.700149	2.35954	0.021941	1.99524	5.29444	0.0440273	0.421657	0.768654	0.0698538	0.0210717	13.4074	0.300864	0.173075	0.278132	0.0391275	0.0294025	0.0361764	0.1618
TCGA-EB-A4IQ	636	1	0.00858422	0.184982	0.0122594	0.0498527	6.68488	0.00460866	0.0566928	0.319093	0.775423	40.6633	0.117891	2.73478	0.118856	106.512	0.439751	0.657847	0.0337335	0.419384	0.169781	1.28558	0	0.454178	0	0.877728	0.0681327	0.132451	0.0121491	0.00633245	0.253227	0.401366	1.58425	0.148489	1.51666	9.66341	0.144724	0.311996	0.110042	0.094549	0.0570422	32.5037	2.08868	1.50662	0.815661	0.279244	0.0767516	0.0225996	0.0387813
TCGA-FS-A1Z3	636	1	0.0429277	0.0973739	0.754541	0.146443	5.36057	0.177283	0.179312	1.18819	0.390973	23.4769	0.320282	1.67114	0.205744	80.846	0.833118	0.19883	0.0519056	0.758233	1.43683	2.14137	0.00419443	0.786198	0.0190872	0.460655	0.0487836	0.513752	0.00623124	0.00487186	0.330741	1.07219	5.18552	0.0228479	3.32146	7.40704	0.117893	0.251742	0.396365	0.163668	0.0548567	29.426	0.353725	0.791594	3.16177	0.174091	0.0852925	0.0927305	0.101795
TCGA-FW-A5DX	640	0	0.00856672	0.0388642	0.0122344	0.0904564	7.07356	0.12418	2.60255	1.23555	0.354131	28.2073	0.411778	1.32196	0.0691915	43.4422	0.625368	0.152403	0.0953834	0.863216	0.62691	2.37014	0	0.78847	0.0198071	0.0882728	0.0121801	0.26987	0.00808286	0.0505563	0.311481	0.754365	7.42419	0.133367	2.61405	18.2454	0.110445	0.410083	0.0449253	0.173969	0.0426944	27.8773	0.0917671	0.132936	0.709639	0.0672664	0.0624108	0.0676606	0.0887875
TCGA-EB-A24D	645	0	0.0827868	0.261269	0	0.319255	7.58908	0.115947	0.248282	5.72654	0.484955	22.211	0.40164	1.72007	0.30733	235.252	3.49882	0.197029	0.0565788	1.09027	0.932596	2.49453	0	1.31721	0.00416112	0.485011	0.0459713	1.35142	0.00339613	0	1.11613	1.14441	1.69043	0.174335	1.56268	1.08873	1.06375	0.855129	0.0503359	0.758212	0.0597955	83.3564	0.837242	0.431431	0.684025	0.226103	0.176408	0.142143	0.0573928
TCGA-EB-A3XC	650	0	0.0119965	0.13606	0	0.101337	4.58279	0.186778	1.08279	1.23078	0.269384	44.4153	0.370696	3.30432	0.249154	69.6751	1.46725	0.197003	0.102143	1.64838	1.69648	4.79323	0.0076191	2.00994	0	0.389859	0.175294	1.18773	0.0169784	0.00884963	0.971132	1.8884	3.0459	0.269768	2.04969	20.5289	0.654346	0.584899	0.335529	0.417044	0.0996461	41.0685	1.67059	0.564895	0.979137	0.148024	0.154932	0.173707	0.0541971
TCGA-GN-A8LL	650	1	0.0395391	0.00747397	0.0188224	0.0765409	0.674384	0.0353793	3.59777	1.56773	0.121072	37.2488	0.113127	2.11034	0.0152071	394.613	0.295386	0.739479	0.00863207	0.346095	0.169437	0.769061	0	0.443088	0.0304728	0	0.208624	0.0932057	0.00621765	0.00972247	2.67633	0.520376	3.41885	0.11399	0.482024	1.93839	1.07179	0.0817838	0.153592	0.131556	0	7.11775	0.403376	0.183362	0.834878	0.384383	0.0349155	0.00578302	0.0245175
TCGA-WE-AAA3	651	0	0.151726	0.234657	0	0.126224	27.0322	0.3752	0.910947	7.24647	2.1775	23.8979	1.01029	5.06562	0.22281	85.6168	3.94517	1.18288	0.337266	5.04842	1.61865	3.67672	0.00584015	7.36368	0	0.590377	0.112101	1.61392	0.0216903	0.0271335	11.784	4.19676	13.3133	0.2545	4.96599	1.88403	4.11284	1.41836	0.176816	1.15524	0.0305521	42.847	0.63323	0.408398	3.24853	0.190824	1.17844	0.112975	0.351893
TCGA-EE-A2M5	659	1	0.0316562	0.125662	0	0.0752085	1.08726	0.242185	0.435557	5.36587	23.5226	24.774	0.523058	7.04512	0.0456572	163.94	2.468	8.31757	0.17105	1.47408	0.735675	2.54218	0.0100526	4.14796	0.0320217	0.445376	0.045424	3.60227	0.00373353	0.0291904	7.3295	2.06601	4.80855	0.205344	58.3075	109.869	1.96214	19.2227	11.2841	1.67798	0	3.21218	0.666095	1.44406	1.02193	0.16867	1.38112	0.246551	0.0651979
TCGA-GN-A4U9	673	1	0.091579	0.240531	0	0.223934	1.90546	0.232894	0.134404	0.946002	0.477209	25.2316	0.426128	12.5323	0.433787	3.80006	4.52473	0.580445	0.164155	2.03101	0.686379	3.23787	0.263263	2.09326	0.0780096	0.412606	0.0448558	0.9916	0.0181909	0.0071112	1.61363	1.82294	2.85077	0.183425	8.04578	0.3968	0.793488	0.461456	0.157277	0.524247	0.352315	2.39505	1.53419	1.50105	2.24295	0.367652	0.248994	0.109975	0.942743
TCGA-D9-A3Z3	678	0	0.117097	0.495811	0.0668918	0.5193	6.48957	0.272421	0.612945	17.5501	1.54578	24.5581	0.954834	22.5513	1.75642	75.0205	5.02383	0.576876	0.495945	3.94734	1.21974	5.09824	0	4.40132	0.00451232	1.42933	0.146937	3.15178	0.00368276	0.149726	3.71131	4.58481	10.7294	1.68793	2.9829	1.64998	5.21024	1.76464	0.432126	1.71965	0.440928	24.9375	2.40117	0.530502	3.11918	0.858152	0.995259	0.421315	0.248947
TCGA-FR-A3R1	685	0	0.0282491	0.205966	0.0115267	0.0511344	10.749	0.303325	0.248754	3.15623	6.40518	28.5053	0.242474	1.80127	0.111753	251.582	1.76758	1.23706	0.253739	2.14411	9.10712	2.3966	0	3.91892	0.013996	0.825269	0.0343337	2.98365	0.00380765	0.0238159	4.96119	1.79464	3.3108	0.125653	1.79904	27.3211	1.35274	0.787033	0.0517324	1.54738	0.0268165	23.9955	0.308781	0.18571	0.432617	0.117697	0.579988	0.177074	0.072927
TCGA-D3-A51N	688	0	0.0224343	0.114499	0	0.0947541	5.22857	0.301111	0.197551	4.77007	2.14674	31.5537	1.20833	8.80367	0.181197	85.4947	8.34652	2.0109	2.48318	4.35674	1.25349	3.22274	0.0712414	3.61654	0.0129676	0.924667	0.327081	4.41345	0.0105836	0	2.78569	4.34147	14.9562	0.970164	2.7207	27.7553	1.75764	1.52138	0.627463	0.942061	0.0372691	41.9664	4.90934	0.852318	22.9155	0.201321	0.783769	0.812112	0.196743
TCGA-D9-A6EG	698	1	0	0.0415018	0	0.0281005	30.5316	0.103586	0.146465	0.128602	0.149399	28.0201	0.596768	1.3137	0.0460596	59.2429	1.22272	0.254931	0.0305026	0.516005	19.8699	11.6917	0.00422551	0.975361	0	0.0896494	0.0389106	0.0171093	0	0	0.068464	0.694741	1.3011	0.0345257	2.69477	0.741576	0.0329905	0.129752	0.209342	0.0229	0.29842	47.6004	0.203626	0.469931	1.19951	0.414198	0.0286415	0.0613052	0.0795637
TCGA-BF-A5EO	703	0	0.0239253	0.0379893	0	0.0101051	12.0678	0.0822074	0.280907	3.37242	0.60074	36.5181	0.168396	3.31882	0.419605	47.0103	1.20113	4.0468	0.0877515	1.33836	0.728731	0.684976	0.00607808	2.72686	0	0.273079	0.0953209	0.344548	0.00902959	0.00705973	5.02907	2.46105	4.36108	0.612507	1.23984	2.66454	2.96116	0.21209	1.14315	0.59292	0.206679	81.7617	2.73863	0.681082	2.19174	0.322051	0.415156	0.130175	0.0152595
TCGA-ER-A2ND	710	1	0.0588733	0.0667719	0	0.066309	3.30132	0.071644	0.115205	0.875375	0.452689	70.9685	0.0673779	18.3261	0.09963	37.532	1.33205	0.762697	0.046271	1.98463	1.38953	5.66018	0	1.72617	0.00453737	0.0808853	0.14074	10.2497	0.0111096	0.00579066	2.31023	2.04923	6.03675	0.149363	0.881271	0.479226	0.903036	0.779362	0.768423	0.218851	0.130405	30.4319	0.504523	0.483043	0.889312	0.127676	0.158566	0.199772	0.807312
TCGA-BF-A3DN	717	0	0.00642696	0.083826	0	0.0644695	45.7967	0.238083	0.212228	0.449138	0.862633	30.9453	0.308926	6.51578	0.0889871	80.7845	0.761366	0.923488	0.13049	0.812451	0.146182	4.25645	0.114291	0.793429	0.0631542	0.137543	0.0407048	0.396662	0.0212239	0	0.295408	0.809683	2.60569	0.0444691	5.0414	6.4205	0.184839	0.512757	0.146051	0.168122	0.0854144	12.3778	0.314724	0.147878	1.87902	0.0937205	0.0638483	0.104341	0.416743
TCGA-D3-A8GD	718	0	0.170735	4.16016	0.0629244	0.459423	28.1505	1.70316	2.47341	36.8673	3.84513	28.0478	4.70374	16.7328	2.03353	65.6127	39.7325	5.53213	1.3058	9.949	18.0062	4.01801	0	18.4734	0.00636704	4.18211	0.239233	23.6102	0.22345	0.219394	36.8011	9.22185	24.0026	3.79171	2.46526	2.64403	16.1675	5.39982	0.288826	12.5912	1.37242	81.285	9.86099	4.44418	11.2447	1.19235	4.39177	0.478492	0.395182
TCGA-EB-A42Y	721	1	0.0444024	0.0464857	0	0.0324587	0.536277	0.102689	0.436111	0.924294	0.711193	52.1848	0.718273	0.946453	0.0630555	117.558	0.704263	0.458063	0.0939554	1.88561	0.141864	5.38123	0.00433853	1.92007	0.0118457	0.113706	0.155356	0.158103	0	0	1.14347	1.66087	23.3921	0.0827148	2.16525	14.5458	0.596164	0.859894	0.163196	0.296258	0.0340447	35.9062	0.428599	0.42036	0.507618	0.20306	0.18097	0.0659424	0.0599073
TCGA-D3-A2J9	723	1	0.250751	4.17291	0.0757532	0.995431	16.464	2.21091	4.6461	77.0195	5.35504	19.1995	9.17626	27.3724	3.38842	71.4297	39.7437	4.36851	1.18119	11.0755	7.14826	6.72888	0.00918777	18.0665	0.0222986	5.89759	0.251602	22.5753	0.179716	0.103159	72.5636	11.8044	25.6332	5.46353	6.25073	1.95145	32.7486	4.91588	0.413039	23.2018	0.664895	33.5979	6.17645	2.80478	16.8415	1.43612	9.28404	1.72866	0.7266
TCGA-FS-A1ZK	728	1	0.00967993	0.0365954	0	0.0476984	3.07587	0.0727569	0.350427	0.259072	0.270059	20.4893	0.418204	9.03739	0.0595677	210.464	0.9835	0.0264934	0.0422659	0.311336	0.14678	6.88292	0.00409855	0.583283	0.0149207	0.0255753	0.0145929	0.0539347	0.0030444	0.00476049	0.101824	0.414043	1.0939	0.189768	2.17582	1.29831	0.0447991	0.131575	0.105287	0.0288756	0	46.3095	0.0790033	0.735514	0.408788	0.0651492	0.017096	0.0141579	0.0308693
TCGA-FS-A1ZN	730	1	0.0208941	0.0236973	0.039786	0.246361	26.9817	0.0972184	0.0715507	0.776673	0.88149	39.6468	0.266025	0.554705	0.0401801	161.242	2.5198	2.02057	0.077546	0.433833	0.185962	1.10209	0.00884669	0.664052	0.0322061	0.104888	0.0184499	0.255223	0.00657131	0.00513774	0.420461	0.484846	1.32113	0.0361422	1.39399	1.5236	0.214118	0.358091	0.0852225	0.0886971	0.0578505	46.6547	0.31974	0.350316	0.755102	0.0390622	0.110704	0.00611195	0.0869906
TCGA-WE-A8JZ	731	0	0.0792612	0.126911	0	0.132923	4.56221	0.130163	1.92964	2.03814	0.599621	17.4366	0.288141	1.6633	0.215185	346.832	1.25394	0.306259	0.0916099	0.859884	0.479517	2.66969	0.00592231	1.02784	0	0.39173	0.0231986	0.737379	0.0131973	0.0137576	0.646107	0.692748	2.10413	0.19356	1.07911	1.06955	0.730565	0.405043	0.168437	0.519952	0.0309819	82.4419	0.456632	0.623709	0.795159	0.193508	0.305703	0.167755	0.0594738
TCGA-EB-A44P	741	0	0.0824017	0.0639442	0.123874	0.174017	35.2326	0.11642	0.203679	1.56054	3.07211	51.2828	0.402038	2.17325	0.0500406	174.163	0.938676	0.724067	0.107938	0.958765	0.806305	1.39374	0.0165266	1.3672	0.00501372	0.488135	0.0121438	1.32162	0.0204599	0.0127972	3.35609	0.883215	1.63898	0.0900235	1.39519	1.54448	1.41074	0.776601	0.101083	0.841914	0.0720474	62.6656	2.56179	1.70337	1.54269	0.199458	0.261383	0.10276	0.260474
TCGA-D3-A3CF	746	1	0.0667115	1.19864	0.0300862	0.107515	10.6023	0.742707	0.566832	14.4298	1.29375	54.997	2.5647	12.485	2.98981	113.149	16.957	2.52737	0.597902	7.22601	2.38888	9.18837	0.00445992	7.34174	0	2.32104	0.264191	3.99996	0.0596308	0.0155407	3.47821	7.17595	11.5917	2.40511	6.65833	2.71839	3.99741	1.92353	0.372351	3.06722	0.8516	89.9926	3.50323	1.86376	4.78193	0.701056	1.9766	0.42213	0.550519
TCGA-WE-AAA4	760	0	0.167441	0.323353	0	0.0286706	3.89527	0.257537	1.68698	41.3282	3.94007	44.4796	0.77299	17.586	0.16709	48.052	7.77784	1.65971	0.320106	8.1859	2.89998	2.74604	0.0114966	16.6806	0	0.839355	0.242278	6.06902	0.0128095	0.173594	80.6196	10.3821	28.6122	2.44235	1.83131	0.933479	15.6181	3.40189	0.131845	6.27105	0.466109	44.074	7.02219	0.25184	4.96154	0.944189	1.96615	0.238282	0.276606
TCGA-D9-A6EA	766	0	0.0393376	0.0347008	0	0.0369216	6.75849	0.0375456	0.147539	0.532912	0.557661	52.5371	0.0937921	5.98328	0.0806911	162.873	1.83046	0.873282	0.171762	1.05168	1.16705	1.60692	0.0111039	1.33453	0.00505293	0.152436	0.275181	0.359683	0	0.00644862	1.13944	0.876497	1.69991	0.166334	1.80216	0.473032	0.286088	0.20923	0.0458429	0.15947	0.0580886	68.3423	0.802641	0.304046	1.20334	0.0343202	0.118687	0.0421927	0.0348466
TCGA-BF-A3DL	769	0	0.00413927	0	0	0.0218534	5.57642	0.00888909	0.0485991	0.369275	0.228145	156.15	0.149222	2.14288	0.0477599	65.603	0.206745	0.0339868	0.0162661	0.273004	8.37506	0.649643	0.00525778	0.711758	0	0.0262472	0.0357456	0.793019	0	0	0.539534	0.709635	3.49002	0.0286402	1.53796	9.05511	0.11494	0.124757	0.120594	0.0484405	0.0137527	73.3337	0.430731	0.0310086	2.95485	0.0789329	0.01919	0.0472221	0.136401
TCGA-GN-A8LN	772	0	0.0568461	0.035167	0.0147607	0.125505	20.7124	0.271899	0.250286	1.55216	0.923083	30.1532	0.727466	5.94239	0.131181	132.874	1.82007	22.1072	0.182773	3.04233	0.388401	2.24605	0.0262572	3.25259	0.0537685	0.13927	0.113964	0.445202	0.0097519	0	1.1983	3.51704	5.33185	0.160906	2.12324	31.4299	0.317753	0.549735	0.108404	0.266812	0.0171701	36.2086	0.854095	0.519872	1.13317	0.191297	0.31146	0.22222	0.219736
TCGA-EB-A4IS	774	0	0.238166	1.33662	0.258032	0.186443	5.84863	1.23456	0.837686	23.4333	3.12669	20.6166	1.81518	9.93411	1.51615	224.161	11.333	4.67532	0.559403	4.71946	2.21719	3.96834	0	6.14209	0.113931	2.70146	0.266441	4.20808	0.108483	0.03635	11.9837	5.58495	16.7356	1.60529	2.71222	11.4215	11.1419	3.1305	0.220127	3.83591	0.5048	34.2916	4.85114	2.06103	3.57161	1.25748	2.90181	0.843231	0.161505
TCGA-EB-A4XL	777	0	0.0419913	0.291042	0.0133265	0.211841	10.4586	0.2555	0.801157	3.94041	1.40962	32.6949	0.460548	3.20507	0.323004	144.417	2.73073	0.140467	0.0916743	1.42465	1.42111	2.26654	0	1.67142	0.0215752	0.717444	0.0524604	2.51365	0.0792392	0.0137673	2.63746	1.15378	4.36528	0.564946	2.40254	3.65544	1.49917	0.86856	0.0924336	1.28473	0.155018	27.3301	2.44184	1.41806	1.20494	0.204111	0.482052	0.290706	0.104152
TCGA-EB-A5UM	779	0	0.123586	0.656236	0	0.219469	18.601	0.271434	0.700779	11.2092	0.802731	10.9144	0.940248	4.22246	0.674094	89.9246	5.70515	0.707247	0.139811	1.2899	2.63321	2.43989	0.563708	2.70591	0.0259767	1.1933	0.0465849	3.2576	0.0636033	0.0580158	5.25658	1.38916	4.64163	1.49644	1.00988	0.514425	4.47913	0.398383	0.0981979	2.59095	0.447944	49.832	4.38422	2.97586	2.76467	0.32767	0.904079	0.433819	0.0507574
TCGA-EE-A29V	787	1	0.0201437	0.013055	0	0.0243084	1.30706	0.0339889	0.109807	0.290955	0.387712	48.7498	0.0296403	3.78647	0.039844	24.2377	0.221125	0.00787603	0.00376947	0.439342	0.318727	3.96219	0.00365528	0.517027	0	0.0410566	0.0105988	0.159105	0.00271514	0.00424563	0.138191	0.417103	1.56897	0.0796441	0.914224	0.56697	0.0913232	0.173466	0.117374	0.0396194	0.0382443	46.3707	0.343487	0.101629	2.69226	0.116206	0.0457409	0.0606082	0.00611792
TCGA-EB-A3XB	796	0	0.035757	0.157711	0.0226959	0.0755121	7.53016	0.221833	0.419823	2.30388	2.24253	53.6526	0.392172	2.27435	0.265881	76.2591	4.73712	0.424082	0.109289	2.24188	0.887945	2.14359	0	2.46116	0.00918599	0.333806	0.0679382	0.883769	0.037486	0.0117233	1.83705	1.71315	2.42564	0.164939	2.64152	1.37813	1.02443	0.866398	0.231501	0.817761	0.0792019	44.019	0.83902	0.412431	0.561424	0.173808	0.378908	0.0941372	0.0971359
TCGA-ER-A19F	802	1	0.00460142	0.120031	0	0.126325	4.47672	0.0938749	0.378177	1.69676	0.342854	34.2671	0.343614	1.87059	0.127422	350.704	1.66183	0.0881568	0.0843838	1.72537	0.309428	2.13875	0	2.1353	0.010639	0.160477	0.0458843	0.615318	0.0303907	0.0067888	1.10485	2.10364	3.61631	0.238784	1.7147	1.32796	0.885286	0.742381	0.0214494	0.516316	0.0458647	25.2907	0.337993	0.118185	0.762333	0.17033	0.350463	0.0807608	0.0758152
TCGA-D3-A8GE	804	0	0.119784	0.322025	0.0126716	0.238907	2.59967	1.11469	1.13292	5.98957	1.01432	47.2635	1.45084	4.74066	1.35138	17.7863	5.79536	5.86472	0.104603	3.51123	36.537	5.3828	0.0338115	3.61868	0.0102575	0.569663	1.43721	4.34103	0.0418586	0.0589084	1.53393	4.12327	7.05793	0.353007	11.227	13.1359	1.92707	1.40006	0.124082	1.82019	0.0294801	6.78093	1.43928	3.28549	20.2665	49.5306	0.802138	0.572308	0.0990344
TCGA-DA-A960	804	0	0.0218793	0.00827155	0	0.0385041	9.04822	0.0156619	0	0.0433758	0.312648	5.65028	0.0500797	5.78441	0.0168299	21.3667	0.924683	1.63678	0.00955324	0.169245	0.649102	0.704384	0	0.225089	0	0.0231228	0.00188532	0.92837	0.0137623	0.01076	0.210137	0.394042	1.85706	0.0756929	1.06427	4.2028	0.101258	0.0258604	0.144485	0.0451846	0	61.7253	0.245532	0.273174	4.72647	0	0.0241509	0.0128003	0.00387628
TCGA-FS-A1ZU	808	1	0.0287852	0.0139916	0	0.0607888	1.37201	0.154541	0.0724214	0.0733716	0.117523	15.3071	2.41075	1.89004	0.00948944	104.731	0.689903	0.0112548	0.199302	1.57707	0.0243995	2.92435	0	1.77228	0.00950776	0.039113	0.034901	1.07335	0	0	0.197474	1.6407	2.6645	0.085358	4.74381	0.787373	0.06525	0.269753	0.0814673	0.0169847	0	31.4903	0.0503425	0.0968175	2.53475	0.0461271	0.00544695	0.0108261	0.0764965
TCGA-FS-A4FB	813	1	0.0184358	0.0313638	0	0.087599	25.3342	0.0742329	0.0405852	0.877177	0.075269	39.4038	0.181978	3.25785	0.0425433	78.36	0.306938	0.315361	0.169044	0.517893	0.00911571	1.45996	0.591292	0.431822	0.0106564	0.00730635	0.0178717	0.0770405	0	0.0135998	0.183388	0.519588	8.42819	0.0318899	2.25758	0.878229	0.0457079	0.147085	0.0751957	1.22786	0.0306265	65.1821	0.211591	0.320609	6.72624	0.186119	0.0488398	0.00404464	0.0514427
TCGA-D3-A51T	818	0	0.0261704	0.243388	0.0298999	0.0718471	16.2012	0.219184	0.391765	3.84453	1.00971	32.5911	0.453756	2.68361	0.22949	246.245	3.92141	0.257857	0.123411	1.94981	2.22571	1.24725	0.00664845	2.71158	0.0726105	0.398273	0.0656031	1.38638	0.00987692	0.0154444	2.22625	2.08017	10.57	0.561338	1.36951	5.79527	1.66104	0.890852	0.213488	0.976442	0.347805	31.8629	1.81019	0.711385	2.51218	0.24659	0.263455	0.0826784	0.0751117
TCGA-EE-A183	818	1	0.0895995	0.629265	0.00984308	0.130997	5.05327	0.177614	0.40461	25.2613	0.752732	86.179	1.14769	10.1039	3.59452	46.4969	6.7261	0.30182	0.121881	1.7215	1.03601	1.58791	0	2.64378	0	0.338706	0.13541	2.24211	0.0650299	0.0254216	1.47995	4.52771	11.8804	3.5528	3.85382	1.0073	2.82294	0.653747	0.35341	1.10786	2.03806	98.6963	2.17272	1.34981	6.13753	0.552782	0.780569	0.326614	0.100739
TCGA-GN-A26C	821	1	0.094203	0.773533	0.0215255	0.477454	8.37793	0.971046	0.967782	20.1026	24.2996	22.1858	1.43605	11.0542	0.921724	103.54	16.7456	0.897243	0.819355	12.8911	1.7812	2.8584	0	13.7687	0.0348492	1.02743	0.18908	79.8756	0.0177765	0	26.2433	19.0337	24.2554	1.18628	11.2759	15.8694	9.43201	33.5101	0.289823	4.59648	1.69015	32.2117	2.34113	0.903303	3.03876	0.722781	3.51882	0.294302	0.284391
TCGA-FS-A1ZZ	822	1	0.0218125	0.0388755	0.00890034	0.286254	4.11934	0.0368048	0.214941	0.787648	0.613846	28.9251	0.0802397	0.930679	0.0503357	385.582	0.530769	0.119399	0.0938804	0.525216	0.0554676	1.90965	0	0.69038	0.00360234	0.0197591	0.0110063	0.789311	0.00294008	0	0.265076	0.496985	10.834	0.0215606	1.32902	1.52476	0.160694	0.685051	0.0363138	0.0579172	0.0517658	36.9596	0.066759	0.0300131	0.531435	0.0699074	0.0247652	0.0218764	0.0298115
TCGA-FS-A1ZY	824	1	0.0399407	0.00823623	0	0.0536755	17.3524	0.0506839	0.127894	0.259143	0.0889465	17.8976	0.218163	2.2111	0	103.628	0.134855	2.62357	0.0142687	0.248349	0.0933589	0.657541	0.0184486	0.480274	0.00839519	0.414434	0.0173602	0.303466	0	0	0.189312	0.347087	1.23631	0	2.60572	1.00087	0.0504128	0.038625	0.0507771	0.0149972	0.180959	46.1808	0.0666774	0.0893741	1.74274	0.0529483	0.0360717	0.00318641	0.0482465
TCGA-EE-A17Y	828	1	0.0277451	0.00449535	0	0.117185	2.97269	0.0383031	0.0465364	0.459683	0.109231	72.7537	0.061238	1.28903	0.0274397	58.0461	0.350254	23.6272	0.0363434	0.551879	7.86281	2.0861	0.14097	1.0398	0.00916421	0.0188499	0.0300487	0.147795	0	0	0.380678	0.638333	1.2623	0.0411369	8.05002	21.8438	0.149369	0.309196	0.683618	0.043656	0.013169	4.43609	0.351795	0.648993	1.74788	1.80509	0.225756	0.577397	0.0674126
TCGA-BF-A1Q0	831	0	0.0265262	0.318042	0.0324711	0.116038	5.05204	0.402825	0.317006	2.7947	7.3799	56.6128	0.253707	11.3934	0.3323	174.042	2.82453	65.3822	0.119132	2.20311	0.41222	1.76898	0.0192538	3.41259	0.0131424	0.192232	0.0682234	48.8419	0.0429052	0.0279543	1.73658	2.44707	5.38075	0.485067	12.4196	59.5223	0.804231	3.23159	0.105987	0.761722	0.25181	10.7078	1.7049	0.352823	1.25563	1.00317	0.788061	0.226134	0.0906344
TCGA-EE-A3JD	832	1	0.0981952	4.44465	0.10199	0.197944	20.4734	1.86911	1.69006	24.8208	4.56488	13.9739	5.85398	21.3739	7.931	76.5204	47.5366	0.855129	1.02901	13.607	4.83768	4.91132	0	16.6685	0.0825591	3.43877	0.343933	37.1203	0.193721	0	16.2287	16.4125	18.3548	3.36625	12.5071	41.179	6.16164	5.84006	0.312092	8.68927	2.69901	12.9342	1.72124	2.51254	1.17445	0.650873	4.29227	1.62944	0.431759
TCGA-Z2-A8RT	839	0	0.0341407	0.634057	0.0853255	0.243333	3.52375	0.439903	1.21506	9.15004	2.33911	23.7542	1.00001	5.59408	0.728758	99.5013	6.62416	0.408805	0.318637	3.52354	2.25363	2.4068	0	3.82434	0.123339	1.60335	0.0812441	2.17296	0.0926106	0.0314813	3.89381	3.58722	12.0066	0.782492	2.64791	2.13954	2.47164	1.16519	0.313319	2.47067	0.212686	47.1792	2.1943	1.25596	2.08988	0.593594	0.850748	0.232195	0.72583
TCGA-D3-A2JE	841	1	0.0125923	0.0428452	0.011989	0.0265926	1.15332	0.063098	0.0369615	0.986091	0.05998	22.4047	0.205362	1.49741	0.0581173	110.056	0.886981	0.0344644	0.0384876	0.333233	0.157734	5.2919	1.30093	0.51356	0	0.186312	0.0115705	0.269853	0.0356432	0	0.397379	0.3489	2.16533	0.275905	2.00102	0.574625	0.174833	0.163719	0.0391325	0.138695	0.111568	21.5081	0.256932	0.251555	0.869254	0.145959	0.0305794	0.0515692	0.0379259
TCGA-FS-A1ZA	843	1	0.0802828	0.288337	0.181536	0.144817	13.7166	0.233469	0.225831	4.10835	1.31452	38.9273	0.485242	18.1889	0.4786	81.183	2.83606	0.109865	0.262907	2.34108	0.92625	2.62791	0.416406	3.65401	0.0193356	0.657555	0.181176	3.46243	0.0378742	0	4.08023	2.80834	5.22848	0.405043	5.94057	4.90433	2.22268	1.51826	0.101356	0.997093	0.155598	10.3589	1.21832	0.39379	2.07009	0.27767	0.516202	0.243651	0.0977861
TCGA-FR-A7U8	847	0	0.0284424	0.0215056	0	0.0500542	1.13637	0.0661702	0.0904427	0.26784	0.203217	26.942	0.362131	1.21918	0.0328176	130.667	1.3417	0.24651	0.0993515	1.15797	0.13126	1.0206	0.00602136	1.84448	0	0.0150295	0.0967971	0.68876	0	0	0.422766	1.02449	3.81946	0.114798	1.55431	0.885739	0.206851	0.243729	0.0994378	0.244744	0.0315	11.2055	0.232134	0.476874	0.704513	0.111666	0.0816284	0.0665601	0.153691
TCGA-BF-A1PZ	853	0	0.0132774	0.0639996	0	0.122672	0.716608	0.0891038	0.204605	1.56948	0.603069	37.9468	0.205138	11.39	0.0919187	146.938	0.858717	0.308886	0.0434802	1.07841	0.466122	1.25374	0	1.28058	0	0.320983	0.0142985	0.815192	0.00626374	0.0244863	3.25634	0.886366	2.92537	0.137802	0.85523	1.19131	1.03365	0.417835	0.139258	0.427298	0.0771998	29.8995	0.772095	0.159855	0.646974	0.134042	0.182467	0.0757364	0.0123496
TCGA-D3-A1Q8	854	1	0.0465542	0.345231	0.0102286	0.0869698	51.3219	1.16894	0.37841	3.01376	0.274139	57.5722	3.62094	14.2728	0.173542	82.1263	4.24691	1.65641	0.0703633	6.39024	0.311643	3.91266	0.0909756	5.13149	0.00827986	0.198693	0.195662	0.575572	0.0135153	0	0.697711	7.3487	5.71032	0.607064	13.2106	9.96729	0.419071	1.11743	0.158585	0.584252	0.190371	4.92067	1.31523	0.877631	1.35236	1.02835	0.367621	0.135133	0.36354
TCGA-FS-A1Z4	854	1	0.109508	3.17538	0.072983	0.127193	7.30226	1.12489	0.455363	26.5839	2.05291	11.7402	5.57705	11.3141	3.96749	69.2761	25.2911	1.46862	1.53964	8.58681	6.05003	3.87072	0	7.45161	0.0464189	8.98081	0.220341	8.59383	0.117099	0.0161565	12.1102	6.01148	20.628	3.71274	7.26888	32.404	5.36491	3.15819	0.221203	6.84994	0.933858	13.4967	2.94939	2.12512	4.5979	1.89579	1.80833	0.948189	0.886633
TCGA-ER-A2NB	857	1	0.0183983	0.0459066	0.0525504	0.0271976	1.58879	0.0316083	0.486031	3.92832	0.40187	15.1587	0.07896	2.8452	0.178318	42.2102	2.28086	0.281988	0.23136	1.33479	0.727773	0.982611	0	2.92433	0	0.513321	0.115701	0.742815	0	0.325731	7.47206	1.35726	6.2212	0.267331	0.684266	0.200816	4.17468	0.482761	0.463121	0.653526	0.232288	20.8893	4.21195	0.996295	2.1516	0.222888	0.207147	0.11302	0.058672
TCGA-FS-A4F5	874	1	0.0193606	0.0658743	0	0.0817719	6.56272	0.0540501	0.227313	0.403017	0.54541	43.0826	0.275859	1.29141	0.0625486	74.9008	0.520697	0.572281	0.0963701	0.7898	0.313995	1.94781	0	1.46822	0.00447638	0.141181	0.00984128	1.1501	0.0219206	0.00571282	0.4994	1.02593	2.90676	0.0535836	2.27854	4.42697	0.153603	0.322657	0.166961	0.202581	0.0385955	81.5524	0.272572	0.211339	1.01887	0.0912125	0.215418	0.0237863	0.913767
TCGA-EE-A3AD	875	1	0.0176015	0	0.0603294	0.0408881	8.54742	0.0680386	0.754304	0.387335	0.352127	42.5452	0.129929	0.414722	0.00812361	276.11	9.14309	0.202332	0.0507237	0.352569	0.0696254	1.5219	0	0.353106	0.00406964	0.0558056	0.20272	0.0633696	0.00332147	0	0.144901	0.290786	2.25775	0.0730722	1.45274	4.97881	0.0418938	0.411923	0.20102	0.0533136	0.0116962	36.1693	0.215483	0.327762	1.90404	0.0434367	0.0699444	0.0308928	0.0187103
TCGA-EE-A2M7	877	1	0.0439019	1.12258	0.524381	0.387707	34.3141	0.595675	0.410018	11.3226	0.492913	34.7284	1.27094	5.03296	2.34855	16.4817	12.1037	0.305854	0.0836469	1.84261	26.2386	1.83442	1.62226	1.04701	0.0369112	1.33497	0.202331	0.990426	0.0263596	0.017665	0.881633	2.40725	3.95668	2.73387	3.64554	1.98984	0.744112	0.672215	0.0279065	1.23909	0.7028	6.04372	0.586322	1.07635	2.38232	0.27309	0.296047	0.297706	0.0975779
TCGA-ER-A2NF	877	1	0.07685	0.594275	0	0.136473	4.81864	0.622634	0.686974	17.1815	1.72925	25.7048	1.0884	3.63419	1.21722	281.648	5.22081	0.497153	0.164726	2.4959	0.905068	13.0875	0	3.01101	0	1.18504	0.160934	1.83704	0.00659177	0.0154612	4.32314	2.61869	8.91785	0.809689	2.5259	4.34593	4.13633	4.03177	0.109913	2.84233	0.20891	29.0442	1.95648	0.295331	2.51917	0.509389	1.06191	0.410775	0.0798348
TCGA-D3-A8GQ	884	1	0.655079	0.0713248	0.179624	0.0940714	14.6934	0.35451	0.369181	1.63636	0.315595	50.2602	1.06159	9.01742	0.0725613	7.76529	2.13431	0.200807	0.0961061	1.26736	1.03651	2.40875	0.133135	1.91204	0.0727013	0.199386	0.0541765	0.822087	0	0	1.57471	1.39396	1.719	0.054391	24.7164	8.60441	0.519725	0.613227	0.109931	0.595256	1.98497	2.76662	1.31523	1.48624	3.38356	0.646639	0.482449	0.110376	0.559864
TCGA-EB-A5UL	891	0	0.0795023	0.526774	0.0119516	0.287187	7.02148	0.458279	0.681654	13.6004	1.17023	27.0613	0.739867	5.4433	0.579359	29.9992	6.03944	0.710042	0.350789	2.32535	5.64416	2.30212	0.0106301	4.06337	0.00483731	2.02977	0.0820903	7.99501	0.03948	0	11.643	2.01948	6.8411	1.15808	0.880139	1.5211	6.95489	0.816042	2.08705	3.06769	0.430976	52.9648	2.04904	1.68374	3.76181	0.450592	0.961631	0.414938	0.111199
TCGA-EE-A17X	907	1	0.0106369	0.0241279	0	0.00748768	0.313142	0.0532996	0.109276	1.17036	0.46323	30.2057	0.240425	1.18252	0.0163641	26.8185	0.449546	0.0873375	0.0139333	0.727533	10.9818	0.596221	0.00450372	1.80559	0	0.07869	0.0425344	0.259861	0	0.0052311	0.968093	1.31519	3.32512	0.0858643	1.40771	6.07069	0.168781	0.220016	0.867712	0.139124	0.0706821	30.6396	0.249588	0.0493283	0.6738	0.0835213	0.208995	0.0404496	0.0320364
TCGA-EB-A51B	931	0	0.0749269	0.0849793	0.0251778	0.0930773	1.39639	0.184568	0.252271	1.28446	0.998703	51.5567	0.0718791	0.372974	0.0305127	184.743	4.17702	6.50195	0.0692802	0.602918	0.557902	1.5507	0	0.777308	0.00509526	1.38342	0.244772	0.742394	0.0124756	0.0260106	1.69929	0.522061	1.67534	0.121983	0.490803	5.65871	0.655647	0.84393	0.0924539	0.452076	0.0292876	34.447	0.890301	0.174522	0.289932	0.128543	0.408667	0.0502818	0.0281108
TCGA-D3-A8GB	938	1	0.0629492	0.862228	0.0968153	0.132937	6.03472	0.519937	0.867005	19.0508	1.16642	23.6411	1.32586	17.6441	0.838066	40.5788	12.4835	1.84216	0.279087	3.93296	5.12377	3.92932	0.910308	7.25889	0.0391852	1.84996	0.323066	41.2484	0.10965	0.0285764	12.2247	4.78722	19.4792	1.87624	3.78335	3.44439	10.4015	1.66549	0.265221	5.50006	1.1101	52.0305	8.44746	3.72076	9.39083	1.08633	1.72858	1.06235	0.169861
TCGA-ER-A193	955	1	0.1007	0.496222	0	0.135662	14.3115	0.678587	1.02943	8.14728	6.92192	34.8048	0.789835	7.20787	0.849387	121.157	8.07592	0.475189	0.354784	3.86791	1.91612	3.57033	0	7.01962	0.0321142	1.15047	0.266254	93.5693	0.11467	0.0717231	8.97123	5.13408	9.04317	0.672729	4.08917	140.7	5.29634	6.3903	0.169959	2.41906	0.184593	21.3656	1.31782	0.865857	1.73431	0.728379	1.58453	0.901987	0.210396
TCGA-D3-A1Q9	961	1	0.0723677	0.19288	0.0103351	0.0916961	15.953	0.361328	0.233659	4.4332	2.78102	27.9812	0.472083	5.26543	0.141949	93.4918	2.34946	0.812072	0.293863	2.36439	0.429393	6.92808	0.0137884	3.99638	0.00836608	0.585078	0.0431758	1.29805	0.00682803	0.00533845	6.81643	2.49638	4.713	0.125181	3.35909	0.589069	2.13153	1.03284	0.434326	1.44221	0.0841547	19.3729	0.420826	0.274937	1.24302	0.235412	0.807601	0.123839	0.184624
TCGA-EB-A4OY	977	0	0.027925	0.0253372	0.063809	0.0530751	0.258372	0.0179907	0.213114	3.62064	0.171017	19.8558	0.12464	13.4836	0.103106	78.4547	0.844017	0.336288	0.0585265	0.743534	0.0883694	1.33248	0	0.991136	0	0.115097	0.118361	0.100537	0	0.0329598	4.58243	1.22733	25.0204	0.289826	0.243894	0.108488	2.19335	0.0891168	0.605299	0.461361	0.0371124	32.8958	1.47003	1.03402	1.68729	0.187945	0.281118	0.0833203	0.00593685
TCGA-GN-A26A	988	1	0.0301632	0.0684199	0.014359	0.0955483	2.1072	0.29149	0.545974	2.98993	1.54449	72.7382	0.155342	9.92641	0.092808	63.8009	4.28791	51.3491	0.316086	7.14709	4.355	2.12712	0.00638565	9.34813	0.0232468	0.494102	0.312991	23.7745	0.0521758	0.00741697	4.33168	5.10848	9.58774	2.19138	19.7618	36.0664	1.46576	3.37799	1.06625	0.927463	0.0835143	9.87687	3.04646	0.688646	2.43738	8.48687	6.54578	1.86614	0.179021
TCGA-FS-A1ZH	996	1	0.0871443	0.609487	0.0622268	0.21087	18.5844	0.771963	0.889936	14.7389	1.56029	54.6495	1.69546	9.32649	1.31552	28.7481	9.26324	0.904347	0.380502	6.56357	5.91757	4.04026	0.262895	10.1339	0.00839527	1.04761	0.329447	4.8275	0.0445371	0.0589279	10.5717	10.0694	11.4546	1.20593	11.8249	4.75923	4.47238	2.56859	0.139638	2.73952	0.615266	7.60385	8.17918	3.74598	7.56376	4.95275	2.07054	0.599051	0.522998
TCGA-D3-A51K	1002	0	0.00665569	0.150973	0	0.0983889	1.79144	0.064319	0.263737	13.063	0.754068	12.6091	0.497018	5.90835	0.168949	66.1123	2.30146	1.42087	0.0784648	2.69887	0.789829	1.09624	0	2.465	0.0307773	0.253223	0.0858573	2.33631	0	0.0098196	25.4873	3.44735	29.9439	0.345387	0.465041	0.129286	6.79861	0.637207	0.302497	1.1271	0.287476	51.1252	3.27962	0.534213	5.95118	0.276236	0.127833	0.00584079	0.035375
TCGA-ER-A3PL	1010	0	0.0345116	0.0447334	0.0563281	0.109323	6.91154	0.269986	0.188129	0.996968	1.13225	33.1162	0.457036	3.05137	0.159281	55.5732	1.19337	0.134938	0.219576	2.79406	0.25353	2.43188	0	2.56503	0.0056996	0.164129	0.0552201	0.855804	0	0	1.33938	2.12077	3.87834	0.153508	5.10083	33.8749	0.391153	0.70802	0.0689464	0.274908	0.0491421	19.0403	0.196162	0.39572	1.03302	0.32076	0.143672	0.134124	0.19391
TCGA-EE-A181	1026	1	0.181512	0.987215	0.0117829	0.243931	3.83999	0.500537	1.114	13.1877	3.17903	22.8186	1.3243	16.695	1.12333	179.184	14.9938	0.779057	0.745714	6.23772	2.12953	10.4576	0	7.37546	0.00953808	1.94881	0.166235	6.50307	0.027246	0.0121726	11.0372	5.66862	27.7078	1.5128	2.50557	0.606722	8.28864	4.19085	0.225952	3.49865	0.287832	54.804	1.72973	1.47014	2.44233	0.527526	2.62834	0.738521	0.64462
TCGA-DA-A3F2	1032	1	0.359997	0.296214	0	0.0149068	2.29575	0.363809	3.24256	122.546	0.691663	37.5655	1.01788	15.9524	1.61263	25.954	13.5692	2.00922	0.462315	11.5958	2.09416	3.70906	0	32.305	0	0.939955	0.550461	1.51572	0.0133202	0.135386	46.0522	25.7946	70.6629	1.5629	6.8766	1.91962	22.2191	1.40165	3.40559	3.30426	0.609772	27.5319	7.691	0.997156	6.31159	4.10151	2.3001	0.625646	0.101297
TCGA-FS-A4F9	1035	0	0.032274	18.183	0	0.0170392	1.3856	0.0779721	0.0710492	0.299922	0.205886	31.0262	0.245857	1.64671	0.00930964	48.5754	1.49316	0.0993738	0.110974	1.28604	6.12792	34.9665	0.025622	0.933828	0	0.633137	0.0403113	0.373482	0	0	0.802606	0.794328	1.60453	0.0139568	9.24032	1.4964	0.304065	0.20027	0.418424	0.161075	0.0134038	61.7465	0.283985	0.103618	1.02221	0.841708	0.0854999	0.00708063	0.0278746
TCGA-EB-A1NK	1039	0	0.0135005	0.0459355	0	0.00570212	5.26901	0.034791	0.162472	1.54969	0.407885	30.0955	0.250303	7.9345	0.149542	75.5371	0.370008	3.90195	0.0636639	0.850848	0.224295	10.183	0	1.39585	0	0.111289	0.0861305	0.409673	0.00254761	0.00398366	0.885423	1.59071	3.70715	0.102753	2.40148	30.498	0.583751	0.435629	0.191944	0.299256	0.0807401	24.8459	1.22306	0.210943	0.77626	0.19687	0.198498	0.0900417	0.0258319
TCGA-EE-A3J8	1044	1	0	0.0730414	0.0919735	0.204005	3.94232	0.0576257	0.0630111	0.0957568	0.164334	31.4845	0.469865	0.445248	0	67.2646	0.921008	0.411279	0.0702994	0.668596	0.212291	2.58242	0.0818037	1.08847	0.0124085	0.0170154	0.104944	0.193217	0	0	0.397629	0.585503	0.65374	0.0742668	2.10928	3.84231	0	0.171269	0.475324	0.0591111	0.499271	3.36511	0.0328509	0.0804083	0.104604	0.1204	0.789075	0.00941936	0.0285243
TCGA-FR-A8YC	1059	1	0.0929151	0.161584	0.0530781	0.333572	7.32902	0.445629	1.43637	3.9604	0.467866	15.5968	0.451933	1.43894	0.0714718	143.828	7.62368	1.6784	0.0486839	1.80819	0.967857	2.13488	0.0157364	2.75159	0.0214829	0.333867	0.0689664	6.05317	0.011689	0	3.04263	1.95657	6.75003	0.0642893	1.65458	0.160432	2.4818	1.95483	0.0866243	0.933846	0.0411614	78.8499	0.606665	0.351343	0.799861	0.104225	0.459479	0.0869748	0.174491
TCGA-GF-A769	1070	1	0.100479	0.0319087	0	0.0509262	9.39246	0.0776804	0.0235944	0.5976	0.824566	49.1217	0.73826	14.9384	0.0185496	68.5488	0.468406	8.69017	0.136882	1.45304	0.866464	2.21124	0	1.4398	0.00464635	0.0445997	0.120831	0.098189	0	0	0.584538	1.03148	1.39797	0.0417137	8.82985	0.654315	0.143492	0.228023	0.0187352	0.0996033	0	11.1346	0.221417	0.757021	0.352518	0.356162	0.0905037	0.109339	0.023498
TCGA-ER-A195	1078	1	0.139037	0.762171	0	0.301776	27.6396	0.904041	1.30368	10.1758	2.27456	28.8142	17.0327	8.40137	0.971459	12.3246	8.02278	1.35302	0.647556	7.75026	51.813	5.32989	0.0294346	8.48437	0.00446483	2.22858	0.679086	8.09946	0.102032	0.0968674	12.4528	8.23241	15.3097	1.08227	11.2284	3.92613	5.63035	3.6017	0.238543	3.41639	0.359295	12.5432	12.6715	2.61633	60.9555	1.49896	2.67043	0.528727	0.262749
TCGA-WE-A8ZX	1089	0	0.281042	0.377292	0.0327645	0.157461	5.4595	0.357196	0.656574	9.89255	1.2528	26.9522	0.585844	6.22403	0.291184	43.4544	5.85436	1.52269	0.22539	3.74783	2.80195	1.87124	0.0728541	6.08183	0.0198918	1.07289	0.22666	9.8822	0.0324696	0.0169241	11.1038	3.68589	7.6937	0.754016	1.76163	1.18309	6.73467	1.12873	0.875608	2.8033	0.285845	30.6076	3.07197	1.10486	3.49348	0.797778	1.48526	0.301998	0.121938
TCGA-DA-A1I4	1093	1	0.0291074	0.13205	0.0727461	0.0384183	6.02891	0.632895	0.32039	0.735746	0.753882	23.8914	1.4928	7.97509	0.109151	128.784	5.10705	0.119498	0.162043	5.3549	0.15112	2.9284	0.0138648	16.9804	0	0.109589	0.20427	0.402333	0	0.0161041	0.289543	8.77059	17.0901	0.264335	8.42107	4.48287	0.158765	1.69653	1.07699	0.160298	0.0604434	13.7914	0.690413	0.105133	2.09204	1.07338	0.130125	0.300137	0.247529
TCGA-DA-A1HW	1096	1	0.113335	0.856934	0.0989127	0.435469	7.95287	0.882277	2.92931	14.9885	2.90164	44.5125	2.61305	5.88191	0.450425	197.85	8.16858	0.749628	0.482487	5.15248	3.79822	1.97277	0.0039989	7.33931	0.0327552	3.79791	0.213732	4.73205	0.0356445	0.292619	14.4228	5.52155	9.37239	1.04557	4.54715	1.96273	6.81873	2.77403	1.14834	6.57525	0.491614	21.2322	1.93669	0.744584	6.19749	0.780438	3.43822	0.560835	0.423335
TCGA-FR-A8YD	1103	1	0.0430834	0.0542928	0	0.0606559	0.610684	0.056541	0.379381	1.75097	0.386001	48.0107	0.0780694	2.47823	0.24303	86.5811	0.82152	0.0786112	0.0188117	0.777624	0.151487	1.92918	0.0668866	1.16612	0.221363	0.0986528	0.0414498	1.20642	0.00451666	0	0.748761	1.16886	4.11347	0.364344	0.949425	0.495934	0.351308	0.390408	0.100416	0.181245	0.0318099	29.1769	0.439534	0.153691	1.01468	0.0751762	0.0634088	0.0672149	0.0686963
TCGA-EB-A6L9	1109	0	0.199424	1.33138	0.0129457	0.181859	9.56248	0.418531	1.37693	36.9302	1.37859	12.6329	3.03056	13.5519	7.43644	66.2455	25.8536	0.744291	0.350281	4.2736	1.65839	2.44539	0	4.11159	0.0261983	2.11956	0.480808	6.36388	0.0983567	0.106991	10.3727	5.47216	25.1206	5.88002	3.40104	1.81951	5.75341	1.61516	0.258812	3.75966	5.05976	43.0109	3.23211	2.4204	6.29425	0.818534	0.954564	1.14948	0.13731
TCGA-EE-A3J5	1124	1	0.0789947	0.468326	0	0.0454969	8.32567	0.212052	0.685067	7.5919	1.81049	45.1589	0.730439	5.19531	0.447444	79.1302	5.55965	0.314479	0.456232	5.4118	1.81804	4.82108	0	6.81542	0.012453	1.31488	0.0862968	52.3832	0.0338786	0.0582732	7.98108	4.86124	7.19057	0.397509	3.41961	1.73374	5.69751	2.16445	0.0962425	2.4446	0.13123	32.0989	1.055	0.29973	2.09957	0.414857	1.09154	0.245781	0.26909
TCGA-FW-A3R5	1124	0	0.0286586	0.417902	0	0.0778134	3.8913	0.171445	0.138197	2.36192	0.756363	67.2133	0.867989	4.37484	0.774713	54.8519	3.319	0.201695	0.45048	2.60023	2.08913	3.49638	0	3.07318	0.00473298	0.837232	0.0446186	3.56912	0.0424913	0.0120806	1.03359	2.1163	4.89699	0.623206	4.26108	17.8141	0.868882	1.1904	0.166989	0.921597	0.0952183	49.352	0.902181	0.407474	1.36654	0.13318	0.509762	0.0790421	0.121856
TCGA-DA-A95W	1136	0	0.0354871	0.206991	0.0144801	0.112413	12.2452	0.1252	0.409214	3.45234	1.49543	17.1949	0.352467	2.34691	0.128687	156.85	2.55809	0.513382	0.146095	1.9133	0.641714	1.36106	0.051516	2.02286	0.00586071	0.417903	0.030791	2.58132	0	0.0448771	3.60308	1.72246	13.5078	0.0701544	1.59029	0.403284	1.92055	0.647141	0.0295397	0.907366	0.0842187	117.813	1.00853	2.00198	1.85271	0.11942	0.416339	0.0889778	0.49848
TCGA-YG-AA3O	1154	1	0.0455708	0.172282	0	0.136336	4.13119	0.191649	0.55734	2.5974	0.515527	27.9705	0.42049	2.0668	0.184032	106.508	2.20318	0.145512	0.114412	1.82748	23.0586	2.15919	0	2.47806	0	0.752514	0.0378684	0.556652	0.0322477	0	1.37556	2.15242	2.3882	0.236483	2.28442	10.2396	1.4236	0.882003	0.101788	0.805179	0.088322	102.711	0.987935	0.471437	0.962238	0.161873	0.492962	0.219952	0.167528
TCGA-GN-A4U5	1156	0	0.0702104	0.711986	0.0117965	0.104662	25.0234	0.651889	1.1759	12.4168	6.38645	21.8355	0.69836	6.13331	0.638554	120.64	6.20965	4.10322	0.265087	3.82865	5.30135	2.47524	0.0209842	9.08196	0.167108	2.42899	0.0502534	49.6416	0.0779351	0.079213	15.7079	2.20568	26.6486	0.542948	1.23093	1.96361	9.87096	2.17472	0.0818211	4.87588	0.370495	42.6261	3.7668	1.34807	1.39866	0.342823	1.69315	0.413177	0.0921944
TCGA-EB-A3XD	1160	0	0.0894357	0.196107	0.0340603	0.144801	2.64129	0.416138	0.840051	10.1774	1.08326	18.1299	0.839313	10.9914	2.29777	108.781	4.27616	0.554836	0.140583	2.14829	0.896236	2.10121	0	3.41092	0.0344641	1.18149	0.271273	1.68662	0.0393794	0.0527803	1.83248	2.75681	10.7238	1.50579	4.77787	2.60316	1.41913	1.87106	0.465541	2.01119	0.257531	13.6318	4.39786	1.4357	1.32192	0.996533	0.864802	0.580793	0.136267
TCGA-FR-A7UA	1164	0	0.529108	4.89732	0.0347419	0.622905	22.2182	2.33782	9.80929	88.4924	14.4263	19.7489	6.9585	33.5938	0.771894	57.8802	36.6542	4.927	2.3979	27.1422	16.407	9.63942	0.231753	38.3112	0.0632769	9.78566	0.288003	28.0968	0.195099	0.035891	96.2113	18.4896	30.1999	3.42953	5.51089	2.91403	47.0687	14.7397	0.269322	29.9635	1.21239	58.2179	8.39471	3.52114	8.17915	1.59634	9.01039	2.13483	1.22186
TCGA-EE-A2A5	1195	1	0.0958989	0.0893427	0	0.0614794	4.25881	1.50412	0.14577	0.733321	0.447466	27.2032	1.29057	2.21636	0.19759	75.894	1.07027	0.243722	0.134591	1.38463	0.108384	2.61876	0.0130514	2.91446	0.00791887	0.103159	0.0380713	0.290652	0.00646304	0.0101062	0.380638	1.7295	4.58673	0.0710934	5.03166	1.19753	0.251349	0.582936	0.0838183	0.148536	0.0568972	23.8078	0.345919	0.531477	1.95261	0.211302	0.0725869	0.0931743	1.09768
TCGA-GN-A4U4	1197	0	0.033437	0.244392	0.0212233	0.0666896	7.13532	4.99451	2.18647	1.98867	0.432299	21.79	0.468772	2.13295	0.308643	73.489	1.52258	0.284714	0.0827318	0.449232	0.83768	1.59122	0	0.565129	0.012885	0.435828	0.0303244	0.558913	0.0140215	0.00548132	0.723843	0.52113	1.35223	0.154237	1.35877	0.367712	0.442136	0.138324	0.342039	0.544754	0.123438	91.3058	0.488942	0.385671	11.4866	0.075014	0.142713	0.0326034	0.0473913
TCGA-D3-A3MU	1209	0	0.0147012	0.116715	0	0.0271654	16.8686	0.0907663	0.436911	3.73787	1.05413	27.3619	0.264992	3.3236	0.339252	235.228	1.88278	0.492896	0.120357	1.59357	0.559722	1.73153	0.00933689	3.26927	0.00424884	0.268009	0.0568364	5.48182	0.0138709	0.0108449	1.67418	2.70176	5.13774	0.457739	4.81094	1.27146	1.12262	0.723285	1.56761	0.597092	0.0732672	63.0026	1.33858	0.196663	1.83565	0.35455	0.725374	0.219321	0.203156
TCGA-WE-AAA0	1229	0	0.0672202	0.745445	0	0.0709782	8.28737	0.148366	0.559039	4.3311	0.701358	64.7195	0.875085	4.38093	1.14617	195.493	4.91662	0.296409	0.283723	1.63291	1.83914	3.08942	0.00474359	1.57244	0.0129517	1.06561	0.0928877	1.46454	0.0458059	0	1.85997	1.64715	3.55976	0.736418	1.79934	3.57525	1.21476	0.662096	0.0870405	1.04373	0.545941	63.1731	1.31441	0.871253	1.93799	0.159183	0.49219	0.173693	0.0535913
TCGA-DA-A1IB	1235	1	0.172312	4.3417	0.106415	0.290128	9.98225	2.61528	1.83173	48.6792	5.01012	22.6806	8.25454	38.8842	8.57601	69.4273	48.7163	1.73348	1.40917	13.7878	10.9149	6.20203	0	13.9421	0.11306	7.03566	0.381073	14.8863	0.25046	0.0274836	18.8306	11.5503	26.0168	9.29631	4.39114	21.6767	12.433	6.54756	0.83579	12.4068	2.44475	58.1888	9.60676	6.93267	12.2087	1.77614	5.94356	1.15659	0.96534
TCGA-ER-A2NH	1264	0	0.16448	2.05202	0	0.186081	23.4286	0.788443	1.99151	33.4003	5.89992	23.0576	2.23872	12.9247	0.677792	33.7148	14.6477	2.41165	0.82334	13.3809	16.9164	4.4409	0	22.2093	0.020373	6.06229	0.227964	23.1203	0.0831378	0.0693341	62.0448	12.1156	23.299	0.975483	5.63079	10.3892	24.8756	5.43651	0.109532	12.3498	0.156139	14.4443	2.44512	1.30762	6.95563	1.13996	6.84733	0.479422	0.405885
TCGA-EE-A3AG	1265	1	0.148429	0.0112228	0.00942114	0.0348281	5.31754	0.0602085	0.0919757	0.490434	0.0807998	26.5674	0.345402	6.19542	0.0228347	33.4404	0.599845	0.984005	0.0691296	0.769466	2.76605	1.33211	0.0209486	1.46156	0	0.0261441	0.641771	0.106028	0.0155606	0.00973275	0.674315	0.995585	1.24893	0.136933	6.33296	26.5682	0.0457955	0.11111	0.47664	0.0749299	0.0657539	5.58191	1.89787	5.4149	23.7951	4.41768	0.262143	0.0839424	0.0718773
TCGA-D3-A2JH	1280	0	0.107283	2.2064	0.0102143	0.0944005	14.3028	1.33243	2.0941	35.5616	3.40189	15.3761	2.00132	13.3213	0.643686	89.799	20.1515	9.87567	1.22261	8.84912	9.47063	4.86422	0	23.4931	0.0744148	3.79825	0.0842533	23.1103	0.0809788	0.00527607	58.3248	5.80016	21.765	0.569101	3.60354	1.24376	28.45	3.94361	0.441753	7.90964	0.106934	58.2062	1.83875	0.711841	4.33022	0.589675	6.40899	0.257337	0.224282
TCGA-W3-AA1V	1280	1	0.0756676	0.0706748	0	0.36659	1.85322	0.62131	0.58792	1.70748	16.5961	13.9082	1.72687	6.06351	0.225971	168.125	2.61079	0.134005	0.973681	3.98489	1.06521	2.46164	0	4.91601	0.0205825	0.47981	0.054353	0.497914	0.00419964	0.078803	2.41229	3.33676	5.8498	0.400365	27.4975	53.3216	0.829867	24.5423	0.134865	0.781335	0.0739429	4.5165	0.735629	1.72913	2.73279	0.189727	1.87487	0.160149	0.156138
TCGA-EE-A2GR	1301	1	0.0138084	0.0365422	0.131468	0.0729017	0.942069	0.0296535	0.108083	0.369565	0.0328862	56.8991	0.201489	0.435327	0.0318649	380.901	0.117896	0.0251952	0.0180876	0.219249	0.0273106	1.50432	0	0.294262	0	0.0583728	0.00356958	0.041428	0	0	0.0631528	0.289337	1.24633	0	1.19428	0.983496	0.0365175	0.130568	0.0321837	0.0411909	0.0611712	34.0434	0.0845234	0.0788137	0.448565	0.0413045	0.0121937	0.00403924	0.031803
TCGA-EE-A2MQ	1315	1	0.0304812	0.0777839	0.0217656	0.249436	4.58821	0.081823	0.117429	1.13305	1.75004	59.1934	0.346663	2.33285	0.17585	80.6867	1.95674	0.271132	0.169691	1.48916	10.422	2.56391	0.00967946	2.51987	0.00880945	0.277843	0.0743398	0.690772	0.0143798	0.00562137	0.679605	2.12392	4.30014	0.303174	4.20128	4.4407	0.634806	1.48613	0.146528	0.506215	0.113933	30.8113	0.443128	0.199801	1.15108	0.944538	0.275056	0.103653	0.0506273
TCGA-DA-A3F8	1319	0	0.2154	2.3412	0	1.10689	33.9709	0.929001	4.68921	49.4717	13.7044	41.443	3.45739	10.6687	0.621336	108.335	19.623	3.69445	0.846461	11.2513	8.59861	4.87488	0.0592813	23.81	0.0166009	3.72766	0.224055	25.7667	0.0575831	0.0476693	81.0473	6.54823	39.118	1.01843	3.27265	1.1523	27.2006	5.38467	0.146429	19.1652	0.453257	34.9855	7.01004	1.34854	7.04976	1.13561	6.84288	1.07746	0.494195
TCGA-D3-A2J6	1321	1	0.0321231	0.0837956	0	0.0508785	2.99016	0.379415	0.513877	7.38419	0.868877	68.7023	0.311571	5.56465	0.103781	34.7264	1.86364	2.95409	0.122027	1.82441	0.565454	4.38694	0	5.54844	0.0074272	0.47868	0.136006	7.37689	0.00303088	0.0236967	16.6426	1.97257	5.59607	0.255604	1.1842	1.3698	5.08441	0.808723	0.43425	1.19633	0.0426917	50.0824	0.550567	0.161576	0.837425	0.14053	1.86369	0.0930273	0.0529276
TCGA-ER-A2NC	1333	1	0.0530618	0.0859724	0	0.0760383	11.7264	0.366269	0.517311	1.72445	4.23219	42.6979	0.416413	4.43995	0.166179	22.3107	4.67926	1.0892	0.139012	8.61492	0.307345	3.98308	0.0433287	13.6068	0	0.312433	0.509534	2.68034	0.00357606	0.0167755	1.40407	10.3334	18.1448	0.393366	11.5694	14.977	0.548778	2.21077	0.123673	0.339182	0.402967	5.46599	0.4524	0.795006	6.44545	1.07137	0.170693	0.109761	2.76181
TCGA-ER-A19N	1341	1	0.0937451	0.756523	0	0.049493	12.4595	0.67364	1.03716	20.5865	2.26699	33.3653	1.7919	13.0123	0.748837	190.515	14.3101	0.888145	0.779288	12.062	1.64731	4.26174	0	18.2539	0.00416824	1.60613	0.320606	4.27445	0.0306174	0.0106391	7.00503	17.3023	21.4179	0.536372	4.79316	3.06833	6.52929	4.4172	0.689101	3.82981	0.383346	16.3531	2.73672	0.586515	3.47868	0.829114	2.50975	1.0853	0.513586
TCGA-ER-A194	1354	1	0	0.100473	0	0.056124	0.74513	0.0665846	0.481048	10.8273	0.420455	32.8753	0.486645	3.20441	0.265757	110.878	1.73584	0.703131	0.0464164	1.97463	0.350422	6.40044	0	2.6511	0.0204823	0.231716	0.0301449	0.541053	0	0.0130699	7.63314	3.84287	13.7164	0.275827	1.29597	0.225343	5.2976	0.573269	0.774278	1.10684	0.0882996	92.814	0.840501	0.260715	1.61874	0.546538	0.715788	0.279868	0.00235421
TCGA-EE-A2GT	1365	0	0.230706	1.19876	0.0306492	0.266264	19.6309	0.380223	0.858285	27.8733	0.575008	29.2471	2.85524	10.1132	7.24296	182.744	19.7617	0.543323	0.217867	3.34859	1.0081	3.83553	0	4.70747	0.012405	1.02064	0.24	2.60769	0.0658089	0.00791573	2.26732	4.87503	13.1499	3.65661	2.78424	17.7719	4.70362	1.21757	0.787815	2.93995	4.36739	42.2257	2.46312	1.46991	4.78427	0.662016	1.30054	0.659169	0.148285
TCGA-D3-A3MV	1378	0	0.0770436	0.030393	0.220057	0.0707398	22.0284	0.115097	0.162232	0.468179	0.205142	39.4928	0.848186	7.01435	0.0850298	18.6876	0.772196	0.55008	0.118471	1.59969	1.60329	3.58958	0.0127647	1.94952	0.0503419	0.0212407	0.0937779	0.198126	0.00316053	0.00988416	0.560712	2.07783	3.70922	0.243361	5.81344	31.7718	0.126236	0.445414	0.0546513	0.0645659	0.166942	14.1199	0.0717647	0.975075	2.56261	0.608708	0.135329	0.0382147	0.498505
TCGA-D3-A3C8	1409	0	0.21965	1.81674	0	0.130107	24.7238	6.57501	4.69392	79.7204	14.7422	19.2611	3.49479	21.0498	1.24864	68.0686	36.0207	38.7534	1.72632	18.2428	11.168	6.99751	0.00680497	45.9893	0.01858	7.60946	0.371416	186.938	0.667224	0.0790401	120.225	16.9914	53.9604	1.53832	27.5711	27.0668	36.8401	14.0288	0.206027	17.7058	1.94016	39.707	10.1494	3.34253	8.27523	1.94104	14.7141	0.888561	0.452738
TCGA-FS-A1ZE	1413	1	0.0181058	0.0492838	0.010343	0.271475	9.0766	0.159417	0.0425159	0.495348	0.0628334	28.0492	0.17095	0.913293	0.0250691	226.296	0.48231	1.77405	0.0284602	0.437858	0.322291	2.56268	0	0.662582	0.00418624	0.13203	0.0231615	0.200212	0.00341663	0	0.139116	0.554966	1.24891	0.0375829	2.46821	2.42842	0.100553	0.359525	0.0464198	0.137103	0.0120313	43.6901	0.254906	0.18214	0.458769	0.0446813	0.059957	0.0572003	0.128951
TCGA-EE-A2A0	1424	1	0.0384376	1.35869	0.018298	0.405864	18.5004	2.13241	1.03422	8.22989	2.09242	21.525	2.87035	10.481	2.20273	89.4732	12.9138	0.157802	0.436362	11.1734	2.34404	10.71	0.00813737	10.5497	0.00740597	1.23898	0.0993316	3.6326	0.0181333	0.0094516	2.06559	9.27886	6.22881	0.664887	19.4199	8.50346	0.228716	4.80439	0.238901	3.33839	0.127709	7.09222	0.215676	0.479914	0.0312161	0.632372	1.05647	0.657762	0.646936
TCGA-D3-A3C7	1429	0	0.0160756	0.246137	0.0114791	0.123064	10.6482	0.319333	0.324403	6.23855	0.529166	51.9373	0.883096	8.58234	0.102016	38.3338	5.61023	2.3429	0.284276	5.49274	22.7572	2.25384	0	9.81662	0	0.477824	0.496172	2.48041	0.0227515	0.0415056	8.86125	7.72515	14.6306	2.30801	5.48302	24.052	3.97766	1.47493	0.215441	1.18963	0.106823	8.61124	2.68144	0.374186	30.2853	0.635642	1.79665	0.179869	0.237101
TCGA-ER-A3EV	1429	1	0.0423379	0.0840316	0	0.100586	0.77158	0.0909208	0.341748	5.823	0.486157	46.8392	0.51785	12.9436	0.097701	313.917	1.70799	0.0579382	0.138646	1.79695	1.13045	1.89851	0.0134446	3.45339	0.269196	0.520152	0.0351097	3.06215	0	0	4.25509	2.13903	4.48933	0.439413	1.81806	0.225183	0.650805	0.6005	0.0863438	1.63941	0.175835	17.8979	0.194368	0.917518	0.23209	0.154347	1.01646	0.120751	0.270031
TCGA-EE-A2MD	1438	1	0.0299491	0.28306	0.104552	0.098384	8.48094	0.332298	0.420005	4.47286	0.726858	59.5934	1.11966	2.82703	0.460747	99.0428	3.06846	0.282338	0.169999	2.56461	2.63922	4.8611	0.0211344	2.50889	0.0346227	0.506421	0.0838002	1.41198	0.0188384	0.0490956	1.9861	2.40646	4.52482	0.218734	2.59393	0.732584	1.65007	0.790569	1.01603	1.08811	0.143731	14.193	0.560155	0.370369	1.26477	0.257559	0.374665	0.122651	0.665016
TCGA-FS-A1ZJ	1441	1	0.230568	0.120033	0	0.139689	1.65852	0.22728	0.482617	2.59649	0.397375	34.1968	0.291993	2.16375	0.0523348	70.6423	1.93147	0.393114	0.108926	1.34804	0.508355	2.90094	0	2.0665	0	0.323565	0.0389103	1.21502	0.00713263	0.0055766	4.24741	1.62395	5.84133	0.130765	2.83632	0.307674	1.35696	0.824267	0.32596	0.720751	0.062792	13.7998	0.439599	0.238661	1.57474	0.0720781	0.725971	0.0630233	0.889971
TCGA-EE-A2MN	1446	1	0.0770972	0.632905	0.0104862	0.10079	1.20433	0.473047	0.53342	9.98956	1.5064	38.4622	0.961125	5.81149	0.279578	161.667	4.08588	0.341637	0.45205	6.25525	1.21262	5.35251	0	8.44147	0	1.09997	0.0922657	8.44036	0.0207836	0.0379156	7.45005	6.55345	25.5557	0.381033	1.71947	1.09009	6.3643	2.0308	0.0855684	2.8053	0.341541	59.2433	1.77534	0.290745	1.9231	0.387109	1.78228	0.331845	0.700514
TCGA-GN-A26D	1460	1	0.0193571	0.157338	0.0184297	0.493948	11.8721	0.0796747	0.624996	1.20883	0.217334	40.9946	0.758751	2.96028	0.126563	318.416	1.53288	0.167768	0.0887457	1.12301	0.472182	10.8825	0	1.5469	0	0.22503	0.0464147	0.601493	0.00304396	0	0.464782	0.940262	2.49051	0.223224	1.62488	1.90093	0.358341	0.366068	0.0714342	0.364224	0.160785	10.3995	0.227102	0.162273	1.18689	0.104948	0.352554	0.0594548	0.0925945
TCGA-FS-A1YX	1478	1	0.00947972	0.0501739	0	0.136799	18.8797	0.291794	0.143764	0.93968	0.406386	39.2034	0.55873	3.4133	0.233343	192.753	1.42046	2.99238	0.153149	2.57425	0.218742	2.1645	0.0561929	3.41686	0.00365302	0.275509	0.0617257	0.203151	0.0089443	0.00932406	0.953824	3.0846	10.2258	0.0765234	5.19883	1.75666	0.27577	0.560232	0.147298	0.280608	0.052494	24.8436	0.522243	0.375368	0.77757	0.386355	0.552498	0.23848	0.309026
TCGA-EE-A2GI	1482	0	0.0873311	0.578439	0.00997764	0.0516395	14.5003	0.390091	2.87099	16.2365	1.7685	38.0134	1.07343	6.85699	0.419182	109.652	5.39091	0.793548	0.265397	3.4858	2.10035	2.87581	0.00887439	7.97432	0	1.29028	0.0738073	3.39117	0.0296635	0.0412306	17.9878	4.11776	24.6213	1.07558	1.84965	0.643015	10.0188	1.54833	0.215759	3.88122	0.208914	28.4017	2.2345	0.437396	3.17455	0.387927	1.64494	0.340275	0.816929
TCGA-FS-A1ZB	1486	1	0.0520083	0.20645	0	0.058348	1.55387	0.453732	0.286232	1.95258	0.401451	52.9167	0.842596	5.02136	0.772609	116.062	3.30536	0.48041	0.20012	5.82416	0.713616	3.41787	0.00412887	8.44135	0	0.298868	0.192517	0.969649	0.0122677	0.00959143	0.633304	6.15527	10.1803	0.281135	7.65457	2.54969	0.470647	0.829867	0.223495	0.485566	0.226797	30.2175	4.10872	0.88706	3.05692	0.57245	0.273406	0.251023	0.0742889
TCGA-ER-A19C	1487	1	0.0288636	0.0409201	0	0.125719	1.51737	0.0968511	0.0847219	0.321876	0.386674	94.1428	0.498594	1.67026	0.216473	97.4628	1.08586	0.0987477	0.113426	1.0576	5.38762	2.83439	0	1.35215	0.00417098	0.12583	0.099622	0.176286	0.00340417	0	0.227714	1.34581	5.95701	0.149784	2.64697	1.65198	0.114499	0.601288	0.668531	0.0844454	0.0239749	19.2684	0.154594	0.474927	1.60863	0.129508	0.0884128	0.0569918	0.116975
TCGA-GN-A4U8	1487	0	0.0310727	1.48518	0.0380366	0.290602	30.7098	0.467102	1.14008	17.3057	3.42982	19.5059	1.9508	12.5139	1.86433	81.99	26.0258	1.71304	0.436096	7.77466	2.92358	2.55321	0.00563846	7.7112	0.0205267	1.4496	0.114058	4.1152	0.108894	0.0261964	14.6294	5.50006	15.6581	1.71997	1.70747	0.488616	4.63113	1.82584	0.22244	5.38117	0.781669	57.8998	2.86661	1.70069	3.01738	0.41826	1.74631	0.596007	0.342099
TCGA-ER-A2NG	1490	1	0.134806	0.844548	0	0.172845	3.82912	0.685832	1.76647	12.0551	5.67418	58.1843	1.26179	12.0841	0.666612	74.592	9.68462	1.38798	0.651676	8.17369	6.38628	2.78629	0	14.5903	0	2.37108	0.26709	97.744	0.0666246	0.108915	19.1215	8.284	12.9847	0.910536	2.30454	63.7904	9.36469	6.72624	34.891	4.40798	1.17306	57.9443	3.06492	0.903394	5.26284	0.954097	2.74648	0.445038	0.139887
TCGA-WE-A8K1	1492	0	0.087913	0.692706	0	0.11237	12.441	0.322936	1.21553	11.9296	2.69668	24.225	0.849911	5.34353	0.51252	67.0364	7.33612	4.21706	0.242437	3.35124	5.01498	6.11144	0	6.64041	0.0106981	2.20783	0.177476	3.56964	0.144067	0.0546123	12.4113	3.60809	8.25748	1.18455	1.2696	15.7203	8.78277	1.91959	0.150981	4.3446	0.245972	67.2219	5.52291	2.68881	4.01322	0.814863	2.5251	0.406049	0.125422
TCGA-YD-A9TA	1496	0	0.172192	0.640381	0	0.520085	8.07257	0.374082	0.858048	3.27478	1.92104	32.8573	0.670254	7.57476	0.489768	30.7448	5.55929	0.1096	0.377673	5.95721	1.98004	2.28488	0.269587	5.79553	0.0648111	0.641158	0.0811648	8.91282	0.0717875	0.0886209	4.3735	5.3424	4.89852	0.70654	7.94506	13.8497	2.03331	2.94636	0.112	1.23773	0.572108	5.49971	1.98547	1.43565	2.35128	0.471649	0.670992	0.397101	0.449086
TCGA-ER-A19S	1505	0	0.326636	2.04215	0.069972	0.758773	33.0834	2.31041	4.43426	55.0991	6.35534	16.3475	5.04658	14.2947	1.00816	86.297	20.4716	3.47537	0.855724	10.5372	7.36475	5.32244	0.08298	18.3124	0.0047201	5.10035	0.81368	132.869	0.0693422	0.0301193	57.7906	9.84639	16.7962	1.18652	3.59276	0.989498	27.2751	7.23159	0.147503	13.5418	0.108525	22.8512	3.22402	1.40699	3.82983	0.682411	8.76137	1.58013	0.529501
TCGA-FS-A1ZW	1505	0	0.0384793	1.46928	0.0549536	0.237011	7.57002	0.902093	1.11064	26.4139	3.90791	10.4224	1.61289	10.1944	0.873169	128.544	11.8766	0.26329	1.2013	8.84344	3.85602	4.42432	0	9.28872	0.0222421	1.94182	0.0907398	5.38473	0.012102	0.0189237	6.33549	5.45742	7.638	0.465927	5.68293	1.8983	0.839538	5.1962	0.104633	4.67088	0.021308	10.5461	0.176654	0.240218	0.0625	0.28056	2.21292	0.191352	0.337454
TCGA-WE-A8ZY	1506	1	0.0702315	0.112453	0	0.296631	20.4962	0.159694	0.260715	1.10569	1.15539	69.3209	0.308505	1.3847	0.0286006	117.7	7.71942	0.327905	0.10282	1.11513	1.44626	2.68618	0	1.83515	0	0.183375	0.0264243	0.377151	0.0155917	0.0121903	0.872922	1.91446	2.11301	0.142924	1.46884	4.58568	0.450678	0.99613	0.327383	0.25311	0.0274523	91.1606	0.391967	0.46423	0.4932	0.305853	0.0902921	0.126891	0.0351323
TCGA-GN-A8LK	1524	1	0.0377971	0.0267926	0	0.064854	2.00687	0.0101462	0.124812	0.421498	0.168784	42.6306	0.0892178	0.540925	0.0109028	47.0411	0.0726099	0.206897	0.00618882	0.0923293	0.999865	3.66276	0	0.177065	0.00546193	0.0224693	0.0706211	1.06312	0.00445779	0.00697059	0.220404	0.166907	1.06783	0.0817261	1.11758	0.397694	0.196792	0.067012	0.236756	0.0552909	0	138.064	0.187982	0.480344	0.782747	0.0635968	0.0219038	0.00829234	0.017578
TCGA-FS-A4F2	1525	1	0.0211682	0.112038	0.020154	0.152736	6.27627	0.23487	0.0569559	0.524575	0.309688	31.241	0.999323	13.8095	0.105839	151.835	0.329838	0.0675921	0.249554	2.91293	0.16049	2.37609	0.035851	2.83494	0.00407858	0.117449	0.13358	0.308471	0.00665752	0	0.193626	2.62282	3.48208	0.109849	3.51915	63.9986	0.0839717	0.431593	0.111009	0.0777173	0.0351656	22.3477	1.05819	0.20011	3.20616	0.134554	0.0257026	0.0247685	0.0956323
TCGA-ER-A198	1544	1	0.0273028	0.193536	0	0.147749	9.18121	0.447075	0.61107	4.66853	1.54317	22.9214	1.07801	3.26747	0.118135	145.208	4.39704	1.53189	0.263759	5.4981	9.75379	8.52796	0.00867014	6.53056	0	0.69792	0.0553459	0.688954	0.0128803	0.287007	3.98958	3.59923	6.68421	0.62577	4.67232	1.29747	1.65168	1.28881	0.21477	1.49185	0.056696	39.9711	1.07587	0.262972	1.21399	0.321574	1.52571	0.13178	0.0653013
TCGA-ER-A19Q	1548	1	0.0705691	0.350638	0.0671881	0.138384	7.56571	0.310311	1.15899	6.95521	2.73025	38.3937	0.905702	20.2796	0.697924	104.511	7.03654	0.579432	0.677884	6.90355	0.611466	3.89664	0.00853699	10.6974	0	0.59664	0.432234	4.78319	0.0380476	0.0297473	4.07125	10.6424	10.0413	0.34877	4.1004	2.94675	2.97269	3.77727	0.344621	1.96399	0.178641	24.5532	1.68672	0.35963	8.26096	0.946139	1.37542	0.371574	0.325065
TCGA-EE-A3JE	1562	0	0.133648	1.78396	0.0293641	0.0434213	23.7078	5.05577	1.59933	31.4891	11.8784	18.4575	2.109	23.9158	0.948959	112.423	15.9181	8.04729	1.25239	15.4068	10.0853	8.30687	0.0391758	29.0889	0.0118849	5.94853	0.154563	37.0919	0.126099	0	30.9334	11.5577	25.9061	1.70719	9.47654	9.14812	12.4589	10.6262	1.03034	11.4719	0.102472	13.8559	1.9508	1.28725	1.12713	1.04941	8.76292	0.721749	0.37156
TCGA-FS-A1ZT	1617	0	0.172401	1.13594	0.0703461	0.225381	3.94175	0.449566	0.939786	10.7907	3.64086	19.3511	2.15978	5.57819	1.4398	39.461	7.75404	0.292098	0.537686	3.63479	3.84008	3.96567	0.00521398	5.1444	0.014236	1.65281	0.0634781	4.93487	0.0697129	0.0726728	8.82531	3.557	5.81944	0.639035	3.21461	1.24538	3.28921	2.69268	0.483142	3.47561	0.300039	38.5878	0.716092	1.20365	1.20009	0.405189	1.40279	0.367425	0.414521
TCGA-EE-A3JA	1618	1	0	0.57006	0.183273	0.180673	42.0072	0.551179	2.213	5.0247	1.33169	10.8258	1.15659	3.60216	0.46889	464.877	6.36864	0.0585388	0.364217	7.09248	1.20562	12.0686	0	6.77797	0.0370891	1.13585	0.0810748	1.41631	0.0302705	0	1.40861	4.25573	5.65806	0.40697	2.14824	1.42446	0.572705	2.00977	0.261716	1.86253	0.0710629	7.54915	0.130922	0.125893	0.130275	0.227922	1.27489	0.375393	0.301249
TCGA-EE-A2MU	1620	0	0.0664271	0.393438	0	0.140281	1.89866	0.451733	1.01823	11.0292	4.87795	18.1319	1.05799	22.0504	0.468388	53.4422	9.03191	1.07064	0.613925	9.53761	12.1163	3.82099	0	13.383	0.059728	1.74336	0.0996786	30.6345	0.087049	0.0435576	15.4283	12.5194	24.9628	1.16181	2.70611	15.6786	4.66996	4.53419	0.365557	2.97486	0.392363	55.976	2.34931	0.394942	2.18486	1.18393	1.40538	0.731914	0.139262
TCGA-FS-A1ZD	1628	1	0.0987474	0.0313588	0.11282	0.112609	27.2986	0.186613	0.208691	0.246667	0.209644	47.2203	1.1256	1.27803	0.0364599	37.3462	0.354103	4.19453	0.0310439	2.00692	0.0468733	5.21597	0.0501724	3.30019	0	0.0187848	0.153162	0.0253939	0	0.163172	0.509431	2.27365	3.34774	0.396283	5.33282	10.9536	0.0235032	0.525219	0.593798	0.0217526	0.892401	3.56325	0.991297	2.99704	0.683263	0.208242	0.034008	0.0207977	0.310706
TCGA-DA-A1I8	1640	1	0.00630005	0.0214358	0.0989704	0.0365874	6.51791	0.31794	0.115576	0.440268	0.318305	40.6776	1.07882	28.3082	0.0436149	39.4613	0.693887	3.23304	0.103156	3.08945	1.08406	1.29482	0.0400123	6.3332	0.112889	0.024968	0.77056	0.0283521	0	0.0139423	0.319828	3.8081	4.30637	0.272443	4.83065	35.6352	0.112462	0.43003	0.759885	0.0975804	0.0627958	22.281	0.308509	0.492184	11.1052	0.261476	0.45063	0.102281	0.125568
TCGA-EB-A5SH	1643	0	0.0476176	5.2926	0.0136009	0.0402237	0.974605	0.107372	0.153746	7.29257	0.267316	21.7026	0.535426	2.50465	0.977974	130.898	1.95758	0.182457	0.0436621	0.721174	0.169523	0.996455	0	0.692829	0	0.294396	0.0572212	0.453078	0.00898563	0.0210761	0.73174	1.2839	4.38527	0.922524	1.54918	0.233444	0.859466	0.236385	0.0554921	0.455637	0.284777	34.378	0.874426	0.412775	1.53139	0.224338	0.201837	0.129541	0.814941
TCGA-FS-A4FC	1655	1	0.0460489	0.248078	0	0.0810389	3.22774	0.304912	0.197116	1.76879	1.12413	64.8575	0.362319	2.99265	0.221385	211.834	1.37608	0.483128	0.170906	1.74823	1.00185	2.67822	0.194974	2.09376	0.017745	0.553578	0.0678491	0.809201	0.0506894	0.0056616	1.72697	2.3644	5.27143	0.41155	3.18677	22.6002	0.951411	0.632725	0.058136	0.837402	0.101999	35.588	2.50163	1.16632	1.25282	0.383102	0.724329	0.171746	0.0979
TCGA-D9-A149	1663	0	0.0370782	0.532668	0.00882544	0.0587266	7.1601	0.49766	0.421731	5.60497	2.07204	100.518	0.81421	3.5991	0.4706	237.674	5.23532	0.321357	0.493784	4.75887	1.39947	2.08454	0	6.0828	0.00714406	1.41558	0.0722041	3.62729	0.0378994	0.0227934	8.66543	4.00021	8.44368	0.780338	1.88455	2.97814	2.5556	3.2047	0.136831	1.92071	0.307981	25.0949	1.03079	0.38358	1.43785	0.45404	0.712147	0.330808	0.114958
TCGA-EE-A2GK	1665	0	0.49448	7.78336	0.343192	0.268382	11.8751	1.95012	2.306	79.5975	1.86791	7.87394	11.3367	53.2853	19.2812	66.7266	115.304	3.01029	1.33176	11.221	8.76542	10.562	0.00587009	6.37755	0.154932	4.75455	0.992529	8.84778	0.370625	0.047727	3.6776	17.7398	33.3013	26.6196	6.89687	7.46788	13.0617	2.5727	1.08788	9.7538	6.77126	28.5189	4.10174	8.87254	12.3739	1.87655	7.35175	2.46574	0.434752
TCGA-FW-A3TU	1691	1	0.0550296	0.0579545	0	0.0622565	1.96167	0.0126617	0.144219	5.09637	0.341022	74.6123	0.0742252	1.22616	0.117918	81.7923	3.74531	3.03378	0.0720835	0.523294	9.3524	1.01349	0	1.55975	0.0363526	0.0249246	0.227208	0.672193	0	0.0115984	2.01703	2.04409	14.4363	0.747917	0.582184	5.09021	0.888778	0.522665	0.201551	0.254351	0.0391792	41.8912	0.673691	0.227155	0.948086	0.149911	0.140577	0.158674	0.0376049
TCGA-D3-A51F	1695	0	0.391271	2.74237	0.0251141	0.213536	23.3272	3.52152	6.66504	79.2519	5.98154	31.0267	3.11317	22.9856	0.608708	48.0666	28.5008	24.1732	1.15751	21.1346	11.5732	8.17367	0	41.0834	0.0355765	8.05648	0.453052	144.762	0.261324	0.0778341	74.8267	28.6133	45.2584	2.52475	6.71146	4.29429	49.0752	6.96818	0.312523	19.9984	0.131461	40.1694	5.113	2.9876	5.3341	1.60765	18.0814	3.61884	1.1543
TCGA-D3-A51H	1714	0	0.340942	14.0155	0.220488	0.665665	17.2335	1.00156	0.906338	52.5495	1.88443	9.13539	6.42162	50.2848	7.48178	609.954	73.6526	3.31	0.960613	11.6048	11.5653	6.14275	0.0163423	8.21102	0.223102	5.99627	0.461065	23.5569	0.352033	0.208799	10.0884	11.9776	30.0272	12.7076	2.03199	9.16951	16.957	2.99953	1.04204	11.2391	4.31739	47.193	10.4742	8.77758	12.8361	1.80397	5.6579	1.4226	0.300878
TCGA-EE-A29P	1716	0	0.137606	1.31212	0.14557	0.242164	11.3957	0.886525	2.07937	23.0368	3.16799	13.6616	1.99479	11.467	0.882071	213.667	12.8649	2.88741	0.747704	10.0966	2.268	3.89098	0.00647369	16.6733	0.100161	2.31875	0.210733	25.5833	0.0625125	0.0601538	27.9428	10.3684	17.6372	0.952113	5.04659	1.5227	15.2842	5.11426	0.166301	7.94652	0.304797	43.3303	1.37265	0.992668	3.19117	0.737476	4.39139	0.988424	0.376522
TCGA-EE-A29M	1729	0	0.04302	0.820587	0.201071	0.136275	3.16346	0.277157	1.18813	7.10599	2.81025	41.3216	1.14806	5.49643	0.722001	74.5471	6.21578	0.503085	0.327866	3.00455	5.30629	9.36443	0.00496772	3.81509	0	1.95293	0.0437134	8.37774	0.0442802	0.0230801	7.3353	1.70872	4.65206	0.771214	2.07649	2.95917	2.29609	1.35209	0.934319	3.07723	0.597724	64.3887	2.04681	0.878936	2.18201	0.377278	0.808137	0.130419	0.143427
TCGA-D3-A3C6	1766	1	0.040831	0.0294693	0.0636132	0.0470331	14.2787	0.0557993	0.0108954	0.275958	0.227323	27.084	0.347283	1.71223	0.0342631	91.9959	0.565705	0.436849	0.155592	0.979268	0.0807567	2.31534	0.00942988	1.16198	0.00858231	0.00588432	0.0163885	0.606142	0	0.00547643	0.417621	0.779069	16.7979	0.0513664	3.26761	1.91589	0.0515365	0.190848	0.0821891	0.0485497	0.0123328	11.2219	0.0681636	0.186705	1.47411	0.104093	0.0221254	0.0488615	0.0236745
TCGA-D3-A8GI	1780	1	0.0145325	0.0164823	0	0.0230175	7.77221	0.00780216	0.0106641	0.324122	0.126082	82.8427	0.0623694	2.58015	0	22.0758	0.344318	0.218761	0.0190362	0.72774	16.4553	0.843823	2.28898	1.51376	0	0.172783	0.0943659	0.298975	0	0.0107204	0.448637	2.13284	5.49737	0.0754145	2.3587	9.28205	0.245008	0.154592	0.152422	0.0550225	0.0965688	76.9745	0.266868	0.194407	1.68182	0.236371	0.0433118	0.0191298	0.0540682
TCGA-ER-A196	1785	0	0.0277156	0.0062868	0	0.035118	4.54589	0.0535674	0.0813521	1.13739	1.15985	49.8103	0.242652	3.68823	0.0639579	181.818	0.504033	0.455136	0.23235	1.32697	0.756471	2.06658	0	0.617106	0	0.25483	0.118679	0.605825	0.0104601	0.00817815	0.0912656	0.336928	1.4562	0.0767072	2.68087	45.5822	0.0329834	1.06138	0.0710576	0.15645	0.0368341	15.663	1.49294	0.616947	1.17494	0.242496	0.183559	0.17512	0.13847
TCGA-EB-A5UN	1792	0	0.0142839	0.0432007	0	0.0703847	22.901	0.0613494	0.167707	1.23183	3.39701	67.4248	0.16756	7.14979	0.054937	93.2301	1.03662	0.847041	0.180868	0.465228	0.725112	2.36498	0	1.0234	0.00550431	0.135862	0.217517	0.636697	0.00449237	0	1.03871	0.583761	2.50512	0.0823602	3.46712	7.74254	0.793276	0.810383	0.0776814	0.406428	0.0474583	68.0879	1.23865	0.310825	3.01608	0.128181	0.302725	0.154599	0.756657
TCGA-WE-A8ZN	1794	0	0.0644301	0.124226	0.018403	0.0476225	1.99613	0.207546	0.784841	9.98235	1.2495	22.9501	0.492198	5.25986	0.282496	53.8431	3.60593	2.15137	0.092837	2.99823	3.1858	2.46876	0	4.83638	0.0148969	0.48005	0.0936679	5.6997	0.0364747	0.0285175	15.9919	4.12714	13.3092	0.557252	2.35173	1.53166	8.20435	0.262731	0.405459	1.94267	0.107035	50.7123	3.64809	1.07566	3.45347	0.325227	0.563269	0.407099	0.0753381
TCGA-EE-A2GB	1803	0	0.0268952	0.125403	0.179246	0.157771	4.0301	0.240656	0.171045	1.75067	0.728995	26.7741	0.46427	15.0937	0.234467	69.5844	1.00655	0.834254	0.129177	2.1352	0.466926	2.23253	0.00379587	1.38675	0.089822	0.198967	0.0212403	0.849178	0.0140979	0.0176357	0.66423	1.26528	1.94071	0.237784	2.45231	1.53137	0.610505	0.75234	0.128854	0.362061	0.0297865	35.6865	0.365844	0.249452	0.87369	0.268169	0.31271	0.149481	0.0524142
TCGA-GN-A9SD	1807	1	0.0984353	3.16656	0.0766793	0.155908	23.0512	0.638975	10.047	23.4577	0.785509	16.4115	3.65232	20.2234	2.8291	67.6526	27.3792	0.722514	0.293047	4.58502	8.2477	5.61013	0.0909343	4.79872	0.0155177	3.65287	0.227689	12.3059	0.185751	0.0330065	2.96515	5.31841	15.4152	3.04942	4.78873	2.70673	4.26868	1.49135	0.145999	3.96101	3.40431	17.0414	3.05378	2.28406	4.56758	0.587218	1.49352	0.534006	0.349581
TCGA-D3-A2JP	1812	0	0.0105286	0.394057	0.0200483	0.0704089	10.1203	1.12297	0.499615	10.8122	0.58389	24.6833	0.834428	5.04297	0.186272	172.756	3.68561	4.38966	0.363174	3.88783	1.43684	1.88445	2.27798	5.66723	0.0040572	0.650929	0.676956	3.40247	0.0132452	0.0466007	9.462	3.62645	10.0696	0.522083	2.99878	0.366831	3.10459	1.11377	0.0490788	2.60438	0.186567	26.7405	4.16759	0.465727	7.23375	0.433039	1.75953	0.144752	0.124976
TCGA-EE-A2A2	1814	0	0.0425412	0.62034	0.00867923	0.186095	4.1235	0.345853	0.307713	6.57839	1.03281	26.4432	1.10327	4.02855	1.12896	83.9453	6.88814	0.257816	0.191057	2.75012	1.2681	2.4483	0	2.70966	0.0210771	1.16091	0.0866405	1.46126	0.0143352	0.0224157	1.46339	2.09168	3.3291	0.651773	1.82458	14.1549	1.53086	0.975112	0.15227	1.36594	0.282687	55.2873	1.11601	0.43576	1.87304	0.354488	0.577586	0.255995	0.421527
TCGA-D3-A3CE	1832	1	0.215497	0.616113	0.192349	0.331835	14.2742	1.31121	1.34414	23.5908	1.75506	20.4652	1.20616	11.1219	0.518012	29.4975	9.51577	1.26562	0.399897	5.37923	2.92136	4.0754	0.00570268	6.15113	0.0311407	1.53728	0.09195	7.05993	0.0465954	0.0463659	10.6011	4.76969	8.8028	1.52212	5.52222	1.48254	6.51824	2.15706	0.16219	4.34222	0.0745822	18.3705	1.8962	0.538119	4.30963	0.493527	2.53928	0.307307	0.410422
TCGA-ER-A19M	1857	1	0.0449665	0.71399	0	0.0863279	46.6648	0.258971	0.839922	9.36036	24.3295	34.5499	0.708774	16.2044	0.311301	65.4972	5.94731	0.660107	0.476568	6.77528	4.8268	3.36533	0.010385	8.42151	0.042532	1.23774	0.0880344	84.1041	0.0501407	0.0120622	7.17362	6.23307	7.73928	0.353556	4.82883	4.88159	7.35399	18.0536	0.20961	3.37968	0.149401	14.1114	1.01341	0.643093	1.32462	0.403519	2.21463	0.466357	0.154261
TCGA-WE-A8K5	1860	1	0.0255733	0.193362	0.024348	0.144016	21.0024	0.237981	0.487915	4.18268	1.05715	30.4576	0.365844	4.46963	0.196714	126.412	2.50004	0.279971	0.100496	2.07711	1.10432	1.81814	0	2.89871	0.0246367	0.912154	0.0964692	4.76792	0.0482578	0.018865	2.65499	2.27185	25.9127	0.368636	2.70817	1.12756	1.95284	0.906797	0.144045	1.11202	0.0141612	79.9517	1.30449	0.852977	1.75495	0.545037	0.448833	0.145874	0.761163
TCGA-EE-A29S	1864	1	0.0394709	0.24825	0	0.0757773	3.04835	0.419967	0.321239	7.51212	0.582339	66.2636	0.899348	4.30469	0.405742	282.229	3.61204	0.736566	0.197412	2.47619	1.171	3.9731	0.00455789	4.57617	0.0165929	0.728104	0.134612	2.13157	0.0304704	0	3.01798	3.13924	5.4795	0.459313	4.17077	3.8004	1.70811	0.909733	0.213264	1.85013	0.154986	38.8055	1.75715	0.387852	1.86212	0.430679	1.30945	0.103915	0.150666
TCGA-EE-A2MC	1871	1	0.0680556	0.638072	0	0.0718602	6.81829	1.60277	1.23851	16.3794	5.20978	32.1537	2.42227	20.3488	0.869001	111.686	9.6804	4.32133	0.677511	8.3288	3.26635	3.39734	0.0115261	15.063	0.0157351	2.76906	0.0830526	17.3729	0.0256847	0.0200814	28.3178	10.5714	11.646	1.05165	25.6347	113.614	10.8257	12.5967	2.09378	4.95974	0.271338	11.1225	2.04124	2.72393	4.12311	0.987324	3.42254	0.449914	4.97479
TCGA-D3-A2JF	1888	0	0.0571761	0.77276	0.0272183	0.251552	5.99148	0.573	0.524456	9.37987	3.63285	30.8794	0.907917	8.34865	1.09952	131.588	8.97618	1.1215	0.168514	3.18325	1.50779	5.2702	0.0363131	3.36122	0.0110164	0.974365	0.135244	22.2389	0.0269734	0.0632669	6.67468	3.85407	13.6708	1.82969	11.0538	7.07811	3.50612	1.5121	0.0721838	2.45013	0.522411	16.8782	3.7915	0.912739	4.3532	0.5986	1.01611	0.597926	0.0861023
TCGA-GN-A268	1910	1	0.0219469	0.0539312	0	0.127456	3.75354	0.0746241	0.0751561	0.620015	0.343482	29.9161	0.1821	0.740459	0.0253229	189.59	0.421609	0.200225	0.0814535	1.03201	2.18483	2.43616	0	1.67322	0.00422862	1.46704	0.0624079	0.4374	0.00345122	0	0.597228	1.18958	2.06142	0.0379634	1.56141	0.382331	0.268437	0.252918	0.0341016	0.163671	0.0121531	78.3532	0.123145	0.43843	0.507973	0.139504	0.0944797	0.0224697	0.0427708
TCGA-W3-A825	1917	1	0.214185	0.313098	0.176734	0.251288	17.0882	0.419078	0.970972	7.50169	0.811313	60.3077	0.947819	9.95102	0.680987	18.6873	6.35781	1.94102	0.642176	5.31924	2.77708	2.87313	0.743638	6.23797	0.0495219	1.41097	0.305765	10.606	0.058381	0.0210668	14.7329	5.24958	8.88544	0.46106	6.29967	4.56117	5.42832	1.30798	1.13709	3.09632	3.06792	6.68132	2.95718	5.81706	5.24155	0.635345	2.03955	0.187961	1.7759
TCGA-WE-A8ZQ	1923	0	0.125248	0.0651069	0.268306	0.104698	28.9782	0.117674	0.0612722	0.279342	0.175779	27.7925	1.01682	11.4561	0.0240857	160.164	1.76445	0.428495	0.0478515	0.573657	0.0206432	1.93962	0.238638	0.799572	0.00603304	0.0082729	0.108246	0.295247	0.0147717	0	0.157526	0.788949	1.81902	0.0180543	3.32348	2.08536	0.0310527	0.222057	0.21894	0.0646647	0	28.1167	0.127777	1.31805	1.50032	0.269279	0.0138252	0.0870144	0.271824
TCGA-EE-A29A	1927	1	0.040746	0.0359431	0.0129313	0.0430239	10.4467	0.111808	0.0132888	0.350043	0.771708	59.2443	0.357512	1.06672	0.020895	73.0803	0.15655	0.384123	0.0355822	0.431308	3.51904	2.11733	0.00575071	1.01802	0	0.014354	0.502718	0.145531	0.00427163	0.00667949	0.186352	0.910229	1.76742	0.0469879	4.78614	15.0089	0.0448985	0.296987	0.0474841	0.0249327	0.0300842	9.65791	0.152419	0.576567	0.639756	0.431665	0.0149922	0.0715144	0.0336878
TCGA-EE-A29E	1940	0	0.00704169	0.0199661	0.0201129	0.0334591	7.10258	0.0189026	0.0258364	0.251283	0.0323433	53.6307	0.0604418	3.19561	0	84.0782	0.153311	0.00963636	0.0184479	0.309621	29.874	1.82778	0	0.341518	0	0.0111629	0.00750664	2.31788	0	0.00519455	0.178739	0.321927	1.00503	0.0121806	0.867426	13.5318	0.0558672	0.593013	0.0123093	0.0557457	0.023396	42.4039	0.161638	0.0753594	0.85781	0.0355447	0.0256503	0.0247181	0.0299412
TCGA-D3-A51R	1941	0	0.205205	0	0.0150288	0.06667	1.29084	1.0226	0.0154443	0.125176	0.0214822	23.4794	1.06585	7.02813	0	1.5707	0.559305	0.446429	0	0.321326	0.12488	4.27572	0.427744	0.313186	0.212897	0.0166822	0.0329812	0.162371	0.0148935	0	1.16953	0.29522	0.845577	0.0728126	4.0268	23.6683	0.041745	0.0746291	0.631575	0.0181105	0.0524458	0.627916	0.161038	0.692612	1.6537	0.24789	0.0243935	0.00461746	0.296437
TCGA-EE-A3AC	1948	0	0.0276673	0.639352	0	0.14607	8.78989	0.25623	0.538019	5.11139	1.92384	34.5887	0.513551	7.67808	0.375098	224.118	4.44247	0.577395	0.530032	4.44369	2.24357	2.77159	0	7.25057	0.00399811	0.942985	0.0811176	2.58806	0.0619985	0.00510244	6.70962	5.15472	6.8572	0.49055	1.65501	5.192	3.77276	2.10926	0.100758	2.20695	0.149378	38.4831	1.03731	0.581082	1.75261	0.205607	1.64	0.127469	0.0974217
TCGA-EE-A3J7	1949	0	0.0207181	0.0861583	0.00986274	0.196887	8.23402	0.203923	0.192574	1.29382	0.511048	34.3205	1.11738	2.42359	0.0796836	60.2765	1.24266	0.349677	0.140217	1.26945	0.894662	2.02383	0.00877219	1.91068	0.00399187	0.394122	0.0342913	4.36886	0.00651598	0.0152834	2.8758	0.96332	3.31683	0.179189	2.66147	1.18818	1.77386	0.661175	0.0603606	0.665569	0.0458907	46.32	1.61694	1.201	0.782395	0.170427	0.32703	0.0696956	0.0422114
TCGA-GN-A267	1960	1	0.0107105	0.315834	0	0.096129	11.8917	0.27026	0.220066	8.82259	1.04402	21.8549	0.399908	3.2078	0.111223	86.956	2.48962	2.87278	0.126268	1.90992	1.09095	4.1224	0	3.465	0	0.687646	0.0903	0.867611	0	0	4.81275	2.11164	18.6545	0.111161	2.54324	0.747991	2.30494	0.541189	0.0686494	2.21929	0.0533786	69.5663	2.19629	0.613232	4.65793	0.348413	1.56413	0.173885	1.05883
TCGA-EE-A29H	1966	0	0.028446	0.247345	0	0.0100121	7.2112	0.320711	1.92041	5.27287	0.953301	25.9876	0.435425	3.15452	0.339157	124.838	3.49734	0.68772	0.211148	2.1483	1.02208	5.73189	0.00602211	2.57633	0.00548084	0.465973	0.0895407	1.92633	0.0134197	0.00699472	1.67827	2.02706	4.17132	0.442849	2.56208	3.05223	1.6174	0.798522	0.226525	1.07701	0.0630079	69.0027	1.14631	0.370384	2.1369	0.24995	0.741027	0.137297	0.146151
TCGA-D3-A2J8	1992	1	0.115546	0.928253	0.00916748	0.28129	4.26998	0.496269	1.60156	17.3139	14.7027	25.3349	2.31965	20.0776	1.36282	77.0137	12.9893	1.79204	1.42945	7.92653	5.24348	5.03643	0	11.6394	0.00742093	3.40898	0.124555	42.4824	0.369455	0.0520888	31.5485	6.89484	26.7862	1.65447	33.7544	145.863	5.51301	28.657	35.93	6.75213	0.810457	16.297	7.22991	2.91278	7.85107	0.89287	2.99087	0.712607	0.571477
TCGA-HR-A2OH	2004	1	0.255617	2.81168	0	0.899692	16.0458	0.858261	4.09092	34.2065	9.55828	22.741	4.08863	26.9228	1.55427	42.8998	22.1051	2.66518	1.62102	15.6351	13.9312	5.40578	0.00515381	24.6604	0.0281435	6.70862	0.168132	66.3972	0.130161	0.0239447	85.1083	11.41	25.665	3.3829	3.67069	1.53877	26.686	8.84807	0.387728	15.1023	0.431385	35.9076	4.38358	1.59359	4.40888	1.44276	6.10535	0.872357	0.808693
TCGA-DA-A1IA	2005	1	0.0154859	0	0.011058	0.0122638	2.81678	0.00415701	0.437505	0.88649	0.572981	24.8213	0.0232614	0.391856	0.0178681	94.4498	0.35699	0.0635762	0.0152138	0.241156	1.17154	1.17851	0	0.576097	0	0.0245492	0.0545294	0.0597355	0	0.00571187	0.398392	0.714009	2.02559	0.0535747	0.235283	0.118176	0.238045	0.0823669	0.117304	0.0639624	0.012863	49.0988	0.687242	0.136726	0.254674	0.0390846	0.0307689	0.00339748	0.00205769
TCGA-D3-A2JO	2010	0	0.0709681	0.466838	0	0.206073	9.0584	0.891564	1.73938	16.6195	5.2444	47.3308	1.27312	19.0529	0.474931	33.5309	14.2604	0.505013	1.16666	8.66357	3.27045	3.84533	0.0405653	15.2383	0	1.44003	0.125551	20.2029	0.0870477	0.167527	25.3849	7.62265	21.2215	1.39946	5.28403	7.68375	6.67912	5.41035	17.3513	4.48479	0.754533	25.4075	2.94311	0.611391	4.33991	0.533363	1.48996	0.336307	0.239519
TCGA-3N-A9WC	2022	0	0.154862	0.99184	0.0260192	0.432845	14.3475	0.738492	1.59763	16.8632	9.77219	17.344	1.45044	8.91042	0.746265	258.041	13.9881	1.42114	0.489235	5.8023	4.81956	4.56798	0	10.036	0.0315932	3.27086	0.155982	59.303	0.077355	0.0268798	18.6419	7.88674	30.9567	0.835147	2.35038	1.58413	13.4427	8.30948	0.100851	6.17999	0.938257	57.6412	3.20625	1.71093	3.66204	0.832795	3.10408	0.72747	0.319552
TCGA-D3-A2JN	2022	1	0.0204225	0.266368	0	0.318072	21.4437	0.268627	1.01157	11.4175	0.604507	36.5155	0.543414	14.3934	0.306332	39.4206	6.39491	1.77468	0.575157	4.30902	1.59549	4.93114	0.00648528	3.36538	0	0.809372	0.831021	6.76834	0.0240863	0.293775	6.40976	2.20153	7.95022	1.32475	7.09571	11.4619	2.55193	1.20391	0.178498	2.6571	0.237489	6.47504	5.60981	0.803206	8.70745	2.71464	1.35258	0.743765	0.255082
TCGA-FS-A4F4	2028	1	0.0232322	0.0856345	0	0.0919912	4.38047	0.124728	0.204577	7.06413	0.337909	26.5063	0.289147	2.94897	0.134029	73.5292	1.10831	16.4209	0.0836877	2.00755	0.367594	1.60273	0	3.82198	0	0.377497	0.0864288	0.11202	0.03288	0.017138	4.67778	3.20142	10.3695	0.261213	2.51098	1.66007	2.14271	0.669325	0.50087	0.707684	0.135081	30.1722	1.11989	0.341864	3.31123	0.403931	0.930889	0.117229	0.0617395
TCGA-EE-A29Q	2030	1	0.0141723	0.115195	0	0.0324234	6.90407	0.144567	0.162931	0.35121	1.01259	29.8035	0.220992	13.1258	0.20713	89.2689	1.43994	0.0775779	0.0556932	0.689508	0.738136	4.31756	0	0.877414	0.0628052	0.116078	0.0128712	0.19134	0.00668594	0	0.175007	1.05655	1.47158	0.0735454	1.8077	12.7903	0.107755	0.230328	0.132128	0.229269	0.0313918	16.0402	0.455444	0.594044	0.633034	0.158974	0.0813479	0.109861	0.0451956
TCGA-EE-A2GC	2051	0	0.144663	0.445337	0	0.130929	18.4982	0.610234	0.834079	9.80227	2.35196	31.0838	1.95125	6.10379	0.190761	187.566	4.94935	0.50906	0.98808	8.45582	29.1842	4.37514	0	11.5037	0	3.24335	0.1037	16.8205	0	0.0152451	11.7674	5.87816	6.43758	0.250236	4.83204	2.13144	4.67288	4.65326	0.0240837	4.50978	0	41.4874	0.379503	0.387042	0.780433	0.324544	1.90251	0.117883	0.148285
TCGA-DA-A1IC	2071	1	0.0133695	0.131414	0.0254579	0.131758	1.29322	0.478518	9.84341	1.39152	1.46014	42.1365	0.474325	1.84865	0.32909	118.044	1.78072	0.0365916	0.0817263	0.919882	0.625809	3.06418	0	0.90385	0	0.22607	0.0231321	1.1575	0.0126144	0.00657499	0.654259	1.32894	2.58349	0.200429	2.10507	8.08784	0.512675	0.458264	0.259674	0.518462	0.0740338	19.1518	0.750173	0.20508	0.673178	0.159967	0.106255	0.144702	0.0260549
TCGA-EE-A184	2073	1	0.016037	0.254639	0	0.0762008	20.9474	0.0817936	0.659014	6.41431	1.32996	34.5254	0.37166	8.61493	0.323817	182.922	2.5365	0.263354	0.18381	2.11052	1.23702	3.70858	0	3.37629	0	0.686412	0.050169	1.74758	0.0113484	0.0887267	5.34137	2.38904	3.83935	0.374497	1.1891	0.923423	3.80111	0.959599	0.200907	1.41033	0.173169	23.7794	1.21479	0.523459	1.9536	0.499196	0.557614	0.165363	0.0575346
TCGA-EB-A5SG	2076	0	0.252918	1.65874	0.0314088	0.418003	39.3946	0.997729	3.67961	52.4193	6.98131	24.198	2.52013	25.1615	0.735902	61.4782	27.3001	2.09172	1.18115	11.9803	8.3299	6.78804	0.0139679	28.7812	0.00635623	3.94839	0.172545	33.8069	0.176381	0.121679	50.2572	13.1337	27.8835	2.14943	2.80922	8.09155	32.5636	9.91373	0.192224	14.0345	0.365357	44.2286	9.12065	1.78878	6.87201	1.63438	5.42212	1.16766	1.00819
TCGA-W3-AA1Q	2101	1	0.0545145	0.354108	0	0.109891	4.73124	0.297997	0.167287	5.48237	2.35722	15.2231	0.982634	1.99001	0.365965	183.313	3.46544	0.651069	0.149309	1.73721	1.6075	2.27074	0	2.17414	0.0171877	0.644217	0.0461207	6.51882	0.0420836	0	2.19631	1.50359	2.47657	0.445774	1.27327	0.435494	2.19202	1.37947	0.0404279	1.91049	0.181125	44.0258	0.940406	0.875112	1.09877	0.37246	1.0536	0.165265	0.0869233
TCGA-WE-A8ZO	2145	0	0.173365	0.698535	0	0.187875	5.641	0.631935	0.810175	5.15547	1.70433	24.3209	0.72837	4.17867	0.200033	102.027	4.35877	0.424545	0.513945	4.74755	1.82272	7.79763	0.0115901	6.70337	0.0158226	1.12824	0.236098	12.577	0.0172183	0.033655	5.98423	5.47505	16.3642	0.205184	3.61604	1.16896	4.31636	2.28098	0.0744339	1.85296	0.0454743	33.2144	0.656268	0.468717	1.156	0.255879	1.09985	0.112103	0.254607
TCGA-EE-A2MT	2166	0	0.0814285	0.0217302	0	0.192192	2.61879	0.133723	0.210894	2.32178	0.606238	56.5268	0.250794	7.20866	0.0994809	133.102	0.772937	0.183536	0.0878405	0.871695	0.359998	2.43702	0	1.00843	0.0110748	0.189831	0.113684	1.47197	0	0.0282675	1.41956	0.699248	1.43408	0.132568	9.20361	8.16124	0.513028	0.246274	0.351667	0.418762	0.031829	14.4906	0.776976	1.34817	1.89054	0.0591025	0.199857	0.113493	0.0611
TCGA-D3-A1Q6	2184	1	0.00477022	0.0865632	0.0545001	0.0302214	1.19702	0.291956	0.147019	1.30506	0.628091	27.5373	0.552754	4.32957	0.209152	76.0583	1.19129	0.208893	0.21245	2.61016	7.0194	1.24915	0.00605923	2.86562	0.0441169	1.02087	0.0478728	2.22035	0.0135024	0	1.1781	1.63561	2.63933	0.165029	39.3972	113.721	0.312228	0.811901	0.277953	0.847216	0.0633963	4.89827	0.350392	0.918906	0.209197	0.738419	0.688727	0.573505	0.854419
TCGA-EE-A29G	2192	1	0.024723	0.224319	0.0117693	0.143578	3.62759	0.911426	0.465646	2.87955	0.681334	20.1423	0.481005	5.33975	0.532486	87.8363	2.8602	0.112776	0.194309	2.31504	0.594925	2.73603	0.00523395	2.72966	0	0.333135	0.311045	1.09672	0.0427655	0.0364756	1.07418	2.37613	5.33376	0.698504	3.79224	4.69189	1.07064	1.38072	0.153661	0.867977	0.35595	22.5585	4.40129	1.51694	1.25489	0.434474	0.455742	0.242272	0.418299
TCGA-DA-A95V	2193	0	0.0910781	0.206595	0	0.0901592	3.41544	0.103907	2.71514	11.4601	4.67718	33.5412	0.385995	6.21498	0.275857	83.4163	3.41182	0.358334	0.134216	1.94672	0.923202	2.67692	0.0216917	2.91136	0.0131614	0.532409	0.0799288	14.7191	0.0161126	0.0251951	7.26354	2.77392	6.25735	1.04374	0.718821	0.247475	2.8565	0.958763	0.185744	1.78296	0.302607	79.4684	2.2126	0.280228	2.13579	0.24264	0.689918	0.114895	0.163377
TCGA-DA-A95X	2249	0	0.0639947	0.140625	0	0.164708	27.1941	0.167491	0.31698	1.65327	2.58418	20.4322	0.490931	3.67666	0.212286	177.653	1.68526	0.306513	0.429613	3.18021	0.980923	5.19892	0.0101609	3.8091	0.00924765	0.38677	0.108012	2.71025	0.0226426	0.0413069	1.14146	4.482	7.01759	0.179883	5.57905	50.7743	0.904376	2.11317	0.0605942	0.498355	0.0531557	36.4509	0.501894	0.415199	1.78328	0.282651	0.233109	0.129869	0.0850329
TCGA-EE-A2GJ	2270	0	0.0750614	0.389814	0.157976	0.304517	3.22879	0.996861	0.649375	8.96382	2.10892	28.186	0.786704	4.80493	0.328198	195.428	5.16071	1.08126	0.336369	9.10513	0.992329	3.44879	0.00501814	13.0681	0.0045671	0.720212	0.112491	6.43597	0.0410021	0.029143	8.20113	9.99721	17.6172	0.355352	5.89733	10.0274	4.37237	4.11145	0.207176	1.99344	0.170636	35.4311	0.822198	0.257901	1.29939	0.350087	2.48303	0.228816	0.636222
TCGA-FS-A1ZP	2273	1	0.027667	0.542407	0	0.062601	2.19416	0.75542	0.394447	3.98447	1.80329	18.7226	1.20096	3.27254	1.44109	260.608	4.07481	0.173082	0.227802	3.91987	0.297055	4.53425	0	5.49369	0.0137077	0.676687	0.0791695	0.985918	0.0074584	0	0.927326	3.51738	7.07104	0.533276	5.79795	1.711	0.807462	1.28236	0.423756	1.31144	0.157584	21.2307	0.181451	0.118436	0.202222	0.181775	0.607303	0.208111	6.23913
TCGA-EE-A2GM	2296	0	0.0270723	0.0682321	0	0.0762289	11.0272	0.138885	1.84975	1.40439	0.592564	17.7015	0.808143	1.73194	0.0347075	33.4537	0.901458	0.17289	0.0551634	1.2271	1.08874	1.60566	0.00382088	1.49867	0	0.443471	0.0263	0.32489	0.00283814	0	2.24107	1.21736	2.40599	0.0936587	2.8297	0.578743	1.17536	0.33065	0.0420657	0.499042	0	16.4052	0.147302	0.122328	0.813487	0.0607353	0.268949	0.031677	1.39573
TCGA-DA-A1HV	2329	0	0.105734	0.436073	0.0411826	0.0862715	14.2701	0.490254	0.980445	12.4342	2.42334	21.6611	1.01895	11.643	0.643267	109.2	8.96808	0.447238	0.598076	7.19673	3.07984	3.20095	0.0183145	11.1249	0.0111122	1.94282	0.1477	6.57521	0.108832	0.0354539	16.6571	8.61411	13.0032	1.09739	2.22998	9.74481	9.00835	3.57879	0.224036	4.22494	0.239525	27.1934	2.54474	0.699509	3.18498	0.43129	1.90666	0.404896	0.201801
TCGA-D9-A6EC	2359	0	0	0.0180539	0.0113667	0.0420205	4.69181	0.059823	0.303707	0.343194	1.26326	30.7683	0.201534	2.21208	0.0367338	202.531	1.57995	0.0544594	0.203301	1.32208	0.794963	1.84857	0.0707691	2.15817	0	0.0883209	0.148884	0.378654	0.00750961	0	1.09204	1.53611	14.283	0.0963733	1.36277	2.79762	0.31573	1.82738	0.27826	0.134236	0	56.8473	0.462833	0.276828	0.736875	0.147311	0.13969	0.0419079	0.0359574
TCGA-ER-A19A	2365	0	0.17562	1.6284	0.00880033	0.165919	11.6922	1.64753	1.79065	15.9699	6.44686	44.2091	3.25022	19.4627	2.38896	98.7421	18.7115	1.57691	1.80808	23.7379	5.66725	7.70067	0.0508772	25.8921	0.00712373	5.33362	0.242288	23.6311	0.0930253	0.204557	24.9458	19.2479	28.7521	1.20448	18.0463	12.0981	14.3428	12.7222	2.5888	7.63977	0.696105	15.7898	6.79892	2.11688	5.90771	1.10595	3.39144	1.28432	0.556778
TCGA-FS-A4F0	2367	0	0.129449	0.0711834	0.0112042	0.343784	0.30795	0.0800277	0.0863553	0.781562	2.43034	32.6285	0.164983	0.579286	0.0452609	184.808	0.416973	0.150306	0.0411067	0.373705	0.0155168	3.1211	0	0.402115	0.00453482	0.105714	0.00405618	0.943189	0.0185056	0	0.62971	0.319949	3.63556	0.067854	1.01639	0.286648	0.0622434	0.22255	0.0319996	0.0540069	0.0130331	111.617	0.0720342	0.751444	0.267599	0.0308011	0.0259798	0.017212	0.020849
TCGA-EE-A29C	2402	1	0.0415941	0.067392	0.016972	0.125484	3.25701	0.178647	0.13953	2.70353	0.442742	89.162	0.464125	3.73673	0.205681	19.202	1.67418	0.178892	0.0934015	1.58938	2.02139	2.56203	0.0150953	2.6919	0.00686927	0.0847764	0.0948402	0.519537	0.028032	0.0175333	0.456555	2.97891	7.29481	0.370022	5.52918	3.87491	0.27107	0.495136	1.30183	0.220883	0.177681	43.632	0.672883	0.254363	1.75171	0.606541	0.141673	0.119933	0.0852707
TCGA-D3-A8GC	2421	1	0.0601534	0.214418	0	0.0635163	1.68655	0.40138	0.428801	3.0921	1.92088	23.5066	0.719163	2.41686	0.158643	77.4505	1.98098	0.729105	0.427745	2.61869	1.97156	2.02181	0.00545773	4.50872	0.00496718	0.551717	0.0615408	0.729256	0.012162	0.0126784	1.2498	2.74782	3.68264	0.22297	3.6698	1.11681	0.622121	1.00554	0.155224	0.686209	0.0713786	23.2246	0.828471	0.28969	0.973552	0.14459	0.48661	0.0339354	0.132453
TCGA-EE-A2GL	2423	0	0.237953	2.826	0.0873844	0.323043	4.11732	1.12786	0.833151	26.02	1.79382	35.8418	3.3642	17.1131	6.2285	130.856	30.9795	1.54443	0.627843	4.06468	1.69427	3.69257	0	2.79522	0.0235788	2.15013	0.311279	5.57285	0.246964	0.0100305	3.60066	5.81013	25.3488	9.11416	3.79777	3.03745	2.74414	1.30179	0.150536	4.03428	2.80098	42.9274	3.1732	5.12947	5.24252	0.71305	2.26487	1.24396	0.287272
TCGA-FS-A4FD	2454	1	0.0726117	0.149266	0.0129624	0.378564	2.67841	0.24852	0.253096	2.49669	0.82452	32.6292	0.405117	2.80876	0.0733086	72.7776	1.3949	0.260839	0.136727	1.44116	0.673189	11.2005	0	1.71079	0.00524643	0.496404	0.0859087	1.03868	0.00428191	0.0133911	2.67748	1.40282	3.84306	0.047101	5.93886	2.14929	1.56623	0.868969	0.16395	0.712292	0.0301566	88.8592	0.638923	0.864504	10.0838	0.15781	0.462871	0.111512	0.518595
TCGA-EE-A2GS	2470	1	0.0204422	0.189343	0.301674	0.0467676	6.74404	0.318273	0.190009	2.11753	0.931979	19.1189	0.640444	7.56402	0.212281	96.5936	19.6003	0.923162	0.214219	2.13474	0.707547	1.78241	0.0259661	2.47484	0.15361	0.47529	0.0683931	4.51658	0.0289314	0.0100533	3.76309	1.77531	11.6781	0.18859	2.92484	2.48022	0.871739	0.827544	3.18828	0.656706	0.0679194	15.7949	0.510949	0.149493	3.41994	0.221662	0.496423	0.0328888	0.19376
TCGA-EE-A29B	2588	1	0.00919726	0.328582	0	0.0437014	16.0716	0.158009	0.188974	0.765812	0.563254	31.9674	0.493399	1.99154	0.0848962	210.4	0.541829	0.201379	0.0783088	1.81419	1.82816	1.41836	0	2.85378	0	0.38637	0.0579444	0.0946068	0	0	0.826554	2.3126	4.82557	0.0636371	1.6166	0.429624	0.41045	0.203827	0.171491	0.208934	0.015279	19.8153	0.239266	0.024607	1.01956	0.0619006	0.0578675	0.0484271	0.0244417
TCGA-EE-A2A6	2620	0	0.0382914	0.794745	0.0328111	0.351759	21.3269	0.300143	1.41055	14.8713	1.41874	23.7038	0.943286	6.00416	0.609705	152.173	9.98447	1.62442	0.255806	3.23169	3.90787	2.99824	0.00486385	5.94698	0.00885336	1.43863	0.174334	2.95903	0.0216772	0.0338964	12.0364	3.27239	6.98814	1.66914	1.58995	0.867773	7.06324	0.801082	0.673817	4.39149	0.267169	70.7127	3.55098	1.13512	2.69614	0.592742	2.54871	0.372995	0.217765
TCGA-D3-A2JC	2639	0	0.0197762	0.345412	0.0451888	0.12529	16.5067	0.229334	0.568869	8.06866	2.41417	53.1074	0.706148	18.7566	0.273819	126.929	4.58423	3.85379	0.341944	4.17868	2.38595	2.11922	0	7.44636	0	1.27909	0.112896	34.3586	0.0261229	0.0175063	4.14064	3.88357	28.3738	0.752587	1.7517	0.793909	2.47901	1.96347	0.244293	2.92424	0.0525651	27.4938	3.07475	0.677255	6.80331	0.612261	1.67912	0.381806	0.449872
TCGA-D3-A3CC	2644	0	0.0328687	0.0633733	0.056329	0.0659418	2.0781	0.190581	0.0916538	0.928564	0.231487	24.9078	1.27239	1.55434	0.182039	126.568	0.854524	1.94313	0.0904151	1.86274	0.136518	5.62819	0.00417505	2.71724	0.0113994	0.109421	0.101718	0.240897	0	0	0.369801	2.52209	3.15482	0.227423	3.76064	28.7524	0.176022	0.460366	0.0995908	0.1878	0	17.4805	0.462748	0.408038	0.568571	0.195409	0.0870753	0.0490354	1.6142
TCGA-DA-A1I7	2703	0	0.0208796	0.0710425	0	0.0404192	3.05877	0.0934145	0.0561795	2.09039	0.351641	102.703	0.250905	2.37319	0.0481827	51.5652	1.17658	3.06685	0.173218	2.16766	13.201	1.6685	0.0530433	3.25275	0.0120689	0.330994	0.643127	2.58626	0	0.0102684	2.33003	1.92719	3.38354	0.108352	7.54262	13.5259	0.876585	0.758873	0.421762	0.539	0	2.89527	0.670989	0.607041	1.26328	3.39215	0.804356	0.103831	0.0776824
TCGA-D3-A8GL	2711	1	0.0950259	0.0397065	0	0.179553	1.4934	0.0429618	0.330305	0.773388	0.311396	23.2146	0.352016	0.788372	0.0115414	170.199	0.179346	0.150573	0.0196539	0.29932	0.455025	2.56617	0	0.474101	0	0.00792843	0.0129289	0.0578768	0	0	0.19214	0.324785	1.12304	0	2.22047	0.629167	0.00991992	0.0975382	0.0582843	0.0068858	0	39.8069	0.0459213	0.149867	0.877333	0.0504913	0.00662477	0.013167	0.0212658
TCGA-D3-A1QA	2765	0	0.0211464	0.102786	0	0.0414674	1.48646	0.223816	0.0975384	1.62601	3.86661	23.5118	0.798637	2.13534	0.111539	196.509	1.21096	0.148825	0.407582	2.3245	1.47579	2.5573	0	2.05784	0	0.454947	0.0273249	1.32066	0.00285029	0.00445696	1.9771	1.25867	4.44243	0.125413	2.31193	7.62013	0.82687	5.33447	0.116176	0.790239	0.030111	32.5578	0.314356	0.113153	1.03041	0.0643839	0.328122	0.116646	0.149322
TCGA-EE-A20F	2785	0	0.0430241	0.37911	0.0472647	0.0768804	7.27019	0.412221	0.340001	7.61754	1.21271	39.7828	0.67041	14.3162	0.129834	128.683	4.7641	0.670295	0.320803	3.95328	2.25173	4.32566	0.0084077	5.84042	0.0650421	0.744999	0.0812598	3.56178	0.0312262	0.0048828	9.22706	4.22446	8.55589	0.320589	3.3229	1.44494	4.14207	2.0478	0.443537	2.0436	0.0769718	15.9097	2.00557	0.230219	2.548	0.222743	1.47953	0.302051	0.276166
TCGA-FR-A3YN	2828	0	0.030952	0.273816	0	0.160144	2.03069	0.299113	0.38612	7.23464	2.65377	19.8982	0.730604	11.0163	0.214279	91.1634	3.8332	0.186371	0.158122	2.18508	1.45086	2.22338	0.00786318	3.05008	0.0107346	0.93227	0.0849253	11.0281	0.0146019	0.00456656	3.3677	2.47632	2.587	0.192745	1.20298	0.667089	3.40109	1.20727	0.100997	1.956	0.0411353	32.9515	0.786269	0.35112	0.8446	0.236093	1.27506	0.206434	0.128318
TCGA-ER-A3ET	2829	1	0.124644	0.336587	0.0339063	0.0501379	14.3865	0.48436	0.740431	2.64758	1.99922	27.2673	0.769287	4.68789	0.205453	120.699	5.1994	0.211184	0.349867	6.59696	0.962618	14.7255	0.0904715	7.21624	0.00686165	0.987961	0.150959	1.09898	0.00560018	0	0.887665	8.27004	11.4767	0.266942	8.08694	40.2598	0.953578	3.3674	0.145256	1.10728	0.0591613	19.7169	0.999121	0.514513	1.53286	0.878842	0.656478	0.244809	1.4196
TCGA-EE-A2GU	2884	0	0.0753481	0.936466	0.00896726	0.218791	21.1565	0.32025	1.12886	10.2417	2.68855	32.8101	1.60878	7.42848	0.202857	130.912	6.98807	2.25987	0.74024	5.83999	3.34066	3.26775	0.00398786	10.1602	0.00725886	2.51334	0.0833766	5.94618	0.0266596	0.0185277	20.3877	3.72361	6.42531	0.456176	1.63378	0.241034	7.90833	2.43797	0.0256108	6.31722	0.198189	36.7507	1.93135	0.413263	1.60629	0.545856	2.94634	0.382961	0.203575
TCGA-EE-A180	2889	1	0.0300637	0.0644057	0	0.211629	9.9557	0.12195	0.0784394	0.80462	1.14219	54.787	0.32973	1.23602	0.169587	221.457	0.521922	0.155423	0.126893	0.881261	1.89614	1.96072	0	1.46544	0	0.439518	0.0161163	0.730168	0	0	1.34289	0.977025	6.17711	0.0462256	1.68363	13.1257	0.437284	0.438253	0.0544994	0.252947	0.0110985	31.3482	0.184025	0.0893718	0.602248	0.131146	0.0973431	0.0908741	0.0852205
TCGA-D3-A1QB	2912	0	0.175091	1.33946	0	0.170379	4.35563	0.814686	1.79878	33.4051	3.4201	29.1645	1.69148	7.1549	0.507042	113.499	11.5329	0.95843	0.391249	6.5372	4.30499	8.13859	0	17.6308	0.0119067	4.00563	0.1867	21.4097	0.0194355	0.00506518	44.4811	7.98329	15.4609	1.11646	1.60044	2.78823	25.2359	3.9138	0.524118	8.40176	0.422048	26.4665	2.37469	0.422525	3.56326	0.500637	5.15237	0.611602	0.136854
TCGA-EE-A2MJ	2927	1	0.0987368	2.36232	0	0.436885	5.60916	1.02485	1.56639	25.6148	3.4841	21.7421	3.83392	13.4498	2.5606	85.999	19.5759	1.00374	0.708266	6.51788	5.98873	11.2675	0	11.1477	0.0163064	3.9727	0.18358	11.3716	0.0576705	0	23.5077	7.4549	27.9397	2.6839	4.34258	1.84402	10.8364	3.08429	0.323277	8.76161	0.781079	54.2488	4.69117	2.15359	4.54772	1.17612	5.29372	0.825217	0.344859
TCGA-GN-A265	2948	0	0.118752	1.00564	0.0113063	0.188087	15.0605	0.637552	0.697135	10.8767	2.93327	18.6132	2.24246	19.527	1.12356	77.367	9.56619	1.35424	1.50369	11.9853	6.67819	7.01362	0.0150842	12.0904	0.0183045	4.14156	0.29506	6.04151	0.0485529	0.0350407	5.78961	14.0414	16.6819	1.09555	24.0004	14.5252	3.19547	5.9583	0.318298	4.83132	0.539225	17.3235	5.01563	1.56318	9.13303	3.01936	3.80138	0.51759	0.767921
TCGA-Z2-AA3S	2950	0	0.0741908	0.283031	0.00963221	0.277745	0.841503	0.738688	0.321703	4.53285	0.392398	12.1704	0.578919	3.72667	0.14786	154.578	2.11194	0.378423	0.0883479	1.4622	0.46689	1.76909	0	1.53891	0.00389856	0.240569	0.0187387	2.53663	0.0222729	0.0149262	2.17469	1.35076	6.50088	0.221668	2.4655	0.243311	1.6722	0.675615	1.19079	1.33253	0	89.5402	0.309637	0.285112	1.85686	0.117267	0.924656	0.0858231	0.103958
TCGA-ER-A19B	2993	1	0.0109503	0.0289785	0.0208512	0.389269	7.14327	0.117579	0.0749973	0.933485	1.03945	31.6673	0.76759	12.537	0.0168462	8.4232	0.981677	15.8243	0.19125	1.06104	14.7056	3.74672	0.630553	5.27058	0.0379772	0.445546	0.0968615	0.168958	0	0.0269261	0.641039	0.648525	1.2696	0.189416	2.61013	10.3112	0.130315	0.168256	0.0085074	0.459823	0.0485097	26.9526	0.234599	0.265627	4.82889	0.118737	0.140211	0.137737	0.0446204
TCGA-FS-A1ZM	3080	0	0.0970914	0.361815	0.188181	0.128149	5.72147	1.23986	0.773537	8.23902	1.56083	27.6465	0.872069	6.82382	0.0560133	133.386	3.69481	3.0939	0.390625	5.7514	2.46896	3.55637	0.00440456	9.75029	0.024052	1.16535	0.18116	3.62037	0.0588906	0.0358114	20.5103	8.56226	9.89313	0.419868	7.1347	3.14332	8.10192	2.26237	0.258623	2.2462	0.0921676	42.3208	2.54706	1.31367	1.81637	0.731251	3.20828	0.292128	0.195358
TCGA-WE-A8ZM	3082	0	0.0494523	0.0152965	0	0.185133	1.02098	0.0868901	0.0263918	0.922463	0.151427	62.2925	0.231529	29.5772	0.0622466	24.061	2.1994	0.147653	0.0294444	0.29651	2.93425	1.97588	3.20359	0.327056	0.00519722	0.00712678	0.0568312	0.0462443	0.00424175	0.00663277	0.209722	0.544186	0.960001	0.0155531	4.63651	1.48457	0.0445845	0.247087	0.0523911	0.0154739	0	39.0768	8.62712	7.00513	27.799	0.045386	0.00893239	0.0552333	0.0382311
TCGA-EE-A2GN	3106	1	0.0886764	0.0764359	0	0.0861432	10.9197	0.0952165	0.468517	1.14974	0.351184	55.1518	0.712434	12.7893	0.0818537	143.116	1.15839	0.252411	0.0975723	1.36901	0.168371	1.5661	0.0450555	2.06827	0.00820116	0.202428	0.0495149	0.770777	0.0200803	0.00523322	0.783548	1.70086	4.81011	0.159527	4.15644	2.06704	0.471371	0.723202	1.57905	0.278362	0.153206	18.209	0.629652	0.569403	5.02098	0.143237	0.23727	0.0715937	2.5319
TCGA-D3-A2J7	3136	1	0.0276607	0.407832	0	0.216132	15.7046	0.320767	0.292287	6.0705	3.55171	52.8424	0.797741	9.35376	0.600012	105.06	4.81779	0.651069	0.427547	2.87841	1.29111	2.9371	0	3.60383	0	0.903294	0.175846	3.19384	0.0104393	0.0734574	3.93182	3.03209	17.9878	0.593303	2.90708	13.0079	1.97508	1.92239	0.393266	1.7023	0.147044	15.121	1.35452	0.597963	3.89524	0.850156	0.952617	0.388384	0.0882098
TCGA-EE-A2MG	3139	1	0.210881	4.44686	0.0111543	0.445341	50.7441	1.19926	1.54174	27.3257	2.05678	25.785	5.31963	23.1136	6.18213	106.426	38.8408	0.780249	0.634315	6.09096	3.05092	5.83835	0.0148814	6.54293	0.0316024	3.06442	0.36533	7.39641	0.287402	0.0288081	3.05415	8.14973	15.3601	3.44514	8.56387	11.3029	6.08817	2.59639	0.195693	6.13743	3.07509	29.3552	3.03586	2.84611	6.8029	0.954962	2.11309	1.33313	0.489845
TCGA-EE-A2ME	3141	1	0.386355	5.92263	0.142392	0.440854	9.31239	3.18498	2.2681	56.3531	5.62266	15.8367	13.1259	18.1878	7.76531	71.273	47.2697	1.04038	1.42847	12.8932	13.5451	8.59259	0	18.1954	0.0288159	6.52974	0.255193	37.8752	0.270461	0.0827444	15.3045	13.0078	18.3917	4.22546	10.4769	4.65742	18.7871	10.0869	0.740729	15.5074	3.72678	32.2336	4.44381	7.32248	5.75411	1.10443	8.23775	2.28039	1.58316
TCGA-D3-A3MR	3151	0	0.123494	0.99121	0.0542664	1.06826	33.739	0.907813	1.80546	27.8397	3.13184	21.5868	1.49215	16.3141	1.28241	100.151	19.8002	1.91098	0.659504	6.27698	5.36411	5.24552	0.271497	9.30869	0.0494188	1.43062	0.431317	21.4059	0.0761855	0.0350383	23.3828	7.22999	22.4253	1.21598	3.83208	0.852341	8.64838	2.10526	0.34872	5.77757	0.662807	44.9266	6.84696	3.06514	8.05426	0.729926	2.00699	0.716935	0.459459
TCGA-FR-A8YE	3176	0	0.298817	3.06534	0.509552	0.428545	9.62226	1.91076	1.42038	22.9049	2.11679	21.4945	7.39601	12.1439	12.0005	80.9515	32.7288	4.29674	0.852947	8.58494	7.07446	5.11519	0.0509861	8.6178	0.123742	4.92083	0.605701	4.43859	0.563878	0.0460605	2.20907	11.2954	16.7533	4.45913	6.78752	20.0083	3.25535	1.8582	0.426194	5.1303	4.62328	28.5485	4.38167	11.3597	6.46533	1.0706	1.85204	1.86693	0.279714
TCGA-W3-AA21	3195	1	0.00971202	0.121165	0	0.0564023	2.38943	0.0782122	0.306452	2.74371	0.208172	18.4214	0.229246	1.05553	0.212913	157.32	1.11943	0.252522	0.0445263	0.427035	0.364966	3.95723	0	0.754715	0	0.223242	0.0135972	0.618143	0.00458174	0	1.97216	0.436439	13.6086	0.0503991	0.489504	0.287474	0.915004	0.206626	0.0396133	0.571626	0.0968047	96.5776	0.995769	0.311811	1.72733	0.108942	0.305531	0.0639219	0.0387145
TCGA-ER-A1A1	3196	0	0.730399	10.8962	0.165949	0.30674	14.1372	1.88046	1.55311	89.8554	2.71095	7.19649	13.7996	35.7452	13.4457	66.5741	73.0265	2.13536	1.60908	13.4118	12.8127	8.95634	0.0263571	9.64279	0.0719641	13.3615	0.656995	9.01796	0.207527	0.0428594	10.5738	10.1504	24.396	16.1231	5.83404	8.426	20.3313	3.72299	1.6395	15.3669	3.65392	26.5897	9.84359	7.65676	16.5314	2.35085	5.01331	1.75903	0.608779
TCGA-D3-A8GM	3259	1	0.0328821	0.377598	0	0.0651007	1.95334	0.41486	0.404165	4.04579	2.95769	34.2199	0.702074	5.74932	0.256096	60.2713	3.56373	0.843717	0.436108	3.91073	15.454	2.25664	0.0104419	5.60886	0	0.723255	0.0729364	3.50923	0.0116343	0.00606415	4.3537	2.64782	6.27964	0.327054	2.34538	1.3459	2.15225	1.97484	0.191599	2.00044	0.0955945	32.6563	1.68569	0.620224	2.02285	0.212086	0.974552	0.27774	0.766795
TCGA-W3-AA1R	3379	1	0.0439224	0.104159	0	0.134917	0.531772	0.128623	0.750098	3.31286	1.08818	17.827	0.287894	1.72261	0.184286	102.076	1.96368	0.251355	0.0889163	1.31676	7.43142	2.10614	0.00507192	2.29306	0.0507766	0.39245	0.01952	4.09704	0.0263719	0.0176732	4.213	1.40644	2.69273	0.0966971	0.976471	2.85504	2.07498	0.814113	0.269889	1.03901	0.0663329	104.32	1.14875	0.474326	1.84838	0.183638	0.35172	0.0735853	0.0466895
TCGA-D3-A1Q4	3408	0	0.0480718	0.18034	0.063372	0.0819957	33.8871	0.623377	0.141103	2.81509	0.328368	35.4248	0.768109	13.3759	0.290132	55.9164	1.72857	1.08292	0.14047	2.33049	0.394939	4.89906	0.173791	2.33553	0.0299242	0.0820681	0.0948726	0.646636	0.0104669	0.0109113	0.583467	2.44553	4.20052	0.511716	17.8842	6.71439	0.359388	1.16042	0.0991148	0.437836	0.0368582	9.74828	0.713004	1.36134	13.5139	0.306948	0.210619	0.155764	0.355737
TCGA-D3-A1Q5	3424	1	0.21076	0.0217306	0.784409	0.283237	13.8329	0.185158	0.178092	0.569773	0.234678	46.8035	0.230242	41.8063	0.0442147	54.2191	1.36596	3.7582	0.0167319	0.390028	16.3834	2.66196	3.05841	0.549103	0	0.0404981	0.274754	0.270996	0.00602596	0.00942271	0.674741	0.364977	1.06386	0.441903	4.92729	3.04834	0.26602	0.124555	1.41414	0.1275	0.318297	4.85723	1.42693	2.07783	1.68052	6.77722	0.33839	0.229793	0.0746794
TCGA-D3-A2JG	3453	1	0.0280353	0.0794914	0	0.0555048	7.33471	0.0677315	0.108006	1.18802	0.218192	28.9531	0.177471	1.35485	0.0646956	145.021	0.565498	0.0959137	0.0826278	0.847483	0.914908	0.949916	0.00445137	0.988869	0	0.0777753	0.0490542	1.16705	0.00330648	0.0051703	0.312536	0.52615	1.88239	0.0242475	1.69104	7.78622	0.319737	0.292016	0.191945	0.255715	0.0116434	37.5796	0.536277	0.187519	1.69053	0.294823	0.204244	0.0984109	0.184397
TCGA-D3-A2JA	3514	0	0.0618492	0.253609	0.0679454	0.135638	39.0305	0.853122	0.300244	2.23539	3.62263	65.4508	0.522711	4.3971	0.52699	32.842	6.54397	0.351577	0.67306	9.48336	1.59025	3.635	0.00604325	11.9881	0.0110001	0.724038	0.107073	4.92449	0.0314224	0.0280771	11.2016	8.7818	23.0699	0.378566	11.1153	73.5855	1.71744	4.35246	12.7244	1.3166	0.158073	11.9808	1.48524	1.01831	5.25089	1.06735	2.1269	0.367411	0.341372
TCGA-EE-A2A1	3527	0	0.13988	0.956761	0	0.304489	12.6043	0.797196	0.915914	15.0837	3.26404	31.2919	2.33295	20.5676	2.43834	133.94	10.2057	0.524201	0.400285	8.90505	1.89405	5.052	0.0164011	8.77189	0.0174148	1.96159	0.203219	11.5303	0.0507613	0.14605	6.22421	8.42185	14.8694	2.12182	9.74304	3.29243	6.88488	3.12097	0.381197	3.65911	0.800803	15.924	2.29206	0.651762	3.08817	0.912472	1.60342	0.696863	0.425489
TCGA-D3-A8GS	3564	1	0.0808981	0.425394	0.0840242	0.132014	12.8461	0.426426	1.18728	16.9931	2.01926	13.994	1.38876	20.8793	0.186684	92.8939	11.1141	6.36061	0.404608	4.94037	2.44368	3.16888	0	8.68199	0.0170041	0.827757	0.0806208	5.3617	0.027756	0.0434017	27.7794	5.32988	13.589	0.763289	1.46932	0.238096	6.52038	1.14742	3.89104	3.73627	0.366524	115.23	5.10947	2.27459	6.82676	1.03945	1.41252	0.174256	0.164172
TCGA-GN-A264	3587	1	0.0197557	0.041078	0.0188092	0.0139068	3.06029	0.0671735	0.193293	0.558112	0.285663	52.0849	0.828073	8.7851	0.0455892	249.616	1.54758	0.711925	0.0948861	2.92366	0.0651223	3.39966	0	2.65666	0	0.0469767	0.0295043	0.0804393	0.00310664	0	0.225882	1.98425	6.33517	0.21643	3.97331	3.49641	0.150206	0.385282	0.130462	0.113331	0.0656383	25.2232	0.110851	0.172662	1.38781	0.118189	0.0566979	0.0288948	0.168002
TCGA-W3-A828	3683	1	0.0855508	0.0592952	0.0135753	0.1355	7.78888	0.336821	0.160433	0.777356	0.591842	57.995	0.799591	3.36744	0.471618	75.2658	1.15652	0.871551	0.367319	2.21171	1.96466	2.39903	1.24969	2.51465	1.03846	0.369188	0.0801418	1.02057	0.0134531	0.0490852	1.19337	2.87657	4.80602	0.246641	9.55611	12.3713	0.263955	1.07016	0.110776	0.301006	0.0631651	3.96713	0.872785	1.06815	4.96767	1.01296	0.601226	0.175178	0.626479
TCGA-GN-A4U3	3708	0	0.0436435	0.0395991	0	0.308759	38.7408	0.042176	0.243398	1.12913	1.0513	22.8003	0.161082	4.63467	0.0201428	56.9862	1.39176	0.0477799	0.0800362	0.90086	1.23437	0.853075	0.0221748	1.02467	0	0.0553489	0.054702	0.106622	0	0.00643903	0.209584	0.993096	1.55967	0.0301975	1.06412	1.18284	0.112534	0.193443	0.0254304	0.0510746	0	47.9518	6.86573	1.54132	12.175	0.0293735	0.0549194	0.00383	0.0765484
TCGA-EE-A3AB	3733	0	0.08016	0.109097	0	0.0338565	11.5071	0.344288	0.823513	2.17717	0.349093	23.2484	1.71094	4.57547	0.184981	41.5061	6.35127	0.248646	0.371006	8.70057	6.78563	2.76963	0.0407284	9.64861	0.0123559	0.186375	0.445408	3.16081	0.0201687	0	1.32714	7.86521	9.33707	1.18323	13.8797	59.2736	1.02815	1.56331	0.230426	0.724718	0.106533	6.21166	1.43931	2.25332	4.86947	3.64465	1.67763	0.192278	0.303916
TCGA-EE-A3AA	3781	0	0.111686	1.12276	0	0.0696858	4.51917	0.452437	0.528992	9.73737	1.27987	28.4112	1.79529	7.37062	1.79241	236.402	13.6014	0.444623	0.558592	4.25975	1.15468	2.36401	0	3.78834	0.0176066	2.07632	0.473396	4.52359	0.0478991	0.0224697	6.86791	3.062	9.25363	1.82655	3.24413	142.975	3.28257	3.2582	0.905172	2.82373	0.759022	37.1784	2.06648	1.61359	2.88188	0.569458	2.04424	0.476693	0.242841
TCGA-D3-A5GU	3808	0	0.0717768	0.331054	0.0136676	0.232421	1.27454	0.65253	0.428388	5.56385	0.864491	23.8002	0.673592	2.67573	0.397526	128.035	3.69536	2.02998	0.300866	2.77612	1.14516	2.80046	0.00607816	3.82398	0	1.45644	0.0388612	3.63626	0.0180594	0.0282393	3.77513	3.89547	21.5037	0.347644	3.35213	0.601965	2.79036	1.02653	0.0724937	1.39338	0.174884	58.7886	0.644392	0.742543	0.839401	0.284482	1.03949	0.193165	1.04021
TCGA-D3-A5GL	3826	0	0.0135224	0.0306733	0	0.0571136	12.0249	0.0871184	0.0330764	0.428933	0.910947	76.3258	0.0851171	1.24902	0.031205	67.7779	0.288636	5.69956	0.0236174	0.748727	0.0534902	1.49261	0	0.958904	0	0.0214365	0.0412672	0.115914	0	0	0.340148	0.758711	2.05074	0.0467818	1.14167	14.6262	0.223508	0.183804	0.0892989	0.0775729	0	46.4762	0.248319	0.115772	3.03101	0.106179	0.0895586	0.0237336	0.043123
TCGA-EE-A2GO	3857	0	0.00289339	0.00328158	0.00826431	0.0549927	0.835571	0.0900968	0.0636962	0.206502	0.540447	74.9943	0.434616	0.96019	0.0133539	89.9882	0.155634	1.90057	0.0416907	0.91529	74.3371	1.11365	0.0073505	1.01738	0	0.0275206	1.09833	0.148813	0.00545995	0.00426883	0.535936	0.772624	6.57345	0.0900891	25.1464	22.8643	0.166428	0.348827	0.05395	0.047803	0.00961332	2.23951	0.212531	0.740058	4.0393	0.103859	0.0517397	0.0228522	0.0369081
TCGA-EE-A3J4	3869	1	0.0470425	0.110812	0	0.084061	21.7881	0.128223	0.116838	1.11914	1.29273	25.4782	0.208105	1.62118	0.100207	225.913	1.27909	0.277313	0.170643	2.09496	0.529624	0.791572	0	2.83596	0	0.332716	0.163806	23.8273	0.00341427	0.00533885	1.53915	1.63179	6.81378	0.100152	1.5223	0.518821	0.545482	0.69289	0.0674731	0.463336	0.012023	68.2651	0.664511	0.158778	0.925721	0.154247	0.273215	0.111146	0.244261
TCGA-EE-A2M6	3932	0	0.0609957	0.0999253	0	0.0930305	8.03777	0.272893	0.68631	1.69294	0.743635	45.9331	0.529369	5.25162	0.0547387	44.252	6.67466	0.806886	0.430564	4.9666	0.971816	2.29878	0.00430434	7.61229	0.00391746	0.370659	0.139821	1.99992	0.0287753	0	3.03607	4.71273	12.2069	0.199296	2.98428	38.2595	0.907362	0.642842	1.40191	0.797791	0.0337764	14.4531	0.902299	0.0834094	1.51911	0.319295	2.94002	0.0713702	0.136881
TCGA-D3-A8GR	3943	1	0.0309631	0.0087793	0.0884389	0.122603	0.629391	0.024935	0.21585	0.57548	1.48538	13.2475	0.259125	0.809179	0	58.9178	5.17489	3.28384	0	0.586175	0.260269	4.04962	0	0.938559	0	0.0122711	0.150079	0.0796248	0	0	0.499176	1.10992	4.01027	0.0267798	1.37468	2.86407	0.107474	0.178411	0.10825	0.0799304	0.0257187	62.9466	0.307987	0.844977	2.41401	0.112879	0.0563936	0.0475512	0.0493706
TCGA-D3-A3BZ	3976	0	0.022289	0.50053	0	0.0847261	15.9606	0.301553	0.811253	13.4552	2.04751	34.6984	1.62236	18.4104	1.56363	42.8825	12.1832	2.52555	0.601445	7.35574	3.7383	7.75749	0.0169871	9.66023	0.0154603	2.26842	0.128849	11.8821	0.0462661	0.0789227	8.25705	4.912	17.6022	1.21834	8.9402	8.39119	3.33335	2.54489	0.711712	3.05644	1.39224	32.9979	4.39319	0.820557	5.33268	1.56513	1.57362	0.504648	0.225085
TCGA-ER-A19L	4000	1	0.00933497	0.0476432	0	0.0542127	4.01099	0.315738	0.0411007	0.860559	0.424002	24.3098	1.18987	1.18493	0.215418	43.2378	1.12379	0.242718	0.0489116	1.20856	0.193861	1.32824	0	1.21417	0.00539585	0.0591932	0.103945	3.00673	0.0132116	0	0.26897	1.24636	2.32904	0.145327	7.09487	15.18	0.194412	0.463409	0.0870295	0.151014	0.0310155	17.5788	0.342846	0.479529	2.59276	0.08377	0.145289	0.114688	0.158769
TCGA-D3-A1Q7	4053	0	0.162845	1.52371	0	0.182696	24.9024	1.05277	2.39991	20.3087	7.51081	25.0365	3.30805	21.9542	1.31526	136.363	18.67	1.56923	1.74648	14.7804	7.34073	5.02323	0.0430935	16.51	0.0156881	5.52873	0.364509	87.4536	0.204863	0.0100107	47.5073	9.27783	28.7342	1.10327	14.3659	3.82853	14.6895	6.82087	0.221404	7.44772	0.34943	46.85	2.8658	1.17635	12.9605	0.981834	3.19061	0.431698	1.22074
TCGA-FS-A1ZQ	4062	1	0.0169955	0.0501169	0.0291263	0.0287131	6.78553	0.0255486	0.129704	3.31547	0.503069	69.7553	0.180891	3.89165	0.235319	49.7851	0.744402	0.148851	0.0890501	1.57346	7.36826	3.20087	0	2.1581	0.168971	0.145488	0.0684515	0.987751	0.0160356	0	0.979391	1.66346	4.36753	0.505657	2.52096	0.7263	0.552839	0.283241	0.360471	0.407146	0.180697	21.0659	0.873874	0.243725	1.64802	0.24021	0.204861	0.0566758	0.104784
TCGA-EE-A20B	4070	0	0.0888104	0.217355	0.200263	0.222099	16.5127	0.441669	0.679141	5.58781	0.591597	49.1285	0.690079	7.26724	0.291235	54.1044	3.53789	9.47969	0.159192	3.83075	17.6576	2.2559	0.21968	4.46182	0.0972657	0.348263	0.055583	3.09522	0.00441023	0.0689622	3.07197	4.27386	4.99409	0.420442	5.10133	16.1272	1.50191	1.20163	0.119839	0.946005	0	14.3329	2.38908	0.640296	9.15609	0.561021	1.06803	0.406092	0.253404
TCGA-EE-A3JH	4086	0	0.363014	1.73637	0.0300541	0.572186	19.0801	0.813469	2.51714	52.646	6.0734	17.928	4.02358	23.1858	2.6831	47.1179	26.4393	2.23189	1.20601	16.3536	7.02372	5.23704	0.0467791	19.6299	0.0486566	4.60376	0.342311	10.5056	0.129062	0.147479	26.3836	10.6622	26.9164	3.78582	5.27465	4.9346	16.9361	5.01823	1.02389	10.2639	1.87035	39.6748	10.9815	2.58996	12.9974	2.23076	4.03841	1.27427	0.617974
TCGA-EE-A2MR	4088	0	0.264747	4.53093	0.0872524	0.35481	6.56158	2.07737	0.941483	28.4738	11.6439	30.9084	7.01832	27.709	6.62638	86.1056	27.2204	1.77433	0.569095	10.3598	3.85334	5.15534	0.00431137	11.6279	0.0235431	3.69651	0.325273	6.91298	0.112087	0.0100154	7.35808	15.7571	14.7623	3.74584	16.8158	22.31	11.5928	12.8718	2.47613	7.0353	2.13139	11.9937	3.12685	4.00656	4.27534	0.788119	4.92528	1.55484	0.808196
TCGA-DA-A1I5	4107	0	0.0523816	0.589523	0.0690535	0.187203	7.80642	0.519183	0.839728	13.0847	6.03337	36.9911	1.04449	12.1481	0.715972	52.8675	12.2662	0.948418	0.554197	8.47953	3.7217	2.90715	0.030709	12.6225	0.0512396	2.00569	0.207221	3.85981	0.0912426	0.0416135	4.65499	7.79757	17.3356	1.82612	5.32425	5.31861	2.78121	2.10028	5.94004	3.35905	0.374851	19.8997	6.44973	1.36696	14.7255	1.40114	2.11088	0.647091	0.177753
TCGA-D3-A5GN	4129	0	0.0399749	0.297936	0.0163113	0.0482397	34.8807	0.466023	0.343628	5.50225	1.80112	28.4298	0.348023	6.50977	0.184496	46.3685	2.95473	2.75086	0.276777	2.95738	4.17908	2.81358	0.406216	4.77137	0.00660187	0.796657	0.0825247	10.1111	0.0538816	0.042127	4.3173	2.12422	4.87364	0.454401	5.65269	2.6676	1.99353	1.23522	0.133102	1.87125	0.0189738	15.3858	2.07989	1.25286	2.4905	1.46053	1.61877	0.145334	0.0789161
TCGA-D3-A5GO	4195	0	0.0124356	0.108131	0.0118398	0.0569002	4.74762	0.0845674	0.279845	3.10636	0.998509	30.1577	0.220596	3.39776	0.200879	205.879	3.15339	4.41328	0.179184	2.60738	0.860843	3.49714	0	3.17095	0.00479207	0.788544	0.0352663	3.76292	0.0117332	0.0428099	6.13675	2.86414	11.7018	0.22945	1.22942	26.0732	2.31854	1.21997	0.797064	1.13285	0.137724	12.9371	1.15449	0.190754	1.73707	0.353382	0.653394	0.134594	0.0374539
TCGA-EE-A3AH	4222	1	0.0298378	0.0940025	0.132572	0.0595111	37.5483	0.19223	0.462234	0.522523	0.392533	20.7137	0.486609	1.54579	0.0612045	93.8907	2.70464	0.226845	0.104226	0.959673	0.104914	0.912952	0.0715899	0.708941	0.0153307	0.0473005	0.0158509	0.281347	0.00625611	0.0048913	0.168305	0.757834	1.68107	0.0573477	1.9545	0.512129	0.0789087	0.458471	0.544762	0.107265	0.0110151	32.7711	0.111615	0.273196	1.6397	0.0595017	0.0548929	0.0261845	0.0792938
TCGA-GN-A262	4255	0	0.0148213	0.0168097	0	0.0782493	3.28285	0.0119358	0.0326281	0.34158	0.0756397	26.8144	0.00954129	0.952965	0	21.7806	0.0806716	0.172401	0	0.0316792	0.234512	1.43786	0.729519	0.0653476	0.0257012	0.00587387	0.00789994	0.0047643	0	0.00546671	0.284698	0.0230996	14.669	0.0128188	0.536668	0.0616932	0.0146986	0.0591237	0.358399	0.00510143	0.0492437	63.9018	0.0226809	0.495674	0.740258	0.00415634	0.0196322	0.00650331	0.0334794
TCGA-DA-A1HY	4407	0	0.0100487	0.0341906	0.0143509	0.129978	11.0019	0.107898	0.0553039	0.530413	1.29233	41.7256	0.0711581	1.77157	0.0173917	26.8141	0.328168	3.03218	0.0855584	1.46359	8.09394	2.8336	0.0606293	1.71129	0.00871261	0.119473	0.281873	0.226111	0	0	0.672134	1.03756	2.6509	0.191203	9.22988	58.1681	0.23419	0.565649	0.447925	0.138349	0.0333868	11.2551	1.00722	1.89002	15.4178	7.43379	0.237924	0.0396827	0.0520736
TCGA-D3-A51J	4414	0	0.146532	1.7094	0	0.234297	19.239	0.593393	1.72658	28.6475	3.32032	24.6404	2.5694	10.6842	0.811548	121.007	11.5118	3.63237	0.789708	7.28159	5.74663	3.39851	0.345667	11.0847	0.00967993	3.00651	0.416271	7.6818	0.0908539	0.0864756	24.8958	8.38686	18.4455	2.30295	3.00143	1.68459	14.0586	2.83545	0.219554	8.71531	0.236472	82.4943	7.20121	2.31193	10.4756	1.34782	5.86723	0.683371	0.253672
TCGA-ER-A19W	4507	1	0.202311	2.87364	0.0137584	0.513709	3.55869	1.42752	2.72881	20.3979	8.04356	24.3229	4.07669	14.0351	2.07865	90.7146	20.6909	1.31837	1.25563	17.3263	8.90782	7.89647	0.0611857	17.8081	0.0501176	7.46044	0.134348	32.2935	0.127256	0.0639608	29.4964	12.0894	21.4734	2.583	3.94061	1.87582	14.4936	5.84145	0.129111	12.5674	0.592158	57.5913	4.14268	2.84042	4.61219	1.24815	3.5954	1.36115	0.486438
TCGA-FS-A1ZS	4526	0	0.0262737	0.127709	0.0214413	0.0396322	0.905024	0.237782	0.110171	0.33485	0.570826	85.3064	0.898851	1.48847	0.199214	180.178	1.36998	0.154092	0.349077	2.5718	0.185589	2.24304	0.00953526	2.92501	0.00433911	0.130902	0.0342769	0.37161	0	0	0.772478	2.76111	5.05961	0.0129851	92.8118	30.167	0.275451	1.2444	51.916	0.242878	0.0748238	3.74785	0.264214	2.48642	0.402365	0.357872	0.0795473	0.0329384	0.0458832
TCGA-ER-A42L	4533	0	0.136632	0.653359	0.0105475	0.619975	11.0473	1.21332	2.54721	20.052	2.90603	34.8371	1.48974	10.3307	0.596513	18.118	22.8757	1.10165	0.498228	9.35431	2.57089	4.08032	0.182935	13.7294	0.00426903	1.00103	0.278255	4.91435	0.0383262	0.223376	19.2939	15.6353	18.7247	1.06036	8.42993	3.1801	7.14861	3.17532	0.116193	4.68758	0.0490769	25.4104	1.91004	1.43061	0.746748	0.741464	1.87341	0.641646	0.537781
TCGA-EE-A20C	4601	1	0.0193415	0.0329045	0	0.159978	0.763718	0.0588424	0.033117	0.24924	0.83244	56.9754	0.354167	0.748834	0.0297555	122.606	0.243577	0.291151	0.00422257	1.05124	0.497303	1.65307	0.00409465	1.15835	0.00372662	0.0306611	0.00617978	0.145071	0.00912452	0	0.0796126	0.879214	1.53521	0	1.16841	0.214689	0.0511502	0.0628672	0.120213	0.0310672	0	3.60352	0.0493301	0.117294	0.188492	0.354364	0.0170797	0.0622357	0.00513999
TCGA-D9-A148	4609	0	0.0389653	0.129179	0.0342447	0.0411437	9.91642	0.160919	1.73759	3.26228	2.83296	20.4278	0.257273	11.9461	0.145253	113.63	1.76963	1.854	0.153122	1.23372	1.67768	8.78893	0.00380727	1.94596	0.00346507	0.399129	0.0816645	3.67284	0.0141402	0	1.84651	1.51511	3.07047	0.248867	2.62547	1.37794	1.24251	0.866195	0.237524	0.616939	0.0497932	35.7048	0.651324	0.182839	2.13967	0.242076	0.913156	0.134148	0.101957
TCGA-ER-A19H	4634	1	0.172645	0.471388	0.00913185	0.340962	13.5579	0.58703	1.0182	6.84539	1.16825	24.7986	1.16904	6.16964	0.361515	55.4777	4.71283	0.752532	0.330846	2.99897	1.20777	3.48763	0.0365495	3.96458	0.0221763	1.23159	0.112443	1.45936	0.0331821	0.0235847	8.00123	3.21229	6.2406	0.431367	5.33453	2.81537	4.15357	1.90455	0.0409842	3.0042	0.12747	21.6205	0.841517	0.42427	1.89282	0.365802	1.86124	0.244095	0.152935
TCGA-D3-A8GP	4638	0	0.0247662	0.0632	0	0.0784522	2.59525	0.0199445	0.163563	0.902196	0.290704	18.3443	0.069088	0.503402	0.0142879	141.649	0.436122	0.0847296	0.0324413	0.400798	0.257162	1.35261	0	0.661996	0	0.196304	0.0116002	1.60814	0	0	1.3932	0.31201	7.23768	0.0642603	2.0549	0.372264	0.785957	0.208567	0.0288618	0.340977	0	58.3969	0.170548	0.11927	0.829671	0.034726	0.118919	0.0271674	0.0460713
TCGA-EE-A3JI	4648	1	0.0461227	0.104621	0	0.224026	7.23741	2.61489	0.153433	1.40815	0.797172	22.5916	1.01876	0.943877	0.298018	307.198	2.35489	0.0673256	0.173193	2.97816	0.687213	2.05851	0	2.70465	0.00355469	0.667796	0.151837	1.32843	0.00870354	0	1.83521	2.23001	7.87244	0.18084	1.59566	0.304331	0.390323	0.703246	0.0716667	0.664645	0.0408648	104.196	0.376433	0.618646	0.801589	0.0931265	0.152735	0.043174	0.230434
TCGA-D3-A8GN	4897	0	0.234632	0.378157	0	0.0717168	29.759	0.125968	0.924311	9.32766	2.81712	20.9987	0.779078	10.0608	0.185232	62.5762	14.4394	1.77443	0.428665	4.60028	3.44383	3.25153	0.282348	5.55364	0.0713807	1.11585	0.103055	67.0228	2.02737	0.0546582	13.0296	3.07303	28.2866	0.833087	2.88064	2.9071	5.81724	2.91192	0.0287824	3.62142	0.389783	72.2782	6.25512	1.04405	5.20503	0.65798	0.813784	0.390135	1.93952
TCGA-ER-A19P	4930	1	0.388229	4.45257	0.203673	0.330456	20.3093	3.1222	2.70933	61.047	4.58127	21.7629	7.26311	28.7909	4.37892	115.71	37.7012	6.70063	1.84736	16.1026	11.2043	7.01001	0	21.3004	0.0503769	9.82194	0.538933	15.4238	0.396203	0.0467576	27.5358	15.7689	32.1108	4.96126	4.51667	2.31955	24.0123	6.84091	0.313931	14.1535	1.34254	27.1182	6.68063	5.66407	8.96646	2.02189	8.52702	1.8773	1.05277
TCGA-EE-A2MS	4942	0	0.129109	0.330649	0.0475831	0.299039	0.723975	0.505331	0.470651	5.51137	0.714163	31.9861	0.954476	3.78699	0.163385	50.854	2.81093	0.341964	0.223675	2.7367	0.675455	4.85329	0.0846434	3.46597	0.00962944	0.343318	0.0515825	3.14344	0.0117887	0.0307231	4.16574	3.65444	5.90453	0.345802	3.86483	0.377536	2.80036	1.29957	0.111631	1.31596	0.0691877	9.16814	0.484375	0.369941	0.598673	0.163511	0.659241	0.116956	0.613163
TCGA-D3-A3CB	5065	0	0.161707	4.02961	0.0131965	0.892765	17.4359	1.32953	2.02065	47.2085	41.8197	34.7775	4.62402	17.9543	1.73788	146.158	23.763	1.77033	1.65825	13.8706	7.19159	4.32286	0	13.5771	0	5.74217	0.468249	6.26146	0.0305148	0.013633	26.3139	9.98989	24.1394	3.35662	5.69809	2.44453	8.11923	5.93053	1.83064	14.6049	0.72148	37.4211	3.61997	1.22623	11.6618	1.01579	4.2166	0.693323	0.925775
TCGA-D3-A8GV	5101	1	0.0217676	0.024688	0.0373044	0.0229845	4.89466	0.0420714	0.0830612	0.479013	0.586555	46.087	0.276524	2.16711	0.0301392	83.9657	1.30467	0.166815	0.0114054	0.526413	8.66218	3.18734	0	3.7046	0	0.0414086	0.0353449	0.358257	0	0.00642304	1.3858	0.746366	3.86554	0.0903678	1.16446	1.61482	0.630352	0.2084	0.142057	0.266727	0.0144646	32.9246	0.532972	0.0838635	1.24099	0.151387	0.0864996	0.0229229	0.00694167
TCGA-EE-A2MM	5107	1	0.0397253	0.126973	0	0.125839	12.9859	0.515739	0.0848026	1.64313	0.906785	16.1153	0.920644	2.12128	0.300018	160.372	1.1054	0.207568	0.41156	2.04665	0.578561	3.08935	0	2.04608	0	0.314874	0.0676704	2.32177	0.0170371	0.00532814	0.981096	2.05441	20.7024	0.299853	3.27244	13.4155	0.50141	3.39988	0.277768	0.457434	0.10799	25.0136	0.585808	0.235757	1.72455	0.0931726	0.205696	0.0855692	0.101731
TCGA-D3-A2JB	5110	1	0.180163	2.59548	0.109488	0.497849	8.70545	1.2636	1.51333	44.9242	1.56894	22.8129	5.34994	20.4679	5.12173	42.5274	40.2557	1.22749	0.793349	7.6408	4.78394	4.69282	0	6.31252	0.0354515	4.91604	0.239804	22.5099	0.224239	0.0508992	13.401	5.63177	20.3034	6.86942	3.05777	1.72323	11.1309	1.69224	0.594132	7.41235	1.51558	44.4762	3.75424	4.56177	5.25799	2.04673	3.2166	0.756883	0.344316
TCGA-EE-A20H	5118	1	0.0264117	0.0374439	0.339475	0.101095	52.7248	0.109893	0.0581436	0.795238	0.181968	35.9564	0.25504	2.46512	0.0533303	7.203	0.532749	0.415652	0.0735181	0.653239	6.36649	2.11247	0.00419358	0.844264	0	0.21458	0.178313	0.891455	0.0218049	0	1.1098	1.27265	1.66194	0.159903	4.15219	4.40057	0.419089	0.351197	2.62779	0.28636	0.405857	1.08625	0.373863	0.816166	0.691749	0.199979	0.284251	0.0347669	0.0333398
TCGA-D3-A8GK	5177	0	0.0269291	0.00610839	0	0.0227476	6.27423	0.0346981	0.229226	0.672676	0.126437	24.5427	0.152555	7.59608	0	100.123	0.165542	0.0294813	0.00705489	0.276281	0.532611	1.48776	0	0.41556	0	0.170758	0.0249369	0.0554007	0	0.00794606	0.243858	0.226638	0.924808	0	0.795745	18.4876	0.128189	0.114585	0.0564881	0.0481982	0.0357888	22.4483	0.0989023	0.0922213	1.04975	0.102704	0.028536	0.0189056	0.0429383
TCGA-D3-A2JL	5219	0	0.0121001	0.823408	0.0230407	0.327931	5.09449	0.281504	1.02999	24.0725	1.82375	14.7361	1.23247	28.7107	1.58229	55.7838	10.3259	1.43508	0.195483	3.57155	2.09005	2.27007	0.0666024	4.04125	0.00466278	1.92457	0.809041	18.7944	0.0494722	0.0416549	14.7481	4.02315	8.5477	1.45119	1.12286	0.664089	14.7759	1.1799	0.441834	4.50632	0.737047	67.0085	3.71568	1.34242	7.57645	0.524821	2.27326	0.75746	0.0814618
TCGA-EE-A3J3	5237	1	0.0567847	0.31799	0	0.0637067	9.80134	0.381079	0.359397	2.87069	0.543371	56.2674	0.603165	7.99117	0.212939	191.54	6.82696	3.47744	0.190605	3.32474	0.680882	2.00564	0.00450807	4.24057	0.0164115	0.489474	0.120151	1.94399	0.0100458	0.0104723	2.45422	2.86892	22.642	0.356067	5.10417	4.31694	1.03478	0.98788	0.794101	0.977254	0.1415	21.4878	0.445348	0.425392	1.78989	0.740473	0.766269	0.258504	0.10752
TCGA-EE-A2GE	5286	0	0.172689	1.07296	0.450354	0.269551	22.7247	0.717514	2.36913	22.4392	3.51758	41.7922	2.23628	18.1516	0.961611	53.9625	12.7505	2.12688	0.880235	10.1012	3.48232	6.59767	0.00953709	13.8168	0.0433994	1.7199	0.199205	14.5583	0.0637573	0.0553869	20.1089	10.5726	19.6335	2.01308	12.76	11.1642	12.6285	5.59753	0.244996	5.37017	0.199568	14.7614	2.74605	1.52669	5.18601	1.24648	2.73496	0.935629	0.281338
TCGA-FR-A44A	5299	0	0.178777	1.06354	0.163788	0.954541	23.3362	1.9993	3.07426	27.6753	7.63988	42.8876	2.36547	25.9365	1.08977	84.4256	18.6407	6.5548	1.07811	11.6263	3.15562	3.76981	0.0128539	17.4936	0.00779906	2.9731	0.489185	31.5227	0.136853	0.184135	32.4109	12.994	15.849	1.75044	2.11503	5.72858	14.4647	8.24694	0.145446	8.24791	0.235353	34.2821	2.89066	1.49089	3.96941	1.11998	4.9707	1.10118	0.72968
TCGA-D3-A51E	5318	0	0.0649007	0.425875	0	0.0636341	4.95205	0.821314	4.88495	10.1462	2.63555	28.8305	0.887333	6.61515	0.427909	146.642	6.44165	0.672455	0.904788	5.8319	2.99818	3.71246	0	7.40924	0.0482327	1.35954	0.501578	5.44806	0.0393654	0.00683947	9.54079	3.84613	12.2668	0.400944	2.39725	3.30609	5.70076	3.03278	0.189083	2.57532	0.0770118	59.8792	1.83027	0.714405	2.99303	0.275602	1.33556	0.0935682	0.0936285
TCGA-FS-A4F8	5318	1	0.168039	2.53053	0.079994	0.295722	12.7927	1.68905	1.23309	30.149	1.43883	26.6844	5.54503	13.3371	6.15055	71.5307	30.9599	0.830399	0.379087	4.23022	7.65334	6.73014	0	4.53796	0.0485655	4.44714	0.329106	7.80834	0.233418	0.02066	4.13084	5.46344	14.9101	4.0694	16.9526	3.4023	3.24038	2.12684	0.761552	4.31539	1.45781	27.1029	3.35722	5.65976	12.3277	0.743501	1.31386	0.95033	0.895608
TCGA-DA-A1I2	5370	1	0.0339277	0.189191	0	0.0298537	8.98927	0.248938	0.273862	2.27009	1.22935	38.6557	0.461091	2.33157	0.332746	141.796	1.89374	0.154764	0.325908	2.3033	0.63748	2.37878	0.00359131	2.72688	0.00980554	0.887437	0.0702805	52.3746	0.0160057	0.0208566	2.60296	1.6069	45.2743	0.205407	3.86143	2.49494	1.2898	1.92485	0.125205	1.0802	0.0469687	33.6585	0.683604	0.338884	1.57055	0.275917	0.546775	0.181123	1.43659
TCGA-D3-A5GR	5424	0	0.0832618	1.17568	0.118909	0.171437	12.6352	0.786742	0.519337	17.1092	2.15011	43.9861	1.91889	13.8914	0.960695	91.0369	14.9819	7.46317	0.867066	5.48641	2.61014	3.85687	0.0158641	5.74519	0.0240637	1.40571	0.339459	7.24249	0.0707032	0.0798472	3.20443	4.23041	14.5873	5.1705	4.81619	22.5428	1.89917	2.49475	0.557927	3.26706	0.580939	31.1954	2.25524	1.53262	3.51957	0.714484	2.46494	0.5407	0.575297
TCGA-EE-A2MK	5487	0	0.0287513	0.461956	0	0.313706	52.1824	0.653453	0.68217	12.1837	4.05467	27.2708	0.686884	8.58717	0.375972	256.047	5.97125	0.629526	0.502153	6.33264	0.985664	3.21214	0.00608676	7.48975	0.0110793	0.805215	0.1421	33.4503	0.0316487	0.070698	6.0619	6.61448	18.1689	0.563648	5.20533	1.21893	3.07944	4.91902	0.0502589	2.49052	0.0796053	13.9991	1.40793	0.348719	2.55679	0.456889	1.94862	0.710677	0.247048
TCGA-EE-A29W	5932	0	0.0462083	0.0393058	0.0329958	0.166705	29.0962	0.367987	0.118679	0.698513	0.0628859	63.8001	0.700705	2.56853	0.311012	29.3283	0.50302	1.5071	0.0302642	1.05821	3.62523	2.69413	0	1.34974	0	0.018313	0.541922	0.0841709	0	0.0170436	0.227185	1.42435	1.86778	0.0666087	10.4734	6.20478	0.152753	0.348179	0.717997	0.204111	0.0511758	3.38549	0.353561	0.939581	12.8436	0.263484	0.0535563	0.0743431	0.079819
TCGA-EE-A3JB	6138	0	0.0251752	0.183554	0.0308173	0.0531653	15.448	0.957702	0.321973	1.96788	1.33987	45.9228	1.38915	19.1438	0.273879	97.8405	1.99899	1.05323	0.895092	7.27422	2.79548	3.46424	0.0182732	6.20006	0.00831538	1.38542	0.587257	1.14683	0.01018	0	1.32246	6.66462	8.12586	0.535015	18.9946	25.1332	0.727604	2.17432	0.377208	1.02002	0.107543	3.14984	0.880581	0.411831	4.53888	4.01809	0.509731	0.176743	0.217913
TCGA-FS-A1Z0	6164	1	0.10129	0.698847	0	0.294119	19.548	0.70694	1.48036	7.12866	2.34341	15.279	1.06865	7.31096	0.633049	109.485	7.98867	0.438939	0.840305	6.69083	2.23706	4.77009	0.0214434	7.16871	0.00975801	1.79303	0.061453	15.0914	0.0358383	0.136986	10.9501	5.74232	13.8962	0.686237	6.35692	2.61948	5.91825	3.32972	0.388548	3.19583	0.0841339	14.4551	0.955851	0.700078	2.01537	0.24144	1.71343	0.481478	2.26782
TCGA-EE-A2MI	6225	1	0.0424014	0.458705	0.0186323	0.0551038	14.7323	0.78099	0.526555	6.04269	2.33705	30.8193	2.95359	4.6976	0.158061	85.5065	3.86807	1.38368	0.35034	7.95946	0.78702	3.18674	0.00414301	11.4399	0.0113119	0.356767	0.249142	10.4384	0.021542	0.00481213	3.98737	7.77763	13.0538	0.338517	10.6114	89.6111	2.91765	4.89795	0.0836225	1.63457	0.0325105	6.47189	0.6289	1.64057	2.18531	0.563434	1.60933	0.24902	0.192426
TCGA-EE-A2ML	6590	1	0.0356224	0.650915	0	0.334346	6.12019	1.28349	0.981708	11.1464	3.09864	24.4659	2.15392	4.26231	0.520626	231.367	5.54555	0.324989	0.269602	3.34049	1.56567	5.84566	0.00502759	4.23191	0	0.941177	0.0613811	2.37669	0.014938	0	10.6658	4.6965	6.5757	0.712043	4.2837	17.3137	4.49052	2.23152	0.0738014	3.15792	0.460272	20.5376	1.25985	0.656558	1.42721	0.208672	2.03945	0.243141	0.298725
TCGA-FS-A1YW	6598	1	0.0209623	0.241709	0.119748	0.298811	24.332	0.206326	9.19352	2.41035	0.652578	16.5285	0.410835	1.54781	0.548234	237.295	3.95983	0.0956209	0.0732228	1.11799	0.248759	7.96578	0	1.33244	0.00807782	0.348921	0.123035	0.458206	0.00659277	0.00515451	0.278027	1.39032	13.8134	0.423036	1.86134	0.591394	0.221747	0.873373	0.382718	0.418478	0.185726	12.899	0.53464	0.542145	0.723519	0.215544	0.212876	0.162496	0.139268
TCGA-W3-AA1W	6666	0	0.363226	2.04262	0	0.841641	7.88548	1.2513	4.41271	38.7953	9.38183	21.6262	4.05737	21.6719	1.23401	77.8852	33.9583	1.72592	1.42076	13.3707	11.4046	4.37356	0.00640802	20.8526	0.0466565	6.98965	0.466942	182.326	0.247513	0.141416	68.2485	12.2499	24.4217	2.72265	2.11859	0.947283	33.1302	8.52376	0.0764278	16.8883	1.24034	48.5642	4.63202	3.47689	7.6819	1.25627	3.99937	1.24845	0.493362
TCGA-EE-A2GH	6699	0	0.192519	0.866967	0.0646923	0.215239	13.7721	0.291836	5.0858	38.3914	2.55453	25.9698	1.36086	20.8765	0.666398	82.723	15.7434	2.12315	0.53403	11.8122	5.01719	6.82297	0.0431543	13.7122	0.00654592	2.19917	0.179897	21.2667	0.101507	0.075186	32.49	8.44254	17.3474	0.999047	3.58336	4.59862	9.2767	4.83876	3.08818	8.39216	0.395074	21.1346	4.07254	1.55735	4.2904	1.67681	4.69891	0.963993	0.589865
TCGA-FR-A729	6716	0	0.271511	1.67539	0.0262884	0.544226	22.3149	0.785664	2.03966	19.9937	2.81827	19.0903	2.86375	20.716	1.81594	68.6795	15.459	1.61218	0.42799	5.39583	3.59519	2.65751	0	8.39496	0.0372402	2.44388	0.164616	7.78101	0.138943	0.0543159	29.6444	6.75147	15.5642	1.35325	3.44148	1.73674	12.6052	2.96167	1.19593	6.48471	0.856229	87.0154	3.91548	3.07806	10.4944	0.887872	2.14566	0.835959	0.643272
TCGA-DA-A1I1	6768	0	0.0527775	0.444661	0	0.0676697	6.1568	0.412881	0.409418	7.00658	3.33991	38.1452	0.799241	7.18721	0.556763	148.659	7.84549	0.598432	0.656767	6.94341	2.11007	2.96047	0	8.3522	0.0217905	0.980084	0.161965	6.94609	0.0462397	0.0111238	8.79825	5.1077	9.13444	0.273881	4.65206	2.12711	3.53673	2.68683	0.101044	1.87108	0.0876767	37.1572	1.64991	0.738298	4.30762	0.41864	0.768995	0.291127	0.506925
TCGA-DA-A3F5	6873	1	0.0234642	0.0177415	0.01117	0.0660693	4.21041	0.0503895	0.051655	0.930359	0.411137	550.431	0.137626	2.51122	0	46.8057	0.565952	65.205	0.071717	0.702139	13.5899	1.73227	0.0198698	1.71131	0	0.123989	0.0454026	0.321817	0.00737965	0	0.826318	1.00364	1.95715	0.0811761	35.8919	182.301	0.434373	0.318938	0.168624	0.277286	0	3.35387	2.33396	0.887261	2.62018	0.210563	0.243464	0.332894	0.08522
TCGA-W3-A824	6940	0	0.0552356	0.306966	0	0.0933178	18.5608	0.160135	0.67284	7.2109	5.47999	41.2514	0.502557	4.43593	0.17845	190.063	6.33831	0.967532	0.397943	4.93835	2.26141	1.7735	0.00701615	6.73378	0	1.28717	0.0579355	45.0564	0.0573275	0.0244479	19.5908	3.07044	8.09435	0.496838	1.89753	0.572238	7.06641	2.35031	0.045059	3.45636	0.0917603	79.145	1.53839	0.863043	1.54761	0.278816	1.01333	0.135724	0.0763301
TCGA-FS-A1YY	6953	1	0.0139784	0.0570736	0	0.0501836	5.44767	0.0480299	0.311829	0.282665	0.205454	32.2627	0.460733	1.92047	0.0774174	233.392	0.587189	0.168336	0.0439449	1.16779	0.0497644	4.70595	0	1.78423	0	0.0265912	0.128241	0.0431363	0	0	0.149597	1.4553	2.0433	0.0290156	4.07259	2.27567	0.0665409	0.228002	0.172674	0.0211698	0.00928866	15.7447	0.11979	0.12566	0.674321	0.598972	0.051844	0.0588813	0.0401194
TCGA-D3-A8GJ	7342	0	0.108226	0.730899	0	1.14277	15.8754	0.718379	3.32111	19.7785	7.96358	17.8579	1.42721	13.803	0.726542	92.7425	18.2518	1.29255	0.412411	9.18691	10.0119	4.30725	1.28723	11.1594	0.0113741	2.01201	0.193135	68.0039	0.287775	0.558859	51.9589	5.76308	18.5368	1.29344	1.45724	1.21951	11.3966	3.51487	0.108925	6.84744	0.424962	86.4284	6.91079	1.92161	7.05944	1.23056	2.41425	0.578488	1.12691
TCGA-ER-A3ES	7514	1	0.0271665	0.0308113	0	0.124303	0.0888627	0.0194467	0.0132901	0.161573	0.499116	10.9826	0.116591	2.25384	0.0626909	240.115	0.208753	0.0495689	0.284684	0.176964	0	12.2497	0	0.12976	0	0.0574212	0	0.430813	0	0	0.0869726	0.159952	1.18282	0	0.67556	8.13339	0.0359222	0.802744	0.232166	0.04987	0.030087	20.1113	0.0831455	0.397336	0.0220626	0	0.0239897	0.0158936	0.043317
TCGA-EE-A2MP	7563	0	0.0513596	0.15145	0.00977978	0.108462	17.0639	0.643387	0.633163	8.0642	1.61461	42.6738	0.793513	14.1749	0.0632106	90.7726	3.22741	12.3232	0.296015	6.2646	1.7675	3.24298	0.130476	7.04626	0.166248	1.091	0.319408	2.078	0.0161529	0.0202065	7.95351	5.27237	21.5125	0.355364	3.49386	0.813959	2.79121	2.34928	0.21148	2.09541	0.068257	22.1134	1.38327	0.502009	3.52036	0.253489	1.99783	0.0781236	0.143767
TCGA-EE-A2MF	8174	1	0.0377241	0.334503	0	0.0796661	5.54805	0.489758	0.201326	2.80456	0.885607	14.7897	0.438604	8.57549	0.269076	211.964	3.50929	1.57689	0.296489	4.59079	0.685072	2.49208	0.00435618	4.12038	0.00792927	0.559967	0.0764535	2.32386	0.00323576	0.00505972	6.84167	3.73969	10.4866	0.296612	3.08512	0.545624	1.42845	1.16132	0.0679421	1.00807	0.159522	39.8027	0.640266	0.348666	2.91605	0.219274	0.449722	0.108345	0.665307
TCGA-OD-A75X	9061	1	0.0264969	0.0558105	0	0.071944	0.70576	0.0894177	0.161105	0.776697	1.29817	31.9695	0.168951	2.11664	0.157231	120.943	1.70157	0.694125	0.287584	2.13594	0.389304	1.59075	0.00961626	2.15293	0.166287	0.108011	0.0363604	2.80345	0.0178574	0.106109	1.04391	1.67546	12.2551	0.157145	2.38309	0.255599	0.70574	0.429507	1.58363	0.286633	0.0251531	68.4172	0.498161	0.174191	1.40179	0.199563	0.167967	0.239171	1.49683
TCGA-ER-A19G	9188	0	0.0957861	0.311097	0.0248719	0.262047	1.54422	0.607753	1.016	4.47983	9.25686	26.9689	1.06882	10.7282	0.803785	73.0221	17.5144	1.16781	1.26041	8.32766	2.53172	3.29526	0	7.54906	0.0201334	1.04221	0.0837345	6.41002	0.0657281	0.841496	13.005	5.60278	11.4954	0.994137	3.72503	0.994755	1.304	4.7782	0.314583	2.17297	0.650966	60.137	2.54517	0.656991	3.84001	0.444434	0.989069	0.263638	0.363314
TCGA-EE-A2GD	10346	1	0.0518945	0.0924892	0.00705831	0.0939354	8.30729	0.907469	0.181337	1.02146	1.23088	98.3005	1.3766	14.0109	0.541745	191.876	1.60139	0.317882	0.566473	4.5696	0.581618	5.49086	0.0156946	4.23561	0	0.27422	0.0996553	0.67997	0.0139895	0.0109376	0.596741	5.94915	3.59047	0.0427458	12.5828	18.8648	0.377409	1.23989	0.0921543	0.27048	0.106736	16.1597	1.67903	0.568592	2.17949	0.440742	0.189851	0.149634	0.266625
TCGA-FS-A1ZC	10870	1	0.60632	0.00804288	0.182296	0.172222	12.4018	0.0494941	0.052038	0.168706	0.0760011	43.6521	0.325649	3.20055	0.0163646	32.1914	0.422314	0.572564	0.0418011	1.10866	0.14727	3.09025	0.0135116	1.24285	0	0.00562089	0.296734	0.127655	0	0	0.471899	0.882346	1.70164	0.147201	3.03487	30.1937	0.0210983	0.0942955	1.19831	0.0219677	0.0353421	2.38345	0.043408	1.11561	1.13167	4.21995	1.98434	0.0186696	0.0546521
TCGA-LH-A9QB	11217	0	0.0327589	0.0464425	0	0.423732	23.5819	1.91704	0.168272	0.377492	0.794123	37.8002	0.123018	1.08712	0.0377981	75.7642	0.576871	0.0448297	0.0643665	0.460128	2.10573	2.79081	0.00520139	0.64996	0.00473388	0.110354	0.616814	0.29485	0.00386359	0.00604144	0.151696	0.533963	3.18215	0.297496	1.72711	1.68175	0.0812194	0.137939	0.0286322	0.160676	0.204078	11.5846	0.589036	0.578461	4.64911	0.137799	0.0379682	0.111399	0.0282935
TCGA-EE-A29T	11252	0	0.0332401	0.395846	0	0.0350984	10.9459	0.835183	0.653704	9.3609	2.70066	28.0864	0.644808	8.62618	0.260802	128.796	7.87979	0.34571	0.539912	10.3567	1.30172	2.01224	0.135111	13.5419	0	0.858912	0.179395	5.2143	0.0313627	0.0196166	4.5516	8.82948	12.2545	0.597981	4.85916	1.38976	1.60209	3.37684	0.306022	2.96096	0.0220881	14.3858	0.366243	0.170751	0.291547	0.387776	1.00828	0.116681	0.316241
[truncated: 4 more columns]

## Sheet: lasso
id	futime	fustat	ADORA2A	BTLA	CD160	CD200R1	CD244	CD27	CD274	CD40	CD48	CD80	CD86	CTLA4	HAVCR2	ICOS	ICOSLG	IDO1	IDO2	KIR3DL1	LAG3	LAIR1	LGALS9	NCR3	PDCD1	TIGIT	TNFRSF18	TNFRSF25	TNFRSF4	TNFRSF8	TNFRSF9	TNFSF14	TNFSF4	VTCN1
TCGA-RP-A690	6	0	0.0195194	0.0276727	0.0566793	0.0366783	0.873738	0.594972	0.408428	4.56673	7.68077	0.0511371	1.97281	0.752819	2.51731	0.116037	0.177419	0.144314	0.00460424	0.0143992	0.153995	2.03826	2.46724	0.0337644	0.309725	0.167963	0.253898	0.245451	0.27345	0.0766338	0.00646382	0.0256943	0.295863	0.0743553
TCGA-HR-A2OG	7	0	0.130634	0.49951	0.177347	0.657256	0.350576	19.8232	2.48006	19.2419	3.26	0.224897	5.03733	3.35883	5.41823	0.62718	0.370084	3.17222	0.00704317	0.0495599	2.23278	4.27362	4.39315	0.710186	1.31033	1.32835	4.40939	1.01057	9.43905	0.988063	1.72295	0.550269	2.37012	0.00517011
TCGA-RP-A693	10	0	0.130293	0.366221	0.137577	1.0888	0.565349	10.7478	1.59587	15.6129	4.95519	0.556537	6.92593	1.43414	6.07562	0.853132	0.103351	2.34543	0.0213798	0.00835784	7.79589	5.77417	11.4691	0.842721	3.44946	1.63397	1.52574	1.83088	1.90466	0.17157	0.604048	0.248566	0.801407	0
TCGA-BF-A1PV	14	0	0.00360807	0.028645	0.0380978	0.0464901	0.037067	0.429182	0.349859	0.999796	0.392772	0.0708934	0.550854	0.135587	0.831201	0.0915155	0.022847	0.0788675	0.00340429	0.0106465	0.232672	0.494854	1.03788	0.0374472	0.150285	0.0819644	0.684654	0.154453	0.404368	0.0809452	0.0597404	0.0411621	0.36843	0.0299874
TCGA-EB-A82C	17	0	0.019714	0.00558972	0.130101	0.0370439	0.0578654	0.307779	0.221341	0.523376	0.302971	0.0387351	0.192626	0.0779818	0.445464	0.0625034	0.0145444	0.285168	0	0.00727135	0.297535	0.337976	2.16634	0.0682019	0.0684277	0.0610693	0.40727	0.100214	0.588375	0.0331704	0.026113	0.0173003	0.1363	0.00682695
TCGA-GF-A2C7	21	0	0.00674115	0.0191139	0.0569441	0.0398108	0.153349	0.220512	0.333711	1.22481	0.941037	0.0309059	0.60928	0.146661	0.672461	0.122894	0.083992	0.0433389	0.0031802	0	0.0971169	0.535825	1.01408	0.139929	0.0534828	0.058007	0.154739	0.364322	0.320267	0.0189043	0.0133939	0.00887369	0.573631	0.0560271
TCGA-RP-A694	21	0	0.0778844	0.235556	0.127927	0.227655	0.374666	3.78295	0.596219	1.58668	2.53799	0.147364	3.91604	1.37782	5.97604	0.349822	0.0973907	1.27962	0.0122476	0.00638379	4.19729	3.58539	10.3859	0.269447	2.94369	0.994857	0.556201	0.509367	0.621976	0.111633	0.237853	0.0949285	0.460242	0
TCGA-EB-A3HV	39	0	0.0357014	0.0323929	0.0226184	0.0460013	0.220064	0.838722	0.353469	4.85164	0.850441	0.0420888	1.71804	1.4899	2.62873	0.13017	0.349052	0.358058	0	0.0158018	0.519233	2.7413	6.97655	0.197618	0.417789	0.216274	3.38728	0.469949	0.791536	0.416489	0.127682	0.137853	1.99746	0.197814
TCGA-GF-A6C8	62	0	0.0364752	0.28441	0.0722144	0.303531	0.22751	4.92175	1.59623	5.98416	5.37791	0.459872	3.5473	1.24444	4.63867	1.17813	0.0673577	7.12878	0.0387169	0.0134536	11.0977	2.69081	10.6696	0.299698	2.11613	1.38415	1.47917	0.605048	12.5636	0.276176	0.440872	0.0560163	0.790502	0.018947
TCGA-EE-A29L	79	1	0.0395442	0.0285407	0.0645304	0.0115802	0.374596	0.448999	0.190804	0.268425	0.391341	0.00941802	0.100988	0.206195	0.182277	0.131074	0.0521063	0.0508461	0.00339189	0	0.143041	0.113925	0.35613	0.0373108	0.0926945	0.0321714	0.0880207	0.0730978	0.192689	0.0120975	0.0166664	0.028393	0.451212	0.0348579
TCGA-EB-A44O	81	0	0.0329947	0.0654874	0.182906	0.11957	0.157377	0.723623	1.37236	0.910177	0.522921	0.0324149	0.916805	35.7124	0.945589	0.156915	0.0317108	0.413641	0.0233484	0.0121699	0.565882	0.773498	1.23178	0.0285369	0.335396	0.23849	0.908848	0.556142	3.76816	0.10178	0.174818	0.0760068	1.84252	0.0228521
TCGA-D9-A1JW	111	0	0.0996448	0.519024	0.237709	0.182286	0.411641	11.326	2.06803	7.06669	5.83246	0.362569	3.73677	1.28467	6.73652	1.38071	0.100618	4.51754	0.034821	0.0272246	8.99301	5.89567	12.1082	1.264	3.9528	2.44909	1.82983	0.485799	2.82335	0.484353	1.05347	0.657454	0.58883	0.035785
TCGA-W3-AA1O	122	1	0.037414	0.0188594	0.127296	0.169621	0.317256	0.815909	0.691631	1.73135	0.889109	0.0925721	0.924091	1.8253	1.14556	0.105441	0.144227	0.106905	0.011767	0.0122666	0.33082	1.19214	2.36722	0.100673	0.140172	0.134501	0.292634	0.306974	0.952059	0.284451	0.10187	0.0145925	1.02586	0.0863766
TCGA-EB-A3Y6	126	0	0.0161445	0.19226	0.102282	0.281696	0.284328	1.84838	1.04227	8.02306	11.1858	0.0898777	1.53805	0.758362	2.36679	0.7422	0.0351233	0.928947	0.00761631	0.00595476	1.63364	1.40906	4.1968	0.0977427	1.16879	0.650154	1.02529	0.431941	0.42284	0.298809	0.299388	0.16293	5.57675	0.0279541
TCGA-EE-A185	151	1	0.0112602	0	0.0535038	0.0120907	0.0165258	0.184169	0.114932	0.513806	0.0288419	0.0073749	0.103148	0.14476	0.198587	0.365932	0.0844006	0.0217176	0	0.0083065	0.0386241	0.149171	0.351173	0.0584333	0.022334	0.0193786	0.0689257	0.11448	0.960194	0.0126309	0	0.044467	0.239544	0.0701895
TCGA-EB-A3XE	180	0	0.024526	0.0778861	0.0155383	0.142208	0.345551	3.71965	0.255341	2.4987	2.64475	0.019276	1.0784	0.446276	1.9086	0.31104	0.0757556	1.69661	0.00925629	0.0506588	2.24789	1.11107	4.61815	0.271518	1.37181	1.09743	4.24861	0.60894	1.51776	0.390661	0.604257	0.215231	0.646973	0.020384
TCGA-D9-A4Z2	190	1	0.0485723	0.0296633	0.216987	0.457356	0.334495	1.46665	0.385178	3.76317	1.59823	0.151721	1.21389	0.221695	0.85663	0.207306	0.0684049	0.120105	0.0035253	0.00551247	0.266576	1.02101	5.0092	0.116335	0.118573	0.195477	0.560333	0.991648	4.55155	0.138307	0.0890842	0.0983661	3.95039	0.0465801
TCGA-ER-A19J	196	1	0.0288256	0.0280225	0.026089	0.490803	0.296136	1.07763	1.02137	3.24559	1.45031	0.285888	3.32455	0.19547	4.03068	0.19584	0.151479	0.158846	0	0.00607549	0.983108	2.8068	4.61126	0.0569853	0.645249	0.470571	0.34029	0.374593	2.00657	0.106241	0.441823	0.0867303	0.792807	0.0285209
TCGA-EB-A44N	205	1	0.060237	0.464566	0.120849	0.53684	0.68072	6.35912	1.01448	5.54722	5.33074	0.213042	1.61123	1.29861	1.52049	0.84032	0.106906	2.35457	0.0511513	0.0444359	1.19014	1.31748	5.89663	0.854416	1.7802	1.68769	4.22185	2.50124	4.27071	0.621636	0.618368	0.35946	1.42241	0.241977
TCGA-YD-A89C	210	0	0.14473	0.0461665	0.119392	0.063133	0.0796535	0.56489	0.0369312	0.58536	0.596613	0.0296223	0.69051	0.241525	0.513488	0.0860379	0.0203623	0.343111	0.00426737	0.0133457	0.465417	0.444087	0.776622	0.046941	0.206327	0.183695	0.415274	0.222652	0.881542	0.0913203	0.0479272	0.0873194	0.582107	0.02506
TCGA-EB-A5VV	214	0	0.429328	11.5804	0.94608	4.62328	4.80331	78.9345	4.21699	55.0594	155.987	1.53228	11.2854	10.965	7.37967	9.13378	0.490219	15.6329	0.598813	0.1377	6.48822	14.2812	28.8655	17.6943	11.1689	13.2311	5.90346	19.6903	10.551	1.32611	4.42586	4.39011	1.58178	0.00861892
TCGA-D9-A1JX	216	1	0.0801517	0.644993	0.32644	0.37294	1.00268	10.9188	1.83489	7.77066	5.84616	0.499957	5.53344	2.0231	8.55294	1.13145	0.0591996	4.49535	0.0180059	0.123885	17.4542	5.09594	8.44994	0.435742	7.05553	3.80713	1.08638	0.473818	1.84121	0.38532	1.96159	0.221063	2.63885	0
TCGA-D9-A4Z5	218	0	0.0230055	0.026092	0.0680166	0.232201	0.0877849	0.246286	0.507201	2.7866	0.54212	0.192864	2.41085	0.0819018	3.51463	0.0656453	0.0646058	0.414127	0.00868246	0.0135766	0.928006	2.56722	3.87604	0.095507	0.191647	0.0506778	0.281641	0.713987	0.76228	0.129029	0.0822769	0.0969062	0.655805	0.00637345
TCGA-QB-A6FS	220	0	0.109035	0.134906	0.0627985	0.0745033	0.52371	21.3559	0.581749	8.0427	3.00862	0.214238	3.09325	1.37234	6.70851	0.463548	0.10686	3.19268	0.00935242	0.0365607	17.007	5.58728	15.3476	1.9718	7.53978	2.00953	3.4888	0.456144	3.3327	0.789437	1.25389	0.187021	0.479726	0.0137305
TCGA-EB-A553	226	0	0.0218464	0.018583	0.080737	0.0821016	0.128249	1.49422	0.211835	2.25652	2.02145	0.100158	1.42753	1.29625	1.30636	0.181818	0.0935049	0.688208	0.0103062	0.0402894	1.4088	1.72513	5.67101	0	0.379147	0.289499	1.705	2.39642	2.56815	0.165413	0.119367	0.268402	0.517032	0.166439
TCGA-FS-A1Z7	237	1	0.0506144	0.0656057	0.110705	0.225153	0.413862	0.741824	0.30628	5.18298	4.11155	0.0899785	4.34944	0.29317	6.17678	0.177667	0.0907199	1.76181	0.00682224	0	0.550606	3.59865	10.3253	0.0875521	0.250977	0.271274	0.520054	1.12203	2.32538	0.296043	0.371134	0.418792	1.70741	0
TCGA-EE-A17Z	263	1	0.0380058	0.00431048	0.0321044	0.0775367	0.0334669	0.350362	0.0969805	0.479273	0.150889	0.0398271	0.297085	0.0526183	0.410544	0.0602489	0.00884232	0.0879623	0.00717184	0.00560726	0.182511	0.432406	2.14746	0.184077	0.0829206	0.0575584	0.139584	0.0854141	0.583357	0.140685	0.0176198	0.0100058	0.396172	0.0421165
TCGA-EB-A550	264	1	0.0299844	0.0623466	0.100259	0.134149	0.234698	1.05514	1.84649	2.87736	1.74724	0.0850996	0.671411	0.681998	0.754657	0.301042	0.0794309	1.16947	0.00471515	0.00737302	1.83074	0.610113	4.88465	0.121022	0.624461	0.19953	3.90022	5.06472	0.645304	0.0728742	0.112532	0.201735	1.88704	3.86963
TCGA-ER-A19T	270	1	0	0.0210332	0.132178	0.0248911	0.163304	0.151659	0.0615188	1.55397	0.0593768	0.0182193	0.334098	0.0366792	0.500819	0	0.0395393	0.0119227	0.00437443	0	0.66793	0.378153	2.76256	0	0.0275874	0.0127663	0.0709487	2.09384	0.225915	0.348442	0.0030706	0.0122059	0.680546	0.0577997
TCGA-WE-A8ZR	274	1	0.0559937	0.331138	0.130917	0.249082	0.135006	3.7703	0.526617	2.03073	3.4831	0.0995414	1.40199	0.704028	1.45923	0.456502	0.151075	1.44508	0	0.00590081	0.883503	1.43162	1.71399	0.705673	0.864684	0.680055	0.612047	0.487951	1.26677	0.0987004	0.455608	0.122845	0.250998	0.0387812
TCGA-EB-A3XF	278	0	0.0287146	0.0705619	0.0555865	0.421376	0.287972	0.839672	3.88829	4.62162	2.06551	0.369865	2.99277	0.33129	3.36028	0.61452	0.142862	7.95039	0.0857938	0.00706078	1.3264	3.49073	14.2932	0.0827835	0.227815	0.164724	0.790951	0.558263	0.804535	0.112734	0.256737	0.142794	1.47115	0.0132585
TCGA-ER-A199	279	1	0.0871688	2.07614	0.541423	0.418436	1.29436	26.2878	2.0987	15.8931	19.589	0.671663	6.65727	2.40353	8.5005	1.73137	0.245274	6.3557	0.0822454	0.0378253	16.5611	6.27336	17.6206	3.35271	5.51228	7.41255	3.13867	1.11944	4.19754	0.93753	3.24655	0.526474	1.89256	0.00710272
TCGA-BF-A1PX	282	1	0.105399	0.323915	0.470297	0.474595	2.09575	19.999	3.38357	8.99257	8.30373	0.249404	4.87523	1.67442	5.64773	2.34997	0.202517	9.48658	0.0352874	0.150487	18.2167	4.94928	13.8644	1.56441	8.23401	3.68398	6.30599	1.12797	3.13949	0.732256	2.15947	0.841403	0.864335	0
TCGA-D3-A3MO	284	1	0.0418935	0.0518335	0.0965139	0.294435	0.0503049	0.169883	0.0544222	4.15182	2.33634	0.0498876	1.07918	0.391693	1.30556	0.0422621	0.45028	0.391758	0.00718678	0.00561894	0.21947	0.874527	2.49289	0.355746	0.166187	0.0393261	1.99321	0.387202	2.16199	0.559642	0.158908	0.0467908	2.35768	0.0316532
TCGA-EB-A41B	291	0	0.0335908	0.118525	0.130052	0.0721363	0.34509	2.98563	0.944765	20.4801	1.21411	0.0831124	0.770399	0.457676	1.36996	0.40825	0.0727541	0.595077	0.0105645	0.0110131	2.30442	0.884179	2.06506	0.064561	1.76187	0.578091	0.993805	0.459342	1.11848	0.0962922	0.553705	0.0786082	1.30215	0.02068
TCGA-FS-A1ZG	295	1	0.00958182	0.206479	0.0303525	0.0994554	0.065625	0.398916	0.195602	1.01753	0.335418	0.06694	1.10789	0.341122	1.08785	0.708849	0.0196768	0.2423	0.00301354	0.00942448	0.385639	0.545909	1.38047	0.033149	0.16471	0.164901	0.205282	0.0341812	0.342392	0.0322444	0.0824981	0.0224231	0.180057	0
TCGA-D9-A6E9	301	0	0.281477	0.80072	0.0974471	0.688704	3.79919	63.0255	8.67557	18.6361	14.3722	0.471463	10.2856	6.25163	26.7334	2.16523	0.139824	27.5656	0.0435376	0.0953109	145.921	13.343	28.372	2.49035	46.7046	11.0415	5.08418	0.691357	7.18387	1.36648	4.52302	0.530474	2.22341	0.00639185
TCGA-GF-A3OT	301	0	0.0836888	0.106307	0.0318123	0.248016	0.427426	2.49866	21.1364	13.142	2.21219	0.328873	3.49578	1.49632	4.79315	0.583739	0.0649542	4.47646	0.0189509	0.0148166	2.42512	3.6382	5.59584	0.162135	1.04907	1.03469	0.594237	1.23955	1.12551	0.240322	1.26595	0.0734422	0.398798	0
TCGA-YG-AA3N	306	0	0.117884	0.401098	0.108238	0.247652	1.21106	19.5093	1.23985	4.35427	2.61906	0.10742	3.12376	2.29099	5.67775	1.72251	0.136759	1.23896	0.0145077	0.0983037	22.7354	4.47335	7.68761	2.05687	15.686	4.36094	1.01963	0.43881	0.986499	0.30471	2.0469	0.220394	0.452493	0.0141993
TCGA-GN-A266	308	1	0.12204	0.598432	0.216034	1.39519	1.09572	11.0476	5.06319	11.8402	6.12311	1.00618	13.459	2.36404	13.3016	1.46236	0.266911	15.5903	0.0440267	0.0317742	7.93887	10.6048	12.5112	0.521547	2.36363	2.4981	2.0653	0.964176	4.23264	0.543552	3.94148	0.255144	2.936	0.00497204
TCGA-EB-A44R	315	1	0.0817796	0.424704	0.49993	0.45292	1.21285	11.0461	0.658987	12.6411	3.28537	0.0902091	2.7179	1.29397	4.19874	1.67169	0.0485828	1.854	0.0203054	0.0254011	10.1635	2.2741	9.45644	0.342485	12.2166	2.34075	0.86944	1.50165	1.30034	0.188296	1.37116	0.173751	1.3048	0.274259
TCGA-GN-A4U7	317	1	0.0179641	0.0152807	0.265558	0.0289335	0.731617	0.25375	0.357549	1.22211	0.310589	0.0352969	0.296204	2.74469	0.282166	0.049836	0.0303692	0.0750695	0	0	0.0862672	0.293978	1.16663	0.139833	0.0445386	0.0247328	0.0824711	0.1538	0.809696	0.0906785	0.029744	0.023647	0.63534	0.0248839
TCGA-BF-AAP7	318	0	0.06537	0.330261	0.100399	0.204192	1.16871	11.752	1.71659	24.8883	4.85571	0.217963	5.48004	2.37425	9.13785	1.46963	0.126444	2.98005	0.100927	0.105213	26.0104	6.5544	18.7516	1.02796	8.80493	3.8782	3.67402	1.06209	4.6911	0.346637	1.20043	0.281616	0.922883	0.00823186
TCGA-DA-A3F3	319	1	0.0290176	0.117016	0.102133	0.166174	0.634072	1.61077	1.55659	1.45515	1.33373	0.139371	1.57912	0.420874	1.80182	0.276002	0.075896	0.679887	0.0152104	0	0.88475	1.63816	8.71612	0.167314	1.04878	0.545997	0.315772	0.086262	1.11545	0.079566	0.41426	0.0481002	0.864227	0.00446613
TCGA-EB-A5VU	321	1	0.00364998	0.0331174	0.0616645	0.0666259	0.192845	0.564416	0.309217	4.59676	0.649758	0.100404	1.51573	0.0866285	1.58113	0.0752199	0.11345	0.173647	0.00344383	0.00538507	1.04166	1.87725	3.28907	0.0378821	0.108593	0.0904543	0.323961	0.46874	0.898164	0.184242	0.0797732	0.0288278	0.306708	0.0101119
TCGA-BF-A5EQ	323	0	0.0822285	0.497389	0.217064	0.564094	0.455904	7.60753	1.1517	4.79056	3.47522	0.203455	2.38806	1.24686	2.9155	1.39043	0.0881606	2.54926	0.0603433	0.0539189	3.48495	1.99829	6.49663	0.584755	3.13506	1.83968	2.02732	0.557333	1.56933	0.33308	1.08919	0.436973	1.42372	0.0506235
TCGA-BF-AAP6	325	0	0.0304639	0.0431888	0.164856	0.0899544	0.25708	0.815331	0.361471	14.5705	1.4143	0.0847977	0.627886	0.685372	0.810098	0.513114	0.0548632	0.14689	0	0	0.21944	0.3739	1.60954	0.013174	0.18127	0.159905	0.839137	0.672419	5.92844	0.192218	0.141233	0.467846	3.29302	0.0210993
TCGA-EB-A3Y7	326	1	0	0	0.0100185	0.00509394	0.0835498	0.296261	0.561697	20.9939	0.151892	0.0124285	0.394012	7.28116	0.366043	0	0.0325901	0.0121998	0	0.0349962	0.429601	0.266177	1.91468	0.114887	0.0846861	0.0489866	1.30676	0.228467	0.427657	0.149002	0.0219938	0.058285	0.136245	0.0131429
TCGA-EB-A4P0	326	1	0.0254887	0.127197	0.150716	0.125895	0.389041	2.48615	0.738857	4.93135	3.26433	0.0400653	1.22658	0.322639	1.54524	0.145462	0.0413871	0.642359	0.0240491	0.0225631	2.50399	1.52015	26.7354	0.246904	1.365	0.463221	0.936124	0.414621	1.22958	0.223012	0.313988	0.0849982	0.412097	0.0211842
TCGA-BF-A5ER	327	0	0.0205038	0.0139528	0.00433002	0.0132096	0.0300919	0.195115	0.309736	1.06147	0.19957	0.0537161	0.280482	0.218987	0.601175	0.0130015	0.238561	0.0843644	0	0	0.202553	0.839381	2.24486	0.0141869	0.0976037	0.0141147	0.238464	0.210653	0.209811	0.110398	0.038023	0.0215921	0.157028	0
TCGA-BF-A5EP	335	0	0.0313555	0.0355623	0.0520276	0.0817653	0.013148	0.639386	0.374908	2.08854	0.344202	0.0234701	0.426739	1.29348	0.785051	0.0710093	0.0465933	0.155508	0	0	0.288859	0.651586	1.84401	0.123973	0.0977302	0.117175	1.71368	0.210926	0.785765	0.693395	0.0534	0.102204	1.24832	0.00620481
TCGA-BF-AAP4	335	0	0.0665456	0.281768	0.121794	0.319159	2.37649	6.97894	2.07843	4.7406	3.56239	0.203393	2.73092	3.95725	6.81672	1.17447	0.0518803	7.20453	0.0376722	0.0523623	14.913	2.21026	6.87879	0.276263	7.16263	2.98983	4.00548	0.612461	1.77262	0.378205	1.74529	0.167408	2.18483	0.0307263
TCGA-FS-A1ZR	347	1	0.0220733	0.182396	0.109877	0.216697	0.249906	1.82856	1.29387	2.26033	1.90211	0.235442	1.65996	0.604964	1.80393	0.634851	0.0977226	1.83266	0.0386779	0.0372186	1.59217	1.2221	4.94954	0.283638	0.831841	0.814023	1.09057	0.506198	0.998749	0.240527	0.634885	0.157733	0.959275	1.2012
TCGA-EB-A6QZ	352	1	0.0144842	0.0164274	0.0917637	0.0207366	0.354289	0.45944	0.211903	1.43399	2.19507	0.0758916	0.684042	0.095491	0.782303	0.0765372	0.0501216	0.124159	0	0	0.278224	0.581914	4.41799	0.0334061	0.105338	0.0830902	0.339864	0.30485	0.55286	0.0866521	0.0607547	0.0211847	1.39685	0.113693
TCGA-WE-A8ZT	359	0	0.0544427	0.280236	0.256477	0.723979	0.0614626	2.10469	2.12445	0.986743	1.2175	0.0603432	0.470582	0.347884	0.433919	0.225722	0.0130771	0.527711	0.00395136	0.0123574	0.379238	0.639648	1.91149	0.08693	0.290726	0.588116	0.256348	0.385439	3.89766	0.042279	0.0637935	0.0330763	0.828548	0.0406075
TCGA-EB-A85J	360	0	0.189335	0.539745	0.270163	0.51649	2.08029	22.4759	2.41305	9.14462	8.63102	0.254714	3.94376	2.24684	6.02965	1.39527	0.0897038	3.75699	0.0724223	0.143445	18.5636	3.24862	10.5855	1.52248	5.96798	5.70665	6.59351	0.996695	3.37865	0.625666	4.06013	0.458046	0.843665	0.163031
TCGA-D3-A2JD	361	1	0.0882645	0.788838	0.0149118	0.113729	0.559609	17.5335	0.583789	19.3966	8.1434	0.115618	1.15566	13.8331	1.98862	0.324619	0.150412	0.844371	0.00666234	0.0156267	1.29823	2.7146	7.6454	3.95743	1.98877	0.884675	0.864451	0.615877	2.64076	0.665336	0.619647	0.139424	0.43938	0.00978112
TCGA-EB-A85I	362	0	0.0327253	0.315485	0.109424	0.29868	0.576342	7.41233	1.88167	1.85527	2.33306	0.228624	1.5655	2.51349	4.1663	1.0635	0.0770593	2.5247	0.00514617	0.056329	11.6593	1.07391	5.95153	0.283039	6.24207	3.26654	4.80761	0.782164	3.41515	0.575104	1.58942	0.464284	1.01526	0.0151104
TCGA-D3-A2JK	368	1	0.0668661	0.0379185	0	0	0	1.09364	0.102374	4.32703	1.11326	0	0.898358	1.19025	2.10056	0.0529999	0.0604989	0	0	0	0.0917439	3.28273	13.1254	0.346992	0.0663125	0.0230151	1.12557	0.679813	12.8699	0.337523	0.177141	0.410755	0.426742	0.0463114
TCGA-FR-A2OS	368	1	0.0119981	0.0170098	0.0411739	1.47511	0.0792394	0.347876	0.202066	2.1053	0.722201	0.278966	2.03328	0.201707	1.51758	1.77838	0.0890948	0.231409	0.00566024	0.00442542	0.123466	1.29651	1.28984	0.093394	0.0713929	0.0578161	0.422295	0.414099	2.68934	0.198514	0.0675438	0.0473811	0.593438	0.00415496
TCGA-EB-A5SF	369	1	0.00479859	0	0.00506685	0	0.274658	0.0998888	0.0587745	2.55586	0.196657	0	0.25788	0.0664355	0.423143	0.00760698	0.125779	0.0308501	0	0	0.085591	0.598304	6.6094	0.0996063	0.0951772	0.00990993	1.51271	0.344071	1.53154	0.13995	0.0254247	0.0126332	0.0969784	0.126293
TCGA-WE-AA9Y	370	0	0.0859733	0.35956	0.102127	0.478879	0.394301	5.49677	0.285195	4.35986	5.20938	0.077424	2.4939	5.64322	2.89626	0.247025	0.0888855	0.283271	0.0253492	0.00792765	0.538193	3.44195	4.81836	0.780756	0.916562	0.699104	0.871613	0.534795	0.942584	0.482191	0.30961	0.377235	0.525823	0.23818
TCGA-EB-A299	378	0	0.0281231	0.164797	0.0544415	0.488189	0.543443	3.33132	0.72241	12.3971	3.44565	0.079817	1.41404	0.686015	1.67395	0.542419	0.113154	0.554465	0.0442246	0.0345767	3.09978	1.45373	5.35533	0.129725	1.61764	0.997028	4.3467	2.28738	2.69506	0.325979	0.645697	0.250912	1.5954	0.0324635
TCGA-EB-A6QY	382	0	0.00827432	0.089152	0.0480529	0.177691	0.163938	1.19338	0.578518	0.926735	0.588127	0.0650313	1.21273	3.41214	1.01237	0.222987	0.0383111	0.606431	0.0195174	0	0.482495	0.640495	1.46027	0.071564	0.377468	0.270559	1.55744	0.916501	0.433426	0.106737	0.194542	0.134333	0.536871	0.0859619
TCGA-ER-A19D	383	1	0.0758107	0.510516	0.105064	1.04805	0.486769	6.77737	0.710923	6.02225	5.2793	0.415838	6.48156	1.11518	6.88352	0.833744	0.141016	4.62409	0.0849405	0.0279622	3.24401	5.80433	8.60191	0.393409	2.17091	1.67652	1.78369	1.92688	4.94081	0.520861	0.913179	0.38254	1.33556	0.308476
TCGA-BF-A1PU	387	0	0.00330196	0.00374496	0.031379	0.0212729	0.222918	0.147289	0.151663	1.7642	0.219898	0.00432525	0.149219	0.0718379	0.305728	0.14133	0.0244666	0.0297197	0.0124619	0	0.0634266	0.315637	1.49985	0.0456935	0.0392955	0.0227305	0.282966	0.102478	0.579227	0.0370389	0.0153082	0.0173861	0.934248	0.0960515
TCGA-EB-A82B	390	0	0.0711018	0.139778	0.040041	0.0763457	0.633061	11.4882	1.96915	4.23147	4.69262	0.360128	3.88475	1.67815	4.00746	0.75143	0.0791147	1.32258	0.0134172	0.0279737	8.56538	3.35647	5.0471	0.377172	2.83933	1.49122	2.45177	0.421044	2.7255	0.356246	0.480323	0.128953	0.418481	0.0787922
TCGA-XV-A9W5	392	0	0.0334346	0.0505604	0.105911	0.113685	0.253525	1.82282	0.716655	2.79236	0.699387	0.0875923	1.25232	0.914771	2.27879	0.291513	0.232837	0.802486	0.0262885	0.041107	3.53996	1.54012	4.89059	0.250617	1.32631	0.682813	2.40474	1.11519	2.36232	0.137516	0.398586	0.210277	0.675707	0.00771894
TCGA-XV-AAZW	393	1	0.0368078	0.0521825	0.0728729	0.0444627	0.128297	0.355737	0.342821	1.92384	0.235698	0.0421878	0.578813	0.118299	0.735363	0.051056	0.123061	0.0887391	0	0	0.492397	0.53064	1.56658	0.0159174	0.228144	0.0760146	0.887145	1.50179	1.63661	0.113542	0.0853218	0.0847906	1.13539	0.0191198
TCGA-ER-A42K	394	1	0.0122038	0.115343	0.0987932	0.100463	0.113434	0.931474	0.357081	5.44038	1.2243	0.122558	1.44583	0.217234	2.12987	0.154769	0.221741	0.674742	0.0115145	0	0.245583	1.02286	4.17615	0.140733	0.0564797	0.16802	0.286356	0.169785	1.8038	0.0866989	0.059272	0.124946	0.285579	0.219761
TCGA-3N-A9WD	395	1	0.0413007	0.858766	0.0726828	0.332601	0.515218	9.1295	1.68621	10.2908	12.3154	0.315583	2.5222	1.22529	2.74663	1.11303	0.0892534	3.42524	0.0519574	0.0203113	3.78724	2.56761	7.3747	1.16688	2.40292	2.29818	2.86517	1.30389	3.73986	0.386067	1.13972	0.465132	1.03237	0.820007
TCGA-DA-A95Z	396	0	0.0320546	0.0727102	0.0592315	0.0602326	1.1173	1.02472	0.777048	3.97577	12.367	0.104971	1.79115	0.190196	1.50163	0.101629	0.0856122	2.24626	0.0378051	0	0.780656	1.57369	2.5345	0.110895	0.524522	0.264794	0.662214	0.5746	1.62051	0.0179782	0.12207	0.0492274	0.315384	0
TCGA-ER-A19E	396	1	0.0488885	0.181465	0.131401	0.209977	0.150023	1.87676	0.31301	3.65776	1.87834	0.215405	2.0899	0.210967	3.14999	0.155002	0.0645101	1.99441	0.00838678	0.0262286	0.707365	2.429	3.65273	0.0768788	0.396686	0.391616	0.65292	0.351971	2.03571	0.154547	0.253143	0.202813	0.628745	0.0184692
TCGA-EB-A5SE	401	1	0.00822832	0.0419952	0.0347533	0.0309231	0.332092	0.78301	0.940641	1.20147	0.737659	0.0215566	0.401997	0.146468	0.653023	0.319578	0.0322539	0.2645	0.00388179	0.0242796	0.491102	0.555715	1.75103	0.0569329	0.261127	0.195419	0.377752	0.237758	0.250591	0.0553794	0.0790191	0.0794297	3.70658	0.0284947
TCGA-XV-AB01	403	0	0.0220564	0.0875545	0.0116447	0.118416	0.129482	13.2493	0.146333	2.45205	0.960417	0.0866753	1.02369	0.174495	2.32179	0.0874126	0.0548724	0.638104	0	0	4.63018	3.07664	11.7262	0.495987	2.03427	0.364403	0.911324	0.10622	2.14951	0.581418	0.233726	0.154847	0.222878	0
TCGA-BF-AAP2	405	0	0.0434601	0.255416	0.0542333	0.199388	0.371101	4.22966	0.98397	1.80937	2.52996	0.0310519	1.66482	0.929894	1.66359	0.582478	0.0410965	1.46307	0.0484609	0.0699487	2.05993	1.46347	7.90329	0.382717	1.58296	1.19398	1.838	0.655375	1.338	0.296933	0.436985	0.13522	0.281566	0.0547281
TCGA-XV-AAZY	405	0	0.0599307	0.0741504	0.0402698	0.0175502	0.159919	6.33489	0.40039	3.67935	2.18397	0.04282	1.13124	0.592664	1.87368	0.146827	0.135989	0.805617	0.0102811	0.0241145	4.76924	2.03792	12.7776	0.546609	1.33998	0.885126	2.75134	0.723001	2.41586	0.464468	0.165984	0.172123	0.208626	0.0905629
TCGA-BF-AAP1	409	0	0.0221499	0.0376825	0.124737	0.150629	1.19195	0.790423	0.143186	12.6246	0.619354	0.0435214	0.87473	0.700941	0.724312	0.0643744	0.0347431	0.23259	0.0208989	0.00544656	0.906663	1.07784	5.84056	0.242659	0.153766	0.144855	0.429348	0.371372	0.467701	0.120089	0.0660142	0.19762	2.25786	0.0204547
TCGA-FW-A3TV	411	0	0.0300535	0.73284	0.0761608	0.509866	0.145554	4.38816	0.693263	2.86736	2.7289	0.224393	1.8904	0.760841	3.09073	0.471661	0.160205	1.84713	0.0170136	0	2.12773	2.4341	3.74029	0.218342	1.8777	1.08615	0.671463	0.328062	0.988491	0.104506	0.573245	0.129232	1.05491	0.0749342
TCGA-EE-A20I	412	1	0.0221763	0.154502	0.0301064	0.0918457	0.158083	2.52483	1.55213	2.17101	1.58641	0.186742	1.98887	0.720573	2.81805	0.914033	0.0274962	1.31981	0.00597822	0.00934808	3.24266	1.77587	4.72389	0.164401	1.3824	0.942131	1.06657	0.128835	1.63633	0.390904	0.457405	0.130668	2.55765	0.320351
TCGA-XV-AAZV	412	0	0.0187441	0.233847	0.014844	0.488068	0.364498	7.94301	1.04269	5.92487	3.4988	0.398985	6.20991	2.77118	8.93067	1.46342	0.592064	3.31994	0.0530562	0.0276545	7.07886	6.46835	14.6246	5.88482	2.0076	1.54517	8.33268	1.87057	5.38878	0.982951	1.20417	0.34132	0.961989	0.18175
TCGA-EB-A97M	414	0	0.0353875	0.108938	0.0266899	0.0651383	0.252258	3.60802	1.03715	3.84182	0.886989	0.125818	1.85853	1.4598	3.0592	0.368645	0.0789416	1.56004	0.00953965	0.014917	5.41025	2.2744	4.26613	0.349787	2.08562	0.789975	1.81026	0.129844	2.05689	0.255182	0.388385	0.0798551	0.790455	0
TCGA-XV-A9W2	417	0	0	0.0367564	0.119771	0.104396	0.174399	0.851311	0.981344	1.99862	1.88849	0.0424519	0.65312	1.36743	0.702543	0.222628	0.0317557	0.833416	0.015289	0	0.481717	0.460202	2.47329	0.0560596	0.128561	0.185914	3.07485	2.03474	0.355316	0.115119	0.157403	0.0568809	0.574533	0.0448921
TCGA-EE-A3AF	420	1	0.0342256	0.194087	0.0451737	0.142405	0.238594	3.62586	0.860244	6.38885	2.90391	0.274597	3.46438	0.566924	6.64912	0.345884	0.251719	1.57326	0.00807313	0.00631192	2.50646	6.02987	10.5013	0.562428	1.96017	0.74216	0.955846	0.215189	0.990213	0.662255	0.620523	0.168948	1.42889	0.00592616
TCGA-D3-A3ML	422	1	0.0126542	0.00358798	0.126935	0.0611435	0.204287	0.150522	0.0904121	0.509173	0.121546	0.00828788	0.193195	0.0375417	0.299887	0.0451352	0.0654242	0.256265	0	0	0.177963	0.202151	0.540897	0.021889	0.0501977	0.045733	0.0290469	0.074483	0.308303	0.0177431	0.0230473	0.0444194	0.605696	0.030675
TCGA-EB-A44Q	422	0	0.139637	1.0987	0.262634	0.576315	1.01187	16.1817	2.57884	5.22767	11.5515	0.377254	5.25508	2.76179	6.42121	2.96762	0.241603	9.38688	0.061758	0.0386281	12.9922	5.28434	17.9414	0.981266	13.1644	4.16643	2.73785	1.52707	3.37019	0.479692	7.55745	0.628021	1.46208	0
TCGA-EE-A2GP	423	1	0.0473559	0.268547	0.330022	1.05256	0.729757	2.3377	1.4259	6.74974	4.40915	0.186095	4.64452	0.711831	7.56357	0.945897	0.0856691	0.901177	0.0134044	0.0139735	1.35798	6.12345	9.42081	0.163831	0.685673	0.788907	0.840633	0.760196	2.05371	0.324033	0.376364	0.232724	1.31469	0.111516
TCGA-ER-A197	424	1	0.0692869	0.327428	0.125998	0.512512	3.24834	13.8506	1.23368	7.30036	6.4136	0.226898	5.70753	2.49713	9.85202	2.17844	0.0938518	5.86504	0.0290549	0.0227164	15.6171	9.52482	14.4452	0.679158	6.35217	2.64451	0.824672	0.626156	1.20042	1.31693	4.00759	0.162143	2.28056	0.0906442
TCGA-EE-A29D	425	1	0.0225637	0.0319887	0.0953006	0.127196	0.306314	0.461306	0.526825	0.907909	1.10532	0.0406399	0.99901	1.52848	1.52025	0.125192	0.214836	0.0616515	0	0.00416123	0.530167	1.37443	2.0759	0.0683032	0.111885	0.0698972	0.250336	0.332027	0.19928	0.0474567	0.0504356	0.0767293	0.879016	0.421946
TCGA-ER-A42H	426	1	0.100482	0.00949694	0.185675	0.0764242	0.0983134	0.323711	0.269224	2.27862	0.493301	0.087748	1.75398	0.190456	1.67982	0.0995563	0.0606094	0.780585	0.00395029	0	0.281479	1.45296	8.07399	0.0579376	0.0332168	0.13546	0.410046	0.259876	2.0605	0.061053	0.0332745	0.0110225	1.6611	0.0057995
TCGA-DA-A95Y	430	1	0.00484892	0.0219979	0.08704	0.0572719	0.0213492	0.836332	0.26231	4.96421	0.937709	0.0571646	0.580393	2.51267	1.13309	0.0230603	0.0213092	0.174573	0	0	0.385873	0.977405	2.07443	0.0671007	0.0865581	0.0567454	0.207767	0.254274	0.850593	0.0543915	0.0256914	0.0255314	0.55187	0.00671672
TCGA-YG-AA3P	439	0	0.0541076	0.0797769	0.0114265	0.156865	0.0873506	0.386167	0.193295	0.969621	0.471209	0.0354379	0.726946	0.13912	0.876719	0.205859	0.0303011	3.4925	0	0.00798288	0.623605	0.626846	1.08394	0.0374378	0.236103	0.189961	0.115921	0.248993	0.158192	0.0424856	0.0860047	0.0142449	0.20719	0.01499
TCGA-BF-A9VF	440	0	0	0.00680701	0.0697106	0.0128889	0.193784	0.33911	0.56359	0.458098	0.199848	0	0.205253	3.44245	0.410164	0.0666006	0.0339951	0.0154342	0.00566281	0	0.337626	0.339864	0.982134	0.0830545	0.249989	0.0785002	0.293904	0.244076	0.394811	0.0471264	0.0357747	0.0263348	0.638395	0.0415684
TCGA-EE-A29R	440	0	0.0109236	0.0784644	0.103808	0.0703752	0.0908463	0.595541	0.271307	1.32919	0.792754	0.0286177	0.91614	1.01543	0.806722	0.05195	0.034818	0.50564	0	0.0107442	0.364702	0.631811	8.28304	0.314924	0.209441	0.195512	0.289748	0.40916	3.57514	0.167461	0.096462	0.051126	1.20064	0.0100876
TCGA-EB-A42Z	441	0	0.0110202	0.06666	0.0426665	0.094664	0.129388	1.60581	0.682395	1.29828	0.818588	0.10586	1.39534	0.370535	1.66821	0.215462	0.0585466	0.788788	0.0103978	0.00541964	0.942503	1.58396	2.66055	0.203335	0.531879	0.470348	0.674567	0.310568	0.894981	0.131858	0.389262	0.116052	6.54475	0.00508841
TCGA-BF-AAOX	444	0	0.0106143	0.036115	0.0728499	0.0398898	0.0155778	0.8838	0.557946	0.871797	0.489372	0.0208555	0.252799	0.167946	0.222294	0.134611	0.0298295	0.266133	0.00500739	0.01566	0.356803	0.168185	0.712683	0.183604	0.284213	0.233817	0.990819	0.31238	3.36185	0.125016	0.0597533	0.0232868	0.191932	0
TCGA-BF-AAP8	447	0	0.0492264	0.0488519	0.0324865	0.158571	0.270922	1.66516	1.0363	1.96033	4.33428	0.0403012	2.32981	0.535488	1.18695	0.204846	0.0830934	0.458892	0.0522518	0	3.63879	1.38418	2.98917	0.106439	0.988583	0.559137	1.58195	1.14582	2.50362	0.117339	0.338251	0.167397	0.30762	0.26423
TCGA-EE-A182	447	1	0.00340339	0.04632	0.0143746	0.0401984	0.104893	1.71043	0.232745	2.95348	0.645089	0.0178325	0.702506	1.57513	1.98075	0.0161857	0.168949	0.284446	0	0.0652764	2.06398	3.2604	12.255	0.435648	1.6066	0.119486	0.749979	0.138406	1.53401	0.450484	0.0924163	0.101548	0.115843	0.00942876
TCGA-BF-AAP0	454	0	0.173666	1.58557	0.187959	0.885751	1.93706	38.152	3.29259	13.4355	23.1365	0.363977	6.49593	4.11319	10.3465	3.61337	0.571521	26.5392	0.126989	0.0576498	16.4532	7.57412	12.8999	3.24437	12.3229	7.47189	4.98299	2.75995	5.47934	1.48539	4.30743	1.07063	2.99714	0.0300702
TCGA-EB-A5FP	454	1	0.00777095	0.0220338	0.0246162	0.0125161	0.148263	0.462178	0.519529	0.580238	0.238853	0.0305376	0.175589	7.56185	0.329776	0.34493	0.00744867	0.0899271	0.00733204	0.011465	0.138608	0.177633	0.667182	0.0134421	0.0462397	0.0534946	0.13081	0.332655	0.29346	0.0523011	0.0257334	0.0204585	1.93832	0.0430573
TCGA-BF-A3DJ	464	0	0.0182525	0.103507	0.13491	1.40718	0.487538	1.44381	1.74006	3.55558	1.42593	0.310817	4.64146	0.505405	4.26121	0.277775	0.298037	0.582034	0.010333	0.0107717	1.31228	3.61471	9.14268	0.290471	0.64441	0.485005	1.01671	0.500061	1.58313	0.196553	0.502885	0.105717	1.5027	0.0707934
TCGA-GN-A263	467	1	0	0.190567	0.0591391	0.0546715	0.20176	0.34825	1.34602	2.03608	2.83656	0.0800346	3.24623	0.78549	2.6434	0.52465	0.0461723	2.80205	0.0192162	0.0150241	0.335328	1.36227	1.46837	0.0880744	0.0504949	0.690494	0.187001	0.114429	0.0868359	0.108517	0.138259	0.254689	0.530752	0.204535
TCGA-D9-A3Z1	468	1	0.0527127	0.783845	0.315404	0.452803	1.14324	17.1734	1.7516	7.59974	8.44612	0.644453	6.00901	2.72226	9.11573	2.12621	0.31055	2.95964	0.0552616	0.259236	12.0461	6.99839	9.42961	0.668665	5.45997	3.74966	2.5096	0.858724	1.89788	0.413903	2.36622	0.488287	1.60731	0.00811306
TCGA-ER-A19K	469	1	0.00681761	0.0889212	0.0431925	0.226933	0.275156	1.75369	1.51351	2.19459	1.29223	0.0893041	1.46553	2.34623	1.79979	0.626844	0.051991	3.24784	0.0192976	0.0251462	1.14588	1.1511	2.67402	0.188688	0.696401	0.567876	1.37715	0.299141	0.764071	0.141478	0.647942	0.104701	1.01886	0.0897156
TCGA-FS-A1ZF	470	1	0.0597508	0.0465899	0.374604	0.0761871	0.219229	1.92121	0.453592	6.77893	0.746096	0.0342422	0.83013	0.162493	1.09082	0.13024	0.0439105	0.412949	0.00704701	0.00550966	1.14262	1.15629	4.00641	0.155034	0.540713	0.298207	0.537188	0.559516	1.97437	0.364442	0.373468	0.0884843	2.09335	0.00517293
TCGA-EB-A57M	472	1	0.0485589	0.0385516	0.0102547	0.0990664	0.698409	3.74003	0.262687	4.39122	1.23757	0.114493	1.82078	0.55704	2.20521	0.338704	0.0933886	0.568178	0.00458163	0.0143285	1.20592	2.15944	10.4441	0.184792	0.683829	0.391103	1.42674	0.472902	1.64448	0.61006	0.15437	0.22159	0.30474	1.02914
TCGA-BF-AAOU	476	0	0.0268621	0.0853049	0.0170183	0.132679	0.339042	3.49881	1.60121	2.69214	19.6161	0.0844483	1.85042	1.14758	1.86537	0.212917	0.152839	14.769	0.0405519	0	1.29734	1.85047	1.983	0.185863	0.607386	0.336549	1.44696	0.620947	0.811533	0.313371	0.120977	1.08908	1.57149	0.0148838
TCGA-FR-A69P	478	0	0.0564005	0.0755977	0.0974513	0.192691	0.293474	0.594649	0.24597	1.72705	0.98498	0.154475	1.27753	0.415779	1.59376	0.162562	0.0135826	0.468083	0.00967544	0	0.429133	1.05483	2.186	0.0709533	0.284753	0.197658	0.266774	0.246924	2.68579	0.189797	0.0950825	0.157484	1.23801	0.0142047
TCGA-GF-A6C9	480	0	0.147163	1.53345	0.184525	0.39504	0.5197	24.89	1.34248	15.6812	20.8319	0.903603	12.6437	3.07435	14.5483	1.83716	0.198535	13.2928	0.108477	0.149269	12.2285	9.66653	30.8547	3.53202	5.21751	2.72259	7.40351	1.91451	13.1653	1.21743	2.91787	0.23811	1.02725	0.0573327
TCGA-Z2-AA3V	486	0	0.15037	0.14114	0.109501	0.0501084	0.525083	36.1896	1.12201	16.3814	3.18751	0.190179	3.63519	4.00987	7.25288	0.180837	0.224022	2.4535	0.0195693	0.183602	34.6043	11.2762	30.2836	2.08087	13.8841	2.62354	9.04573	0.283006	12.8731	1.05276	0.721168	0.263919	0.132368	0
TCGA-D3-A5GT	487	0	0.0102174	0.0115882	0.0269715	0.0109709	0.12746	0.22788	0.052144	0.466221	0.372933	0	0.299504	0.0505207	0.399809	0.0242958	0.0433588	0.0197063	0	0	0.273367	0.395452	1.71321	0.0176739	0.0303984	0.0422015	0.406525	0.382709	0.647228	0.0229222	0.0169174	0.0268992	0.467322	0.0141531
TCGA-BF-A5ES	490	0	0.00519842	0.0766462	0.00548904	0.0893091	0.0762933	1.90144	0.695084	2.11328	1.01861	0.129379	1.44128	0.586051	2.81344	0.255466	0.151468	0.922412	0.00490481	0.0306784	0.912963	2.02009	4.57378	0.0899216	0.701133	0.551098	1.32055	0.105703	1.00056	0.402352	0.258217	0.109487	0.486589	0
TCGA-D3-A1Q1	504	1	0.0414908	0.0274501	0.0657156	0.148503	0.0811905	0.329023	0.243509	4.71587	0.872335	0.0498199	0.886831	0.0341924	1.3339	0.0164434	0.0245754	1.61381	0.00326228	0	0.436445	0.634078	1.62127	0.215311	0.1303	0.109488	0.0529109	0.155411	1.29728	0.0542981	0.0457987	0.00606847	0.367772	0.0143683
TCGA-D9-A4Z3	505	0	0.0251198	0.0854699	0.0751518	0.647339	0.159755	1.48156	0.226483	4.51542	0.970488	0.0987136	1.54938	0.248414	1.90128	0.272112	0.0234458	0.23686	0	0.037061	0.8559	2.11629	3.01383	0.0579359	0.664317	0.498595	0.281898	0.219544	0.601813	0.056355	0.354918	0.0661328	0.699155	0.00579933
TCGA-D3-A1Q3	507	1	0.0336863	1.2314	0.161431	0.545343	0.403116	9.87108	1.88579	3.82236	9.00338	0.251177	3.18073	1.44014	3.80165	1.26109	0.0885741	3.30518	0.0366735	0.0114692	4.90282	2.69373	6.93474	0.735099	4.30699	3.4909	1.33237	0.776476	2.00762	0.273227	1.92727	0.272879	0.686305	0.0251258
TCGA-EE-A2MH	516	1	0.0652179	1.03555	0.0972196	0.622011	1.00219	18.4131	0.716577	7.174	14.7887	0.417095	3.31275	2.09419	3.68316	1.3866	0.269082	4.55789	0.0506753	0.00566002	8.08501	4.23719	14.8049	2.12354	2.52625	2.93141	3.62811	1.32201	9.91692	0.357175	1.38728	0.602628	1.04464	0.0106282
TCGA-3N-A9WB	518	1	0.00890618	0.0303032	0.0799347	0.0478151	0.169922	0.238363	0.499975	0.672392	0.171092	0.0116662	0.277385	1.86718	0.358318	0.0352964	0.0235931	0.0229032	0.00420158	0	0.146637	0.284554	0.905161	0.0462173	0.0441623	0.0183928	0.28621	0.395549	0.238687	0.0249757	0.0206449	0	0.50682	0.0185053
TCGA-D9-A3Z4	519	1	0.0536836	0.360242	0.552676	0.389089	0.991406	4.07087	1.51598	4.17915	5.5231	0.316441	3.74284	1.44224	3.84133	1.24107	0.107231	4.76858	0.0548724	0.0396015	2.95855	2.9005	22.8582	0.603597	1.54394	1.33347	1.39658	1.48895	2.82295	0.396436	0.530354	0.369034	1.37044	0.142528
TCGA-IH-A3EA	524	0	0.0248232	0.0281536	0	0.0621926	0.0364312	0.516728	0.624976	2.36148	0.868955	0.0541934	1.4654	0.294577	2.28014	0.0393512	0.179676	0.0744748	0	0	0.862824	2.57061	6.79441	0.0286259	0.492355	0.142401	1.5448	0.301076	0.947499	0.102098	0.120563	0.10892	0.14082	0.0229234
TCGA-FW-A3I3	531	0	0.0908978	0.0313761	0.0876335	0.13155	0.203006	1.22226	0.689789	8.7085	2.04987	0.129421	1.27915	0.468993	1.015	0.144096	0.0445175	0.604709	0.00372886	0	0.976045	0.618002	1.86185	0.05469	0.391936	0.350955	0.423349	0.384882	0.173317	0.0443314	0.287919	0.0416184	0.32789	0.218977
TCGA-EE-A29X	545	1	0.0760433	0.168179	0.148545	0.118395	0.457572	6.9084	2.33626	6.99652	2.69279	0.199219	3.08819	3.16593	5.63686	0.898082	0.462854	0.889767	0	0.0448768	5.15418	5.32337	9.44997	1.03915	2.60932	0.921318	2.03645	0.313316	8.12408	0.882849	1.21375	0.300298	2.40633	0.021067
TCGA-WE-A8K6	546	0	0.0301197	0.0146403	0.049977	0.124744	0.00631491	0.447844	0.232768	6.86113	0.639229	0.0958166	1.2245	0.170205	1.59359	0.0272842	2.03907	1.10651	0.00811958	0	1.02134	1.8263	5.86971	0.0446577	0.0853439	0.0740506	10.0217	0.575603	8.13501	0.0965313	0.10829	0.015104	2.02294	0
TCGA-QB-AA9O	549	1	0.0261972	0.237695	0.0368824	0.225034	0.65361	10.6988	1.2924	5.37561	4.18265	0.251649	4.57554	5.21591	5.70785	0.830585	0.343393	9.54392	0.0164784	0.0386506	14.4255	3.84251	8.01633	0.513576	6.98005	2.69307	3.31406	0.448575	4.53166	0.401609	1.06415	0.222234	2.86083	0
TCGA-D9-A1X3	551	0	0.0639723	0.0114561	0.149318	0.0180764	0.113653	0.400502	0.206198	0.653648	0.112114	0.0264624	0.440021	0.153164	0.530712	1.88414	0.0313254	0.0259755	0.0031768	0	0.106252	0.475779	0.7931	0.0698895	0.0133564	0.00463559	0.0515244	0.0216197	0.155861	0.0415448	0.0401387	0.0147736	0.558691	0.0326474
TCGA-D3-A5GS	553	0	0.0207608	0.306099	0.0712445	0.362243	1.40919	6.15831	1.45683	5.38248	3.01776	0.339932	4.06976	1.38582	7.21983	0.872144	0.0880877	6.31985	0	0.00765744	6.67259	4.70787	11.6391	0.107735	5.26046	1.41129	1.30257	0.311051	2.41524	0.273632	0.701239	0.141196	2.42909	0.0287578
TCGA-D9-A4Z6	561	1	0.0433376	0.0382292	0.162704	0.036193	0.0636033	0.715975	0.525897	4.96972	0.770865	0.056768	0.364641	3.05715	0.950079	0.167936	0.0157633	0.458171	0.00454332	0	0.792821	0.547853	7.7172	0.199906	0.487093	0.182315	0.397915	0.484407	3.19106	0.318684	0.191349	0.0802887	0.599261	0.0333507
TCGA-EE-A29N	566	1	0.128505	1.02022	0.074306	0.735907	0.561301	13.4751	3.15418	9.75254	11.1089	0.805575	4.58155	3.45538	5.90866	2.02743	0.221229	2.28964	0.0317552	0.0045141	4.28196	4.82422	8.29378	2.551	2.37283	3.5469	6.02124	1.51932	6.28409	1.50325	4.39524	0.483306	3.23819	0.0254293
TCGA-EB-A431	568	0	0.0121547	0.0689273	0.0855617	0.0652559	1.27249	0.590373	1.00077	1.0958	1.50995	0.090222	1.3361	2.70851	0.736873	0.295448	0.0328936	0.562629	0.0191137	0.00597758	0.572576	0.473592	2.45875	0.0280335	0.168758	0.253806	0.334806	0.646058	1.61887	0.127253	0.0670837	0.0959991	1.8919	0.106633
TCGA-FR-A7U9	571	0	0.0269668	0.391485	0.0797284	0.521202	0.427433	5.85408	5.37284	15.1419	4.75911	0.755932	8.41205	3.4775	9.39888	1.43638	0.225051	5.2011	0.0763312	0.0557005	5.2318	6.97121	11.2122	0.671715	2.5032	1.84895	7.65918	2.75898	10.2888	1.58506	1.0716	0.189321	11.5539	0.00747089
TCGA-FR-A728	583	0	0.0630091	0.250119	0.0582151	0.363651	0.601078	9.98936	2.19869	4.17545	2.92017	0.216656	3.49678	24.8775	6.61534	1.28602	0.0641354	33.6474	0.0891754	0.0348606	7.46728	3.88513	7.7331	0.953681	3.67114	2.64045	5.53223	0.876611	2.86879	0.830475	2.55861	0.577136	1.9478	0.13092
TCGA-FW-A5DY	587	0	0.202005	6.18586	0.304711	0.810803	0.917635	32.0094	1.13892	16.4159	30.5151	0.680417	4.07095	3.22478	3.79055	2.6457	0.338075	4.91647	0.181519	0.021288	4.05843	6.30665	11.0928	5.15817	4.57903	4.22142	4.09224	5.22442	3.86696	0.890187	3.14081	0.725971	1.28409	0.0333115
TCGA-EB-A551	590	0	0.222495	0.685721	0.357507	1.127	2.22898	13.0747	8.03731	8.43499	11.2245	0.646251	7.2014	4.42927	14.4909	4.30154	0.118649	17.7559	0.109528	0.0428168	30.8925	10.0789	15.255	0.368135	15.273	6.29303	1.68761	1.37691	1.69695	0.824691	2.42499	0.679142	3.83804	0.2278
TCGA-GF-A4EO	591	0	0.252294	2.03091	1.53991	1.5329	2.98927	44.5399	6.70165	27.5476	26.0854	2.11991	13.363	8.30034	16.8145	3.37519	0.252879	18.9101	0.116119	0.0181574	27.2707	11.0419	19.7463	2.63977	12.4736	11.0306	6.23383	2.85148	10.9443	1.12511	4.13658	1.01522	2.66395	0
TCGA-BF-A3DM	601	0	0.0645874	0.0215449	0.0280816	0.114225	0.117093	0.158173	0.508001	14.8712	0.340599	0.10451	0.923427	0.1052	1.3024	0.0602279	0.0104729	0.635062	0.00358467	0	0.484789	0.81714	9.47899	0.0262876	0.0904273	0.287692	0.348838	0.552965	0.768282	0.127851	0.249107	0.036675	3.15211	0.0421018
TCGA-EE-A2M8	601	1	0.252467	3.23086	1.89273	1.87954	4.8292	55.3823	6.02568	18.5579	29.0624	0.931494	18.2446	7.22375	25.0132	6.68376	0.334736	37.4453	0.103223	0.148993	52.1735	17.3678	43.3301	2.86776	31.6644	15.5577	4.26272	1.37796	5.27965	1.76999	5.68508	2.17494	5.82291	0.00582863
TCGA-EB-A6R0	608	1	0.0993931	0.346855	0.339068	1.13291	1.12209	7.35517	9.25923	8.34754	4.54336	0.415624	3.86135	1.78437	7.49623	1.21809	0.052112	42.2477	0.122634	0.0225602	16.1707	2.48846	24.4167	0.277731	3.68501	2.48423	0.900903	0.486844	0.624025	0.128644	2.3141	0.328767	3.57014	0
TCGA-ER-A2NE	613	1	0.00346347	0.0235689	0.131656	0.00371891	1.11319	0.154493	0.286346	0.488484	1.19763	0.0181473	0.18613	6.1035	0.209971	0.252563	0.0295461	0.525494	0	0	0.0997936	0.163739	0.645551	0.323518	0.0206088	0.0143054	0.0742018	0.122317	1.72986	0.0271954	0.0183508	0.00911826	4.05977	0.0431784
TCGA-WE-A8K4	614	0	0.109479	1.10567	0.159637	1.2371	0.964041	17.0068	4.07067	17.2746	7.95185	0.279984	3.11365	4.01097	8.61383	3.2479	0.169527	35.1518	0.054107	0.015383	22.4458	2.944	9.81639	0.288571	16.8649	6.57105	1.72321	1.0712	1.09233	0.438588	3.25938	0.471223	2.5508	0.05055
TCGA-EB-A5KH	619	1	0.08017	0.0484938	0.00564346	0.218076	0.101971	2.36817	0.0545526	0.851357	0.376469	0.007001	0.254587	0.0317125	0.512536	0.0169453	0.0290144	0.0687218	0	0	0.205329	0.733031	2.40025	0.277354	0.265021	0.114056	0.114505	0.240232	1.01569	0.239809	0.0389373	0.065664	0.108015	0
TCGA-DA-A1I0	620	1	0.0185631	0.24001	0.0274412	0.0558099	0.234295	12.4757	0.204629	5.93233	3.2665	0.141032	2.72071	0.734291	3.38839	0.423751	0.0670202	0.906999	0.00350292	0.0766846	2.5877	2.36851	6.9689	1.73395	1.9293	1.82479	6.04499	0.476783	6.65735	0.441439	0.307356	0.14987	0.367257	0.0205708
TCGA-EB-A4OZ	620	0	0.0575898	0.0290294	0.0540528	0.0824495	0.629205	12.2925	0.803346	10.0123	4.2696	0.125728	2.61036	1.4048	5.57204	0.659349	0.123767	3.05247	0	0.0849662	22.5548	4.76705	17.5567	0.730532	6.25705	1.21576	19.7605	4.53337	9.32284	0.811086	1.1612	0.600849	1.66074	0.0354548
TCGA-EB-A24C	632	0	0.0380527	0.0179825	0.107147	0.0851232	0.158233	0.424348	0.27188	0.957624	0.694458	0.0913831	0.782359	0.106621	1.08006	0.110593	0.0303224	0.224254	0.00598391	0.00467848	0.126175	0.700149	2.35954	0.021941	0.0440273	0.0698538	0.300864	0.173075	0.278132	0.0391275	0.0294025	0.0361764	0.708323	0.0351404
TCGA-EB-A4IQ	636	1	0.00858422	0.184982	0.0498527	0.00460866	0.0566928	0.319093	0.775423	2.73478	0.439751	0.0337335	0.419384	0.169781	0.454178	0.877728	0.0681327	0.132451	0.0121491	0.00633245	0.253227	0.401366	1.58425	0.148489	0.144724	0.094549	2.08868	1.50662	0.815661	0.279244	0.0767516	0.0225996	0.757857	0.0297272
TCGA-FS-A1Z3	636	1	0.0429277	0.0973739	0.146443	0.177283	0.179312	1.18819	0.390973	1.67114	0.833118	0.0519056	0.758233	1.43683	0.786198	0.460655	0.0487836	0.513752	0.00623124	0.00487186	0.330741	1.07219	5.18552	0.0228479	0.117893	0.163668	0.353725	0.791594	3.16177	0.174091	0.0852925	0.0927305	3.78635	0.00914821
TCGA-FW-A5DX	640	0	0.00856672	0.0388642	0.0904564	0.12418	2.60255	1.23555	0.354131	1.32196	0.625368	0.0953834	0.863216	0.62691	0.78847	0.0882728	0.0121801	0.26987	0.00808286	0.0505563	0.311481	0.754365	7.42419	0.133367	0.110445	0.173969	0.0917671	0.132936	0.709639	0.0672664	0.0624108	0.0676606	0.287034	0.0711997
TCGA-EB-A24D	645	0	0.0827868	0.261269	0.319255	0.115947	0.248282	5.72654	0.484955	1.72007	3.49882	0.0565788	1.09027	0.932596	1.31721	0.485011	0.0459713	1.35142	0.00339613	0	1.11613	1.14441	1.69043	0.174335	1.06375	0.758212	0.837242	0.431431	0.684025	0.226103	0.176408	0.142143	0.356061	0.00997185
TCGA-EB-A3XC	650	0	0.0119965	0.13606	0.101337	0.186778	1.08279	1.23078	0.269384	3.30432	1.46725	0.102143	1.64838	1.69648	2.00994	0.389859	0.175294	1.18773	0.0169784	0.00884963	0.971132	1.8884	3.0459	0.269768	0.654346	0.417044	1.67059	0.564895	0.979137	0.148024	0.154932	0.173707	0.625257	0.0332351
TCGA-GN-A8LL	650	1	0.0395391	0.00747397	0.0765409	0.0353793	3.59777	1.56773	0.121072	2.11034	0.295386	0.00863207	0.346095	0.169437	0.443088	0	0.208624	0.0932057	0.00621765	0.00972247	2.67633	0.520376	3.41885	0.11399	1.07179	0.131556	0.403376	0.183362	0.834878	0.384383	0.0349155	0.00578302	0.119161	0.0273848
TCGA-WE-AAA3	651	0	0.151726	0.234657	0.126224	0.3752	0.910947	7.24647	2.1775	5.06562	3.94517	0.337266	5.04842	1.61865	7.36368	0.590377	0.112101	1.61392	0.0216903	0.0271335	11.784	4.19676	13.3133	0.2545	4.11284	1.15524	0.63323	0.408398	3.24853	0.190824	1.17844	0.112975	2.20072	0.0063688
TCGA-EE-A2M5	659	1	0.0316562	0.125662	0.0752085	0.242185	0.435557	5.36587	23.5226	7.04512	2.468	0.17105	1.47408	0.735675	4.14796	0.445376	0.045424	3.60227	0.00373353	0.0291904	7.3295	2.06601	4.80855	0.205344	1.96214	1.67798	0.666095	1.44406	1.02193	0.16867	1.38112	0.246551	0.681856	0.0109626
TCGA-GN-A4U9	673	1	0.091579	0.240531	0.223934	0.232894	0.134404	0.946002	0.477209	12.5323	4.52473	0.164155	2.03101	0.686379	2.09326	0.412606	0.0448558	0.9916	0.0181909	0.0071112	1.61363	1.82294	2.85077	0.183425	0.793488	0.524247	1.53419	1.50105	2.24295	0.367652	0.248994	0.109975	0.728013	0.454008
TCGA-D9-A3Z3	678	0	0.117097	0.495811	0.5193	0.272421	0.612945	17.5501	1.54578	22.5513	5.02383	0.495945	3.94734	1.21974	4.40132	1.42933	0.146937	3.15178	0.00368276	0.149726	3.71131	4.58481	10.7294	1.68793	5.21024	1.71965	2.40117	0.530502	3.11918	0.858152	0.995259	0.421315	0.959054	0.0702876
TCGA-FR-A3R1	685	0	0.0282491	0.205966	0.0511344	0.303325	0.248754	3.15623	6.40518	1.80127	1.76758	0.253739	2.14411	9.10712	3.91892	0.825269	0.0343337	2.98365	0.00380765	0.0238159	4.96119	1.79464	3.3108	0.125653	1.35274	1.54738	0.308781	0.18571	0.432617	0.117697	0.579988	0.177074	12.281	0.0670811
TCGA-D3-A51N	688	0	0.0224343	0.114499	0.0947541	0.301111	0.197551	4.77007	2.14674	8.80367	8.34652	2.48318	4.35674	1.25349	3.61654	0.924667	0.327081	4.41345	0.0105836	0	2.78569	4.34147	14.9562	0.970164	1.75764	0.942061	4.90934	0.852318	22.9155	0.201321	0.783769	0.812112	1.83147	0.015538
TCGA-D9-A6EG	698	1	0	0.0415018	0.0281005	0.103586	0.146465	0.128602	0.149399	1.3137	1.22272	0.0305026	0.516005	19.8699	0.975361	0.0896494	0.0389106	0.0171093	0	0	0.068464	0.694741	1.3011	0.0345257	0.0329905	0.0229	0.203626	0.469931	1.19951	0.414198	0.0286415	0.0613052	13.7219	0.0460799
TCGA-BF-A5EO	703	0	0.0239253	0.0379893	0.0101051	0.0822074	0.280907	3.37242	0.60074	3.31882	1.20113	0.0877515	1.33836	0.728731	2.72686	0.273079	0.0953209	0.344548	0.00902959	0.00705973	5.02907	2.46105	4.36108	0.612507	2.96116	0.59292	2.73863	0.681082	2.19174	0.322051	0.415156	0.130175	0.905974	0
TCGA-ER-A2ND	710	1	0.0588733	0.0667719	0.066309	0.071644	0.115205	0.875375	0.452689	18.3261	1.33205	0.046271	1.98463	1.38953	1.72617	0.0808853	0.14074	10.2497	0.0111096	0.00579066	2.31023	2.04923	6.03675	0.149363	0.903036	0.218851	0.504523	0.483043	0.889312	0.127676	0.158566	0.199772	0.400781	0.190286
TCGA-BF-A3DN	717	0	0.00642696	0.083826	0.0644695	0.238083	0.212228	0.449138	0.862633	6.51578	0.761366	0.13049	0.812451	0.146182	0.793429	0.137543	0.0407048	0.396662	0.0212239	0	0.295408	0.809683	2.60569	0.0444691	0.184839	0.168122	0.314724	0.147878	1.87902	0.0937205	0.0638483	0.104341	2.06795	0.0356105
TCGA-D3-A8GD	718	0	0.170735	4.16016	0.459423	1.70316	2.47341	36.8673	3.84513	16.7328	39.7325	1.3058	9.949	18.0062	18.4734	4.18211	0.239233	23.6102	0.22345	0.219394	36.8011	9.22185	24.0026	3.79171	16.1675	12.5912	9.86099	4.44418	11.2447	1.19235	4.39177	0.478492	2.81782	0.0915491
TCGA-EB-A42Y	721	1	0.0444024	0.0464857	0.0324587	0.102689	0.436111	0.924294	0.711193	0.946453	0.704263	0.0939554	1.88561	0.141864	1.92007	0.113706	0.155356	0.158103	0	0	1.14347	1.66087	23.3921	0.0827148	0.596164	0.296258	0.428599	0.42036	0.507618	0.20306	0.18097	0.0659424	0.603086	0
TCGA-D3-A2J9	723	1	0.250751	4.17291	0.995431	2.21091	4.6461	77.0195	5.35504	27.3724	39.7437	1.18119	11.0755	7.14826	18.0665	5.89759	0.251602	22.5753	0.179716	0.103159	72.5636	11.8044	25.6332	5.46353	32.7486	23.2018	6.17645	2.80478	16.8415	1.43612	9.28404	1.72866	2.48765	0.00333981
TCGA-FS-A1ZK	728	1	0.00967993	0.0365954	0.0476984	0.0727569	0.350427	0.259072	0.270059	9.03739	0.9835	0.0422659	0.311336	0.14678	0.583283	0.0255753	0.0145929	0.0539347	0.0030444	0.00476049	0.101824	0.414043	1.0939	0.189768	0.0447991	0.0288756	0.0790033	0.735514	0.408788	0.0651492	0.017096	0.0141579	0.288296	0.1028
TCGA-FS-A1ZN	730	1	0.0208941	0.0236973	0.246361	0.0972184	0.0715507	0.776673	0.88149	0.554705	2.5198	0.077546	0.433833	0.185962	0.664052	0.104888	0.0184499	0.255223	0.00657131	0.00513774	0.420461	0.484846	1.32113	0.0361422	0.214118	0.0886971	0.31974	0.350316	0.755102	0.0390622	0.110704	0.00611195	1.31124	0.0530611
TCGA-WE-A8JZ	731	0	0.0792612	0.126911	0.132923	0.130163	1.92964	2.03814	0.599621	1.6633	1.25394	0.0916099	0.859884	0.479517	1.02784	0.39173	0.0231986	0.737379	0.0131973	0.0137576	0.646107	0.692748	2.10413	0.19356	0.730565	0.519952	0.456632	0.623709	0.795159	0.193508	0.305703	0.167755	0.446337	0.0258336
TCGA-EB-A44P	741	0	0.0824017	0.0639442	0.174017	0.11642	0.203679	1.56054	3.07211	2.17325	0.938676	0.107938	0.958765	0.806305	1.3672	0.488135	0.0121438	1.32162	0.0204599	0.0127972	3.35609	0.883215	1.63898	0.0900235	1.41074	0.841914	2.56179	1.70337	1.54269	0.199458	0.261383	0.10276	0.558183	0.0780977
TCGA-D3-A3CF	746	1	0.0667115	1.19864	0.107515	0.742707	0.566832	14.4298	1.29375	12.485	16.957	0.597902	7.22601	2.38888	7.34174	2.32104	0.264191	3.99996	0.0596308	0.0155407	3.47821	7.17595	11.5917	2.40511	3.99741	3.06722	3.50323	1.86376	4.78193	0.701056	1.9766	0.42213	1.02704	0.00972724
TCGA-WE-AAA4	760	0	0.167441	0.323353	0.0286706	0.257537	1.68698	41.3282	3.94007	17.586	7.77784	0.320106	8.1859	2.89998	16.6806	0.839355	0.242278	6.06902	0.0128095	0.173594	80.6196	10.3821	28.6122	2.44235	15.6181	6.27105	7.02219	0.25184	4.96154	0.944189	1.96615	0.238282	1.03492	0
TCGA-D9-A6EA	766	0	0.0393376	0.0347008	0.0369216	0.0375456	0.147539	0.532912	0.557661	5.98328	1.83046	0.171762	1.05168	1.16705	1.33453	0.152436	0.275181	0.359683	0	0.00644862	1.13944	0.876497	1.69991	0.166334	0.286088	0.15947	0.802641	0.304046	1.20334	0.0343202	0.118687	0.0421927	2.58493	0.0908175
TCGA-BF-A3DL	769	0	0.00413927	0	0.0218534	0.00888909	0.0485991	0.369275	0.228145	2.14288	0.206745	0.0162661	0.273004	8.37506	0.711758	0.0262472	0.0357456	0.793019	0	0	0.539534	0.709635	3.49002	0.0286402	0.11494	0.0484405	0.430731	0.0310086	2.95485	0.0789329	0.01919	0.0472221	0.17171	0.0630708
TCGA-GN-A8LN	772	0	0.0568461	0.035167	0.125505	0.271899	0.250286	1.55216	0.923083	5.94239	1.82007	0.182773	3.04233	0.388401	3.25259	0.13927	0.113964	0.445202	0.0097519	0	1.1983	3.51704	5.33185	0.160906	0.317753	0.266812	0.854095	0.519872	1.13317	0.191297	0.31146	0.22222	1.37422	0.0715848
TCGA-EB-A4IS	774	0	0.238166	1.33662	0.186443	1.23456	0.837686	23.4333	3.12669	9.93411	11.333	0.559403	4.71946	2.21719	6.14209	2.70146	0.266441	4.20808	0.108483	0.03635	11.9837	5.58495	16.7356	1.60529	11.1419	3.83591	4.85114	2.06103	3.57161	1.25748	2.90181	0.843231	1.47631	0.130825
TCGA-EB-A4XL	777	0	0.0419913	0.291042	0.211841	0.2555	0.801157	3.94041	1.40962	3.20507	2.73073	0.0916743	1.42465	1.42111	1.67142	0.717444	0.0524604	2.51365	0.0792392	0.0137673	2.63746	1.15378	4.36528	0.564946	1.49917	1.28473	2.44184	1.41806	1.20494	0.204111	0.482052	0.290706	1.50372	0.0581664
TCGA-EB-A5UM	779	0	0.123586	0.656236	0.219469	0.271434	0.700779	11.2092	0.802731	4.22246	5.70515	0.139811	1.2899	2.63321	2.70591	1.1933	0.0465849	3.2576	0.0636033	0.0580158	5.25658	1.38916	4.64163	1.49644	4.47913	2.59095	4.38422	2.97586	2.76467	0.32767	0.904079	0.433819	0.746906	0.00778144
TCGA-EE-A29V	787	1	0.0201437	0.013055	0.0243084	0.0339889	0.109807	0.290955	0.387712	3.78647	0.221125	0.00376947	0.439342	0.318727	0.517027	0.0410566	0.0105988	0.159105	0.00271514	0.00424563	0.138191	0.417103	1.56897	0.0796441	0.0913232	0.0396194	0.343487	0.101629	2.69226	0.116206	0.0457409	0.0606082	0.119375	0.36274
TCGA-EB-A3XB	796	0	0.035757	0.157711	0.0755121	0.221833	0.419823	2.30388	2.24253	2.27435	4.73712	0.109289	2.24188	0.887945	2.46116	0.333806	0.0679382	0.883769	0.037486	0.0117233	1.83705	1.71315	2.42564	0.164939	1.02443	0.817761	0.83902	0.412431	0.561424	0.173808	0.378908	0.0941372	1.94818	0.0495306
TCGA-ER-A19F	802	1	0.00460142	0.120031	0.126325	0.0938749	0.378177	1.69676	0.342854	1.87059	1.66183	0.0843838	1.72537	0.309428	2.1353	0.160477	0.0458843	0.615318	0.0303907	0.0067888	1.10485	2.10364	3.61631	0.238784	0.885286	0.516316	0.337993	0.118185	0.762333	0.17033	0.350463	0.0807608	0.450286	0
TCGA-D3-A8GE	804	0	0.119784	0.322025	0.238907	1.11469	1.13292	5.98957	1.01432	4.74066	5.79536	0.104603	3.51123	36.537	3.61868	0.569663	1.43721	4.34103	0.0418586	0.0589084	1.53393	4.12327	7.05793	0.353007	1.92707	1.82019	1.43928	3.28549	20.2665	49.5306	0.802138	0.572308	1.27883	0.018436
TCGA-DA-A960	804	0	0.0218793	0.00827155	0.0385041	0.0156619	0	0.0433758	0.312648	5.78441	0.924683	0.00955324	0.169245	0.649102	0.225089	0.0231228	0.00188532	0.92837	0.0137623	0.01076	0.210137	0.394042	1.85706	0.0756929	0.101258	0.0451846	0.245532	0.273174	4.72647	0	0.0241509	0.0128003	0.162907	0
TCGA-FS-A1ZU	808	1	0.0287852	0.0139916	0.0607888	0.154541	0.0724214	0.0733716	0.117523	1.89004	0.689903	0.199302	1.57707	0.0243995	1.77228	0.039113	0.034901	1.07335	0	0	0.197474	1.6407	2.6645	0.085358	0.06525	0.0169847	0.0503425	0.0968175	2.53475	0.0461271	0.00544695	0.0108261	0.166212	0.0113923
TCGA-FS-A4FB	813	1	0.0184358	0.0313638	0.087599	0.0742329	0.0405852	0.877177	0.075269	3.25785	0.306938	0.169044	0.517893	0.00911571	0.431822	0.00730635	0.0178717	0.0770405	0	0.0135998	0.183388	0.519588	8.42819	0.0318899	0.0457079	1.22786	0.211591	0.320609	6.72624	0.186119	0.0488398	0.00404464	0.877532	0.00638431
TCGA-D3-A51T	818	0	0.0261704	0.243388	0.0718471	0.219184	0.391765	3.84453	1.00971	2.68361	3.92141	0.123411	1.94981	2.22571	2.71158	0.398273	0.0656031	1.38638	0.00987692	0.0154444	2.22625	2.08017	10.57	0.561338	1.66104	0.976442	1.81019	0.711385	2.51218	0.24659	0.263455	0.0826784	1.74258	0.00725025
TCGA-EE-A183	818	1	0.0895995	0.629265	0.130997	0.177614	0.40461	25.2613	0.752732	10.1039	6.7261	0.121881	1.7215	1.03601	2.64378	0.338706	0.13541	2.24211	0.0650299	0.0254216	1.47995	4.52771	11.8804	3.5528	2.82294	1.10786	2.17272	1.34981	6.13753	0.552782	0.780569	0.326614	0.531507	0.00477359
TCGA-GN-A26C	821	1	0.094203	0.773533	0.477454	0.971046	0.967782	20.1026	24.2996	11.0542	16.7456	0.819355	12.8911	1.7812	13.7687	1.02743	0.18908	79.8756	0.0177765	0	26.2433	19.0337	24.2554	1.18628	9.43201	4.59648	2.34113	0.903303	3.03876	0.722781	3.51882	0.294302	0.793594	0.0730744
TCGA-FS-A1ZZ	822	1	0.0218125	0.0388755	0.286254	0.0368048	0.214941	0.787648	0.613846	0.930679	0.530769	0.0938804	0.525216	0.0554676	0.69038	0.0197591	0.0110063	0.789311	0.00294008	0	0.265076	0.496985	10.834	0.0215606	0.160694	0.0579172	0.066759	0.0300131	0.531435	0.0699074	0.0247652	0.0218764	0.928056	0.0345311
TCGA-FS-A1ZY	824	1	0.0399407	0.00823623	0.0536755	0.0506839	0.127894	0.259143	0.0889465	2.2111	0.134855	0.0142687	0.248349	0.0933589	0.480274	0.414434	0.0173602	0.303466	0	0	0.189312	0.347087	1.23631	0	0.0504128	0.0149972	0.0666774	0.0893741	1.74274	0.0529483	0.0360717	0.00318641	0.247179	0.00502963
TCGA-EE-A17Y	828	1	0.0277451	0.00449535	0.117185	0.0383031	0.0465364	0.459683	0.109231	1.28903	0.350254	0.0363434	0.551879	7.86281	1.0398	0.0188499	0.0300487	0.147795	0	0	0.380678	0.638333	1.2623	0.0411369	0.149369	0.043656	0.351795	0.648993	1.74788	1.80509	0.225756	0.577397	1.01605	0.0274518
TCGA-BF-A1Q0	831	0	0.0265262	0.318042	0.116038	0.402825	0.317006	2.7947	7.3799	11.3934	2.82453	0.119132	2.20311	0.41222	3.41259	0.192232	0.0682234	48.8419	0.0429052	0.0279543	1.73658	2.44707	5.38075	0.485067	0.804231	0.761722	1.7049	0.352823	1.25563	1.00317	0.788061	0.226134	0.459505	0.136478
TCGA-EE-A3JD	832	1	0.0981952	4.44465	0.197944	1.86911	1.69006	24.8208	4.56488	21.3739	47.5366	1.02901	13.607	4.83768	16.6685	3.43877	0.343933	37.1203	0.193721	0	16.2287	16.4125	18.3548	3.36625	6.16164	8.68927	1.72124	2.51254	1.17445	0.650873	4.29227	1.62944	4.04497	0.0618273
TCGA-Z2-A8RT	839	0	0.0341407	0.634057	0.243333	0.439903	1.21506	9.15004	2.33911	5.59408	6.62416	0.318637	3.52354	2.25363	3.82434	1.60335	0.0812441	2.17296	0.0926106	0.0314813	3.89381	3.58722	12.0066	0.782492	2.47164	2.47067	2.1943	1.25596	2.08988	0.593594	0.850748	0.232195	0.853391	0.0591145
TCGA-D3-A2JE	841	1	0.0125923	0.0428452	0.0265926	0.063098	0.0369615	0.986091	0.05998	1.49741	0.886981	0.0384876	0.333233	0.157734	0.51356	0.186312	0.0115705	0.269853	0.0356432	0	0.397379	0.3489	2.16533	0.275905	0.174833	0.138695	0.256932	0.251555	0.869254	0.145959	0.0305794	0.0515692	0.3036	0.00581429
TCGA-FS-A1ZA	843	1	0.0802828	0.288337	0.144817	0.233469	0.225831	4.10835	1.31452	18.1889	2.83606	0.262907	2.34108	0.92625	3.65401	0.657555	0.181176	3.46243	0.0378742	0	4.08023	2.80834	5.22848	0.405043	2.22268	0.997093	1.21832	0.39379	2.07009	0.27767	0.516202	0.243651	0.611995	0.0648712
TCGA-FR-A7U8	847	0	0.0284424	0.0215056	0.0500542	0.0661702	0.0904427	0.26784	0.203217	1.21918	1.3417	0.0993515	1.15797	0.13126	1.84448	0.0150295	0.0967971	0.68876	0	0	0.422766	1.02449	3.81946	0.114798	0.206851	0.244744	0.232134	0.476874	0.704513	0.111666	0.0816284	0.0665601	0.363041	0
TCGA-BF-A1PZ	853	0	0.0132774	0.0639996	0.122672	0.0891038	0.204605	1.56948	0.603069	11.39	0.858717	0.0434802	1.07841	0.466122	1.28058	0.320983	0.0142985	0.815192	0.00626374	0.0244863	3.25634	0.886366	2.92537	0.137802	1.03365	0.427298	0.772095	0.159855	0.646974	0.134042	0.182467	0.0757364	0.692017	0.0551755
TCGA-D3-A1Q8	854	1	0.0465542	0.345231	0.0869698	1.16894	0.37841	3.01376	0.274139	14.2728	4.24691	0.0703633	6.39024	0.311643	5.13149	0.198693	0.195662	0.575572	0.0135153	0	0.697711	7.3487	5.71032	0.607064	0.419071	0.584252	1.31523	0.877631	1.35236	1.02835	0.367621	0.135133	2.35403	0.104171
TCGA-FS-A1Z4	854	1	0.109508	3.17538	0.127193	1.12489	0.455363	26.5839	2.05291	11.3141	25.2911	1.53964	8.58681	6.05003	7.45161	8.98081	0.220341	8.59383	0.117099	0.0161565	12.1102	6.01148	20.628	3.71274	5.36491	6.84994	2.94939	2.12512	4.5979	1.89579	1.80833	0.948189	1.83651	0.0202254
TCGA-ER-A2NB	857	1	0.0183983	0.0459066	0.0271976	0.0316083	0.486031	3.92832	0.40187	2.8452	2.28086	0.23136	1.33479	0.727773	2.92433	0.513321	0.115701	0.742815	0	0.325731	7.47206	1.35726	6.2212	0.267331	4.17468	0.653526	4.21195	0.996295	2.1516	0.222888	0.207147	0.11302	0.27789	0.0203882
TCGA-FS-A4F5	874	1	0.0193606	0.0658743	0.0817719	0.0540501	0.227313	0.403017	0.54541	1.29141	0.520697	0.0963701	0.7898	0.313995	1.46822	0.141181	0.00984128	1.1501	0.0219206	0.00571282	0.4994	1.02593	2.90676	0.0535836	0.153603	0.202581	0.272572	0.211339	1.01887	0.0912125	0.215418	0.0237863	0.49836	0.118001
TCGA-EE-A3AD	875	1	0.0176015	0	0.0408881	0.0680386	0.754304	0.387335	0.352127	0.414722	9.14309	0.0507237	0.352569	0.0696254	0.353106	0.0558056	0.20272	0.0633696	0.00332147	0	0.144901	0.290786	2.25775	0.0730722	0.0418938	0.0533136	0.215483	0.327762	1.90404	0.0434367	0.0699444	0.0308928	0.7751	0.0536394
TCGA-EE-A2M7	877	1	0.0439019	1.12258	0.387707	0.595675	0.410018	11.3226	0.492913	5.03296	12.1037	0.0836469	1.84261	26.2386	1.04701	1.33497	0.202331	0.990426	0.0263596	0.017665	0.881633	2.40725	3.95668	2.73387	0.744112	1.23909	0.586322	1.07635	2.38232	0.27309	0.296047	0.297706	0.963662	0.0110569
TCGA-ER-A2NF	877	1	0.07685	0.594275	0.136473	0.622634	0.686974	17.1815	1.72925	3.63419	5.22081	0.164726	2.4959	0.905068	3.01101	1.18504	0.160934	1.83704	0.00659177	0.0154612	4.32314	2.61869	8.91785	0.809689	4.13633	2.84233	1.95648	0.295331	2.51917	0.509389	1.06191	0.410775	0.783992	0.358068
TCGA-D3-A8GQ	884	1	0.655079	0.0713248	0.0940714	0.35451	0.369181	1.63636	0.315595	9.01742	2.13431	0.0961061	1.26736	1.03651	1.91204	0.199386	0.0541765	0.822087	0	0	1.57471	1.39396	1.719	0.054391	0.519725	0.595256	1.31523	1.48624	3.38356	0.646639	0.482449	0.110376	8.96908	0
TCGA-EB-A5UL	891	0	0.0795023	0.526774	0.287187	0.458279	0.681654	13.6004	1.17023	5.4433	6.03944	0.350789	2.32535	5.64416	4.06337	2.02977	0.0820903	7.99501	0.03948	0	11.643	2.01948	6.8411	1.15808	6.95489	3.06769	2.04904	1.68374	3.76181	0.450592	0.961631	0.414938	1.04593	0.0231845
TCGA-EE-A17X	907	1	0.0106369	0.0241279	0.00748768	0.0532996	0.109276	1.17036	0.46323	1.18252	0.449546	0.0139333	0.727533	10.9818	1.80559	0.07869	0.0425344	0.259861	0	0.0052311	0.968093	1.31519	3.32512	0.0858643	0.168781	0.139124	0.249588	0.0493283	0.6738	0.0835213	0.208995	0.0404496	0.392224	0.024557
TCGA-EB-A51B	931	0	0.0749269	0.0849793	0.0930773	0.184568	0.252271	1.28446	0.998703	0.372974	4.17702	0.0692802	0.602918	0.557902	0.777308	1.38342	0.244772	0.742394	0.0124756	0.0260106	1.69929	0.522061	1.67534	0.121983	0.655647	0.452076	0.890301	0.174522	0.289932	0.128543	0.408667	0.0502818	0.431305	0.0244209
TCGA-D3-A8GB	938	1	0.0629492	0.862228	0.132937	0.519937	0.867005	19.0508	1.16642	17.6441	12.4835	0.279087	3.93296	5.12377	7.25889	1.84996	0.323066	41.2484	0.10965	0.0285764	12.2247	4.78722	19.4792	1.87624	10.4015	5.50006	8.44746	3.72076	9.39083	1.08633	1.72858	1.06235	1.8439	0.00670748
TCGA-ER-A193	955	1	0.1007	0.496222	0.135662	0.678587	1.02943	8.14728	6.92192	7.20787	8.07592	0.354784	3.86791	1.91612	7.01962	1.15047	0.266254	93.5693	0.11467	0.0717231	8.97123	5.13408	9.04317	0.672729	5.29634	2.41906	1.31782	0.865857	1.73431	0.728379	1.58453	0.901987	1.19669	0
TCGA-D3-A1Q9	961	1	0.0723677	0.19288	0.0916961	0.361328	0.233659	4.4332	2.78102	5.26543	2.34946	0.293863	2.36439	0.429393	3.99638	0.585078	0.0431758	1.29805	0.00682803	0.00533845	6.81643	2.49638	4.713	0.125181	2.13153	1.44221	0.420826	0.274937	1.24302	0.235412	0.807601	0.123839	0.842882	0.105256
TCGA-EB-A4OY	977	0	0.027925	0.0253372	0.0530751	0.0179907	0.213114	3.62064	0.171017	13.4836	0.844017	0.0585265	0.743534	0.0883694	0.991136	0.115097	0.118361	0.100537	0	0.0329598	4.58243	1.22733	25.0204	0.289826	2.19335	0.461361	1.47003	1.03402	1.68729	0.187945	0.281118	0.0833203	0.166337	0.0154727
TCGA-GN-A26A	988	1	0.0301632	0.0684199	0.0955483	0.29149	0.545974	2.98993	1.54449	9.92641	4.28791	0.316086	7.14709	4.355	9.34813	0.494102	0.312991	23.7745	0.0521758	0.00741697	4.33168	5.10848	9.58774	2.19138	1.46576	0.927463	3.04646	0.688646	2.43738	8.48687	6.54578	1.86614	2.69503	0.00696367
TCGA-FS-A1ZH	996	1	0.0871443	0.609487	0.21087	0.771963	0.889936	14.7389	1.56029	9.32649	9.26324	0.380502	6.56357	5.91757	10.1339	1.04761	0.329447	4.8275	0.0445371	0.0589279	10.5717	10.0694	11.4546	1.20593	4.47238	2.73952	8.17918	3.74598	7.56376	4.95275	2.07054	0.599051	7.06012	0
TCGA-D3-A51K	1002	0	0.00665569	0.150973	0.0983889	0.064319	0.263737	13.063	0.754068	5.90835	2.30146	0.0784648	2.69887	0.789829	2.465	0.253223	0.0858573	2.33631	0	0.0098196	25.4873	3.44735	29.9439	0.345387	6.79861	1.1271	3.27962	0.534213	5.95118	0.276236	0.127833	0.00584079	0.233623	0.16595
TCGA-ER-A3PL	1010	0	0.0345116	0.0447334	0.109323	0.269986	0.188129	0.996968	1.13225	3.05137	1.19337	0.219576	2.79406	0.25353	2.56503	0.164129	0.0552201	0.855804	0	0	1.33938	2.12077	3.87834	0.153508	0.391153	0.274908	0.196162	0.39572	1.03302	0.32076	0.143672	0.134124	1.98229	0.0819522
TCGA-EE-A181	1026	1	0.181512	0.987215	0.243931	0.500537	1.114	13.1877	3.17903	16.695	14.9938	0.745714	6.23772	2.12953	7.37546	1.94881	0.166235	6.50307	0.027246	0.0121726	11.0372	5.66862	27.7078	1.5128	8.28864	3.49865	1.72973	1.47014	2.44233	0.527526	2.62834	0.738521	0.868815	0.0400004
TCGA-DA-A3F2	1032	1	0.359997	0.296214	0.0149068	0.363809	3.24256	122.546	0.691663	15.9524	13.5692	0.462315	11.5958	2.09416	32.305	0.939955	0.550461	1.51572	0.0133202	0.135386	46.0522	25.7946	70.6629	1.5629	22.2191	3.30426	7.691	0.997156	6.31159	4.10151	2.3001	0.625646	0.292821	0.0097778
TCGA-FS-A4F9	1035	0	0.032274	18.183	0.0170392	0.0779721	0.0710492	0.299922	0.205886	1.64671	1.49316	0.110974	1.28604	6.12792	0.933828	0.633137	0.0403113	0.373482	0	0	0.802606	0.794328	1.60453	0.0139568	0.304065	0.161075	0.283985	0.103618	1.02221	0.841708	0.0854999	0.00708063	0.519226	0.0111765
TCGA-EB-A1NK	1039	0	0.0135005	0.0459355	0.00570212	0.034791	0.162472	1.54969	0.407885	7.9345	0.370008	0.0636639	0.850848	0.224295	1.39585	0.111289	0.0861305	0.409673	0.00254761	0.00398366	0.885423	1.59071	3.70715	0.102753	0.583751	0.299256	1.22306	0.210943	0.77626	0.19687	0.198498	0.0900417	0.31018	0.0224411
TCGA-EE-A3J8	1044	1	0	0.0730414	0.204005	0.0576257	0.0630111	0.0957568	0.164334	0.445248	0.921008	0.0702994	0.668596	0.212291	1.08847	0.0170154	0.104944	0.193217	0	0	0.397629	0.585503	0.65374	0.0742668	0	0.0591111	0.0328509	0.0804083	0.104604	0.1204	0.789075	0.00941936	0.856273	0.38657
TCGA-FR-A8YC	1059	1	0.0929151	0.161584	0.333572	0.445629	1.43637	3.9604	0.467866	1.43894	7.62368	0.0486839	1.80819	0.967857	2.75159	0.333867	0.0689664	6.05317	0.011689	0	3.04263	1.95657	6.75003	0.0642893	2.4818	0.933846	0.606665	0.351343	0.799861	0.104225	0.459479	0.0869748	0.909248	0.0085804
TCGA-GF-A769	1070	1	0.100479	0.0319087	0.0509262	0.0776804	0.0235944	0.5976	0.824566	14.9384	0.468406	0.136882	1.45304	0.866464	1.4398	0.0445997	0.120831	0.098189	0	0	0.584538	1.03148	1.39797	0.0417137	0.143492	0.0996033	0.221417	0.757021	0.352518	0.356162	0.0905037	0.109339	0.380481	0.0111347
TCGA-ER-A195	1078	1	0.139037	0.762171	0.301776	0.904041	1.30368	10.1758	2.27456	8.40137	8.02278	0.647556	7.75026	51.813	8.48437	2.22858	0.679086	8.09946	0.102032	0.0968674	12.4528	8.23241	15.3097	1.08227	5.63035	3.41639	12.6715	2.61633	60.9555	1.49896	2.67043	0.528727	1.89381	0.0374488
TCGA-WE-A8ZX	1089	0	0.281042	0.377292	0.157461	0.357196	0.656574	9.89255	1.2528	6.22403	5.85436	0.22539	3.74783	2.80195	6.08183	1.07289	0.22666	9.8822	0.0324696	0.0169241	11.1038	3.68589	7.6937	0.754016	6.73467	2.8033	3.07197	1.10486	3.49348	0.797778	1.48526	0.301998	1.48248	0.0158897
TCGA-DA-A1I4	1093	1	0.0291074	0.13205	0.0384183	0.632895	0.32039	0.735746	0.753882	7.97509	5.10705	0.162043	5.3549	0.15112	16.9804	0.109589	0.20427	0.402333	0	0.0161041	0.289543	8.77059	17.0901	0.264335	0.158765	0.160298	0.690413	0.105133	2.09204	1.07338	0.130125	0.300137	1.63318	0.0201598
TCGA-DA-A1HW	1096	1	0.113335	0.856934	0.435469	0.882277	2.92931	14.9885	2.90164	5.88191	8.16858	0.482487	5.15248	3.79822	7.33931	3.79791	0.213732	4.73205	0.0356445	0.292619	14.4228	5.52155	9.37239	1.04557	6.81873	6.57525	1.93669	0.744584	6.19749	0.780438	3.43822	0.560835	2.14648	0.1003
TCGA-FR-A8YD	1103	1	0.0430834	0.0542928	0.0606559	0.056541	0.379381	1.75097	0.386001	2.47823	0.82152	0.0188117	0.777624	0.151487	1.16612	0.0986528	0.0414498	1.20642	0.00451666	0	0.748761	1.16886	4.11347	0.364344	0.351308	0.181245	0.439534	0.153691	1.01468	0.0751762	0.0634088	0.0672149	0.341154	0.0663101
TCGA-EB-A6L9	1109	0	0.199424	1.33138	0.181859	0.418531	1.37693	36.9302	1.37859	13.5519	25.8536	0.350281	4.2736	1.65839	4.11159	2.11956	0.480808	6.36388	0.0983567	0.106991	10.3727	5.47216	25.1206	5.88002	5.75341	3.75966	3.23211	2.4204	6.29425	0.818534	0.954564	1.14948	0.940088	0.100452
TCGA-EE-A3J5	1124	1	0.0789947	0.468326	0.0454969	0.212052	0.685067	7.5919	1.81049	5.19531	5.55965	0.456232	5.4118	1.81804	6.81542	1.31488	0.0862968	52.3832	0.0338786	0.0582732	7.98108	4.86124	7.19057	0.397509	5.69751	2.4446	1.055	0.29973	2.09957	0.414857	1.09154	0.245781	0.893716	0.0696331
TCGA-FW-A3R5	1124	0	0.0286586	0.417902	0.0778134	0.171445	0.138197	2.36192	0.756363	4.37484	3.319	0.45048	2.60023	2.08913	3.07318	0.837232	0.0446186	3.56912	0.0424913	0.0120806	1.03359	2.1163	4.89699	0.623206	0.868882	0.921597	0.902181	0.407474	1.36654	0.13318	0.509762	0.0790421	1.42401	0.0396979
TCGA-DA-A95W	1136	0	0.0354871	0.206991	0.112413	0.1252	0.409214	3.45234	1.49543	2.34691	2.55809	0.146095	1.9133	0.641714	2.02286	0.417903	0.030791	2.58132	0	0.0448771	3.60308	1.72246	13.5078	0.0701544	1.92055	0.907366	1.00853	2.00198	1.85271	0.11942	0.416339	0.0889778	0.560808	0
TCGA-YG-AA3O	1154	1	0.0455708	0.172282	0.136336	0.191649	0.55734	2.5974	0.515527	2.0668	2.20318	0.114412	1.82748	23.0586	2.47806	0.752514	0.0378684	0.556652	0.0322477	0	1.37556	2.15242	2.3882	0.236483	1.4236	0.805179	0.987935	0.471437	0.962238	0.161873	0.492962	0.219952	0.965409	0.0631246
TCGA-GN-A4U5	1156	0	0.0702104	0.711986	0.104662	0.651889	1.1759	12.4168	6.38645	6.13331	6.20965	0.265087	3.82865	5.30135	9.08196	2.42899	0.0502534	49.6416	0.0779351	0.079213	15.7079	2.20568	26.6486	0.542948	9.87096	4.87588	3.7668	1.34807	1.39866	0.342823	1.69315	0.413177	3.27718	0.0171627
TCGA-EB-A3XD	1160	0	0.0894357	0.196107	0.144801	0.416138	0.840051	10.1774	1.08326	10.9914	4.27616	0.140583	2.14829	0.896236	3.41092	1.18149	0.271273	1.68662	0.0393794	0.0527803	1.83248	2.75681	10.7238	1.50579	1.41913	2.01119	4.39786	1.4357	1.32192	0.996533	0.864802	0.580793	0.386864	1.66834
TCGA-FR-A7UA	1164	0	0.529108	4.89732	0.622905	2.33782	9.80929	88.4924	14.4263	33.5938	36.6542	2.3979	27.1422	16.407	38.3112	9.78566	0.288003	28.0968	0.195099	0.035891	96.2113	18.4896	30.1999	3.42953	47.0687	29.9635	8.39471	3.52114	8.17915	1.59634	9.01039	2.13483	6.36544	0.00842437
TCGA-EE-A2A5	1195	1	0.0958989	0.0893427	0.0614794	1.50412	0.14577	0.733321	0.447466	2.21636	1.07027	0.134591	1.38463	0.108384	2.91446	0.103159	0.0380713	0.290652	0.00646304	0.0101062	0.380638	1.7295	4.58673	0.0710934	0.251349	0.148536	0.345919	0.531477	1.95261	0.211302	0.0725869	0.0931743	0.867044	0.018977
TCGA-GN-A4U4	1197	0	0.033437	0.244392	0.0666896	4.99451	2.18647	1.98867	0.432299	2.13295	1.52258	0.0827318	0.449232	0.83768	0.565129	0.435828	0.0303244	0.558913	0.0140215	0.00548132	0.723843	0.52113	1.35223	0.154237	0.442136	0.544754	0.488942	0.385671	11.4866	0.075014	0.142713	0.0326034	0.877295	0.015439
TCGA-D3-A3MU	1209	0	0.0147012	0.116715	0.0271654	0.0907663	0.436911	3.73787	1.05413	3.3236	1.88278	0.120357	1.59357	0.559722	3.26927	0.268009	0.0568364	5.48182	0.0138709	0.0108449	1.67418	2.70176	5.13774	0.457739	1.12262	0.597092	1.33858	0.196663	1.83565	0.35455	0.725374	0.219321	0.645038	0.00509103
TCGA-WE-AAA0	1229	0	0.0672202	0.745445	0.0709782	0.148366	0.559039	4.3311	0.701358	4.38093	4.91662	0.283723	1.63291	1.83914	1.57244	1.06561	0.0928877	1.46454	0.0458059	0	1.85997	1.64715	3.55976	0.736418	1.21476	1.04373	1.31441	0.871253	1.93799	0.159183	0.49219	0.173693	0.997033	0.00517297
TCGA-DA-A1IB	1235	1	0.172312	4.3417	0.290128	2.61528	1.83173	48.6792	5.01012	38.8842	48.7163	1.40917	13.7878	10.9149	13.9421	7.03566	0.381073	14.8863	0.25046	0.0274836	18.8306	11.5503	26.0168	9.29631	12.433	12.4068	9.60676	6.93267	12.2087	1.77614	5.94356	1.15659	2.30838	0.0516078
TCGA-ER-A2NH	1264	0	0.16448	2.05202	0.186081	0.788443	1.99151	33.4003	5.89992	12.9247	14.6477	0.82334	13.3809	16.9164	22.2093	6.06229	0.227964	23.1203	0.0831378	0.0693341	62.0448	12.1156	23.299	0.975483	24.8756	12.3498	2.44512	1.30762	6.95563	1.13996	6.84733	0.479422	17.3579	0
TCGA-EE-A3AG	1265	1	0.148429	0.0112228	0.0348281	0.0602085	0.0919757	0.490434	0.0807998	6.19542	0.599845	0.0691296	0.769466	2.76605	1.46156	0.0261441	0.641771	0.106028	0.0155606	0.00973275	0.674315	0.995585	1.24893	0.136933	0.0457955	0.0749299	1.89787	5.4149	23.7951	4.41768	0.262143	0.0839424	0.652568	0.105086
TCGA-D3-A2JH	1280	0	0.107283	2.2064	0.0944005	1.33243	2.0941	35.5616	3.40189	13.3213	20.1515	1.22261	8.84912	9.47063	23.4931	3.79825	0.0842533	23.1103	0.0809788	0.00527607	58.3248	5.80016	21.765	0.569101	28.45	7.90964	1.83875	0.711841	4.33022	0.589675	6.40899	0.257337	2.84905	0.0346753
TCGA-W3-AA1V	1280	1	0.0756676	0.0706748	0.36659	0.62131	0.58792	1.70748	16.5961	6.06351	2.61079	0.973681	3.98489	1.06521	4.91601	0.47981	0.054353	0.497914	0.00419964	0.078803	2.41229	3.33676	5.8498	0.400365	0.829867	0.781335	0.735629	1.72913	2.73279	0.189727	1.87487	0.160149	3.34725	0.00616557
TCGA-EE-A2GR	1301	1	0.0138084	0.0365422	0.0729017	0.0296535	0.108083	0.369565	0.0328862	0.435327	0.117896	0.0180876	0.219249	0.0273106	0.294262	0.0583728	0.00356958	0.041428	0	0	0.0631528	0.289337	1.24633	0	0.0365175	0.0411909	0.0845234	0.0788137	0.448565	0.0413045	0.0121937	0.00403924	0.36719	0.0510063
TCGA-EE-A2MQ	1315	1	0.0304812	0.0777839	0.249436	0.081823	0.117429	1.13305	1.75004	2.33285	1.95674	0.169691	1.48916	10.422	2.51987	0.277843	0.0743398	0.690772	0.0143798	0.00562137	0.679605	2.12392	4.30014	0.303174	0.634806	0.506215	0.443128	0.199801	1.15108	0.944538	0.275056	0.103653	6.03455	0.0897228
TCGA-DA-A3F8	1319	0	0.2154	2.3412	1.10689	0.929001	4.68921	49.4717	13.7044	10.6687	19.623	0.846461	11.2513	8.59861	23.81	3.72766	0.224055	25.7667	0.0575831	0.0476693	81.0473	6.54823	39.118	1.01843	27.2006	19.1652	7.01004	1.34854	7.04976	1.13561	6.84288	1.07746	3.08542	0
TCGA-D3-A2J6	1321	1	0.0321231	0.0837956	0.0508785	0.379415	0.513877	7.38419	0.868877	5.56465	1.86364	0.122027	1.82441	0.565454	5.54844	0.47868	0.136006	7.37689	0.00303088	0.0236967	16.6426	1.97257	5.59607	0.255604	5.08441	1.19633	0.550567	0.161576	0.837425	0.14053	1.86369	0.0930273	0.86788	0.102343
TCGA-ER-A2NC	1333	1	0.0530618	0.0859724	0.0760383	0.366269	0.517311	1.72445	4.23219	4.43995	4.67926	0.139012	8.61492	0.307345	13.6068	0.312433	0.509534	2.68034	0.00357606	0.0167755	1.40407	10.3334	18.1448	0.393366	0.548778	0.339182	0.4524	0.795006	6.44545	1.07137	0.170693	0.109761	0.572467	0.063001
TCGA-ER-A19N	1341	1	0.0937451	0.756523	0.049493	0.67364	1.03716	20.5865	2.26699	13.0123	14.3101	0.779288	12.062	1.64731	18.2539	1.60613	0.320606	4.27445	0.0306174	0.0106391	7.00503	17.3023	21.4179	0.536372	6.52929	3.82981	2.73672	0.586515	3.47868	0.829114	2.50975	1.0853	2.00195	0.0099889
TCGA-ER-A194	1354	1	0	0.100473	0.056124	0.0665846	0.481048	10.8273	0.420455	3.20441	1.73584	0.0464164	1.97463	0.350422	2.6511	0.231716	0.0301449	0.541053	0	0.0130699	7.63314	3.84287	13.7164	0.275827	5.2976	1.10684	0.840501	0.260715	1.61874	0.546538	0.715788	0.279868	0.146054	0
TCGA-EE-A2GT	1365	0	0.230706	1.19876	0.266264	0.380223	0.858285	27.8733	0.575008	10.1132	19.7617	0.217867	3.34859	1.0081	4.70747	1.02064	0.24	2.60769	0.0658089	0.00791573	2.26732	4.87503	13.1499	3.65661	4.70362	2.93995	2.46312	1.46991	4.78427	0.662016	1.30054	0.659169	0.370947	0.00743195
TCGA-D3-A3MV	1378	0	0.0770436	0.030393	0.0707398	0.115097	0.162232	0.468179	0.205142	7.01435	0.772196	0.118471	1.59969	1.60329	1.94952	0.0212407	0.0937779	0.198126	0.00316053	0.00988416	0.560712	2.07783	3.70922	0.243361	0.126236	0.0645659	0.0717647	0.975075	2.56261	0.608708	0.135329	0.0382147	1.35038	0.0139201
TCGA-D3-A3C8	1409	0	0.21965	1.81674	0.130107	6.57501	4.69392	79.7204	14.7422	21.0498	36.0207	1.72632	18.2428	11.168	45.9893	7.60946	0.371416	186.938	0.667224	0.0790401	120.225	16.9914	53.9604	1.53832	36.8401	17.7058	10.1494	3.34253	8.27523	1.94104	14.7141	0.888561	9.95515	0.0593675
TCGA-FS-A1ZE	1413	1	0.0181058	0.0492838	0.271475	0.159417	0.0425159	0.495348	0.0628334	0.913293	0.48231	0.0284602	0.437858	0.322291	0.662582	0.13203	0.0231615	0.200212	0.00341663	0	0.139116	0.554966	1.24891	0.0375829	0.100553	0.137103	0.254906	0.18214	0.458769	0.0446813	0.059957	0.0572003	0.485317	0.230737
TCGA-EE-A2A0	1424	1	0.0384376	1.35869	0.405864	2.13241	1.03422	8.22989	2.09242	10.481	12.9138	0.436362	11.1734	2.34404	10.5497	1.23898	0.0993316	3.6326	0.0181333	0.0094516	2.06559	9.27886	6.22881	0.664887	0.228716	3.33839	0.215676	0.479914	0.0312161	0.632372	1.05647	0.657762	3.38664	0
TCGA-D3-A3C7	1429	0	0.0160756	0.246137	0.123064	0.319333	0.324403	6.23855	0.529166	8.58234	5.61023	0.284276	5.49274	22.7572	9.81662	0.477824	0.496172	2.48041	0.0227515	0.0415056	8.86125	7.72515	14.6306	2.30801	3.97766	1.18963	2.68144	0.374186	30.2853	0.635642	1.79665	0.179869	13.0766	0.016701
TCGA-ER-A3EV	1429	1	0.0423379	0.0840316	0.100586	0.0909208	0.341748	5.823	0.486157	12.9436	1.70799	0.138646	1.79695	1.13045	3.45339	0.520152	0.0351097	3.06215	0	0	4.25509	2.13903	4.48933	0.439413	0.650805	1.63941	0.194368	0.917518	0.23209	0.154347	1.01646	0.120751	0.247685	0.102631
TCGA-EE-A2MD	1438	1	0.0299491	0.28306	0.098384	0.332298	0.420005	4.47286	0.726858	2.82703	3.06846	0.169999	2.56461	2.63922	2.50889	0.506421	0.0838002	1.41198	0.0188384	0.0490956	1.9861	2.40646	4.52482	0.218734	1.65007	1.08811	0.560155	0.370369	1.26477	0.257559	0.374665	0.122651	0.927366	0.082971
TCGA-FS-A1ZJ	1441	1	0.230568	0.120033	0.139689	0.22728	0.482617	2.59649	0.397375	2.16375	1.93147	0.108926	1.34804	0.508355	2.0665	0.323565	0.0389103	1.21502	0.00713263	0.0055766	4.24741	1.62395	5.84133	0.130765	1.35696	0.720751	0.439599	0.238661	1.57474	0.0720781	0.725971	0.0630233	0.67544	0.0261789
TCGA-EE-A2MN	1446	1	0.0770972	0.632905	0.10079	0.473047	0.53342	9.98956	1.5064	5.81149	4.08588	0.45205	6.25525	1.21262	8.44147	1.09997	0.0922657	8.44036	0.0207836	0.0379156	7.45005	6.55345	25.5557	0.381033	6.3643	2.8053	1.77534	0.290745	1.9231	0.387109	1.78228	0.331845	0.675576	0.0355984
TCGA-GN-A26D	1460	1	0.0193571	0.157338	0.493948	0.0796747	0.624996	1.20883	0.217334	2.96028	1.53288	0.0887457	1.12301	0.472182	1.5469	0.22503	0.0464147	0.601493	0.00304396	0	0.464782	0.940262	2.49051	0.223224	0.358341	0.364224	0.227102	0.162273	1.18689	0.104948	0.352554	0.0594548	0.418655	0.165349
TCGA-FS-A1YX	1478	1	0.00947972	0.0501739	0.136799	0.291794	0.143764	0.93968	0.406386	3.4133	1.42046	0.153149	2.57425	0.218742	3.41686	0.275509	0.0617257	0.203151	0.0089443	0.00932406	0.953824	3.0846	10.2258	0.0765234	0.27577	0.280608	0.522243	0.375368	0.77757	0.386355	0.552498	0.23848	1.00833	0.0218855
TCGA-EE-A2GI	1482	0	0.0873311	0.578439	0.0516395	0.390091	2.87099	16.2365	1.7685	6.85699	5.39091	0.265397	3.4858	2.10035	7.97432	1.29028	0.0738073	3.39117	0.0296635	0.0412306	17.9878	4.11776	24.6213	1.07558	10.0188	3.88122	2.2345	0.437396	3.17455	0.387927	1.64494	0.340275	6.521	0.0677438
TCGA-FS-A1ZB	1486	1	0.0520083	0.20645	0.058348	0.453732	0.286232	1.95258	0.401451	5.02136	3.30536	0.20012	5.82416	0.713616	8.44135	0.298868	0.192517	0.969649	0.0122677	0.00959143	0.633304	6.15527	10.1803	0.281135	0.470647	0.485566	4.10872	0.88706	3.05692	0.57245	0.273406	0.251023	5.7498	0.130576
TCGA-ER-A19C	1487	1	0.0288636	0.0409201	0.125719	0.0968511	0.0847219	0.321876	0.386674	1.67026	1.08586	0.113426	1.0576	5.38762	1.35215	0.12583	0.099622	0.176286	0.00340417	0	0.227714	1.34581	5.95701	0.149784	0.114499	0.0844454	0.154594	0.474927	1.60863	0.129508	0.0884128	0.0569918	0.967096	0.0599728
TCGA-GN-A4U8	1487	0	0.0310727	1.48518	0.290602	0.467102	1.14008	17.3057	3.42982	12.5139	26.0258	0.436096	7.77466	2.92358	7.7112	1.4496	0.114058	4.1152	0.108894	0.0261964	14.6294	5.50006	15.6581	1.71997	4.63113	5.38117	2.86661	1.70069	3.01738	0.41826	1.74631	0.596007	2.65826	0.00614885
TCGA-ER-A2NG	1490	1	0.134806	0.844548	0.172845	0.685832	1.76647	12.0551	5.67418	12.0841	9.68462	0.651676	8.17369	6.38628	14.5903	2.37108	0.26709	97.744	0.0666246	0.108915	19.1215	8.284	12.9847	0.910536	9.36469	4.40798	3.06492	0.903394	5.26284	0.954097	2.74648	0.445038	3.01802	0
TCGA-WE-A8K1	1492	0	0.087913	0.692706	0.11237	0.322936	1.21553	11.9296	2.69668	5.34353	7.33612	0.242437	3.35124	5.01498	6.64041	2.20783	0.177476	3.56964	0.144067	0.0546123	12.4113	3.60809	8.25748	1.18455	8.78277	4.3446	5.52291	2.68881	4.01322	0.814863	2.5251	0.406049	6.30951	0.0128186
TCGA-YD-A9TA	1496	0	0.172192	0.640381	0.520085	0.374082	0.858048	3.27478	1.92104	7.57476	5.55929	0.377673	5.95721	1.98004	5.79553	0.641158	0.0811648	8.91282	0.0717875	0.0886209	4.3735	5.3424	4.89852	0.70654	2.03331	1.23773	1.98547	1.43565	2.35128	0.471649	0.670992	0.397101	1.00523	0.0332819
TCGA-ER-A19S	1505	0	0.326636	2.04215	0.758773	2.31041	4.43426	55.0991	6.35534	14.2947	20.4716	0.855724	10.5372	7.36475	18.3124	5.10035	0.81368	132.869	0.0693422	0.0301193	57.7906	9.84639	16.7962	1.18652	27.2751	13.5418	3.22402	1.40699	3.82983	0.682411	8.76137	1.58013	5.54158	0.0169671
TCGA-FS-A1ZW	1505	0	0.0384793	1.46928	0.237011	0.902093	1.11064	26.4139	3.90791	10.1944	11.8766	1.2013	8.84344	3.85602	9.28872	1.94182	0.0907398	5.38473	0.012102	0.0189237	6.33549	5.45742	7.638	0.465927	0.839538	4.67088	0.176654	0.240218	0.0625	0.28056	2.21292	0.191352	8.37689	0.0710688
TCGA-WE-A8ZY	1506	1	0.0702315	0.112453	0.296631	0.159694	0.260715	1.10569	1.15539	1.3847	7.71942	0.10282	1.11513	1.44626	1.83515	0.183375	0.0264243	0.377151	0.0155917	0.0121903	0.872922	1.91446	2.11301	0.142924	0.450678	0.25311	0.391967	0.46423	0.4932	0.305853	0.0902921	0.126891	6.17841	0.0572263
TCGA-GN-A8LK	1524	1	0.0377971	0.0267926	0.064854	0.0101462	0.124812	0.421498	0.168784	0.540925	0.0726099	0.00618882	0.0923293	0.999865	0.177065	0.0224693	0.0706211	1.06312	0.00445779	0.00697059	0.220404	0.166907	1.06783	0.0817261	0.196792	0.0552909	0.187982	0.480344	0.782747	0.0635968	0.0219038	0.00829234	0.206044	0.0327228
TCGA-FS-A4F2	1525	1	0.0211682	0.112038	0.152736	0.23487	0.0569559	0.524575	0.309688	13.8095	0.329838	0.249554	2.91293	0.16049	2.83494	0.117449	0.13358	0.308471	0.00665752	0	0.193626	2.62282	3.48208	0.109849	0.0839717	0.0777173	1.05819	0.20011	3.20616	0.134554	0.0257026	0.0247685	1.42601	0.0293221
[truncated: 182 more rows]

## Sheet: mulcox
id	OS	vital_status	CD40	CD80	CD86	ICOSLG	KIR3DL1	LAG3	TNFSF4
[truncated: 454 more rows]

## Sheet: risk_score_OS_TCGA
id	OS	vital_status	risk_score	risk_level
[truncated: 454 more rows]

## Sheet: TCGA
id	futime	fustat	risk	CD40	CD80	CD86	ICOSLG	KIR3DL1	LAG3	TNFSF4	riskScore
[truncated: 454 more rows]

[truncated: 3 more sheets: geo, risk_score_nom_TCGA, GEO_risk_score]
